# Supplementary material for: Multi-Omics Signatures Identification for LUAD Prognosis Prediction Model Based on the Integrative Analysis of Immune and Hypoxia Signals
Source: Front Cell Dev Biol. 2022 Mar 10;10:840466. doi: 10.3389/fcell.2022.840466 (PMC8960258; doi:10.3389/fcell.2022.840466)
Supplement: Supplementary file 1 [file Table2.XLSX]

## Sheet: Sheet1
HYPOXIA_L & IMMUNITY_H vs. HYPOXIA_H & IMMUNITY_L
ENTREZID	ENSEMBL	SYMBOL	baseMean	log2FoldChange	lfcSE	stat	pvalue	padj
9214	ENSG00000162894	FCMR	619.806	-1.41159	0.0959553	-14.7109	5.48906e-49	1.4479e-44
10235	ENSG00000068831	RASGRP2	363.973	-1.45252	0.100278	-14.4849	1.50864e-47	1.98974e-43
3603	ENSG00000172349	IL16	1134.13	-1.19951	0.0843764	-14.2162	7.26871e-46	6.39113e-42
959	ENSG00000102245	CD40LG	91.3298	-1.51683	0.113075	-13.4144	4.98121e-41	3.28486e-37
115352	ENSG00000160856	FCRL3	198.374	-1.83725	0.137521	-13.3597	1.03943e-40	4.5697e-37
2597	ENSG00000111640	GAPDH	112130	1.03566	0.0785884	13.1783	1.16956e-39	4.40724e-36
951	ENSG00000104894	CD37	1767.77	-1.17739	0.0905266	-13.006	1.13117e-38	3.72976e-35
80342	ENSG00000009790	TRAF3IP3	498.704	-1.22511	0.094385	-12.9799	1.59028e-38	4.66092e-35
117289	ENSG00000164691	TAGAP	671.55	-1.12786	0.0871123	-12.9472	2.43627e-38	6.42638e-35
100292680	ENSG00000249628	LINC00942	378.719	3.44899	0.266552	12.9393	2.70211e-38	6.47967e-35
64174	ENSG00000167261	DPEP2	264.063	-1.23929	0.0966596	-12.8211	1.24838e-37	2.74415e-34
933	ENSG00000012124	CD22	480.579	-1.61209	0.126779	-12.7158	4.83313e-37	9.80679e-34
10320	ENSG00000185811	IKZF1	1178.05	-1.14041	0.0898933	-12.6863	7.04472e-37	1.2528e-33
107986115	ENSG00000241490	LOC107986115	3.59419	-1.7415	0.137284	-12.6854	7.12411e-37	1.2528e-33
387751	ENSG00000254838	GVINP1	351.035	-1.33859	0.105596	-12.6765	7.98454e-37	1.31635e-33
168537	ENSG00000179144	GIMAP7	638.092	-1.06858	0.0846902	-12.6175	1.69176e-36	2.62501e-33
7852	ENSG00000121966	CXCR4	4355.07	-1.06762	0.0847067	-12.6038	2.01268e-36	2.94947e-33
3394	ENSG00000140968	IRF8	1301.73	-1.16779	0.0929501	-12.5636	3.34822e-36	4.64839e-33
2124	ENSG00000185862	EVI2B	1251.37	-1.06552	0.0850081	-12.5344	4.84136e-36	6.38527e-33
151888	ENSG00000186265	BTLA	87.2335	-1.37518	0.110136	-12.4862	8.88011e-36	1.11543e-32
128611	ENSG00000124203	ZNF831	135.122	-1.43974	0.116008	-12.4107	2.28638e-35	2.62218e-32
100130231	ENSG00000245164	LINC00861	141.69	-1.52694	0.123385	-12.3754	3.5507e-35	3.90252e-32
283663	ENSG00000247982	LINC00926	173.75	-1.53395	0.124301	-12.3406	5.47324e-35	5.77493e-32
115350	ENSG00000163534	FCRL1	86.215	-1.99006	0.16155	-12.3185	7.20011e-35	7.30479e-32
54440	ENSG00000122122	SASH3	1364.68	-1.06472	0.0865134	-12.3069	8.31062e-35	7.8292e-32
5730	ENSG00000107317	PTGDS	3228.87	-1.49718	0.121861	-12.286	1.07744e-34	9.80025e-32
9840	ENSG00000135426	TESPA1	204.635	-1.18421	0.0966891	-12.2476	1.72943e-34	1.52063e-31
55843	ENSG00000075884	ARHGAP15	466.658	-1.03765	0.0849443	-12.2157	2.56437e-34	2.18203e-31
100188949	ENSG00000238121	LINC00426	97.2098	-1.18171	0.0972698	-12.1488	5.82314e-34	4.80008e-31
26051	ENSG00000101445	PPP1R16B	828.555	-1.20346	0.0992261	-12.1285	7.46039e-34	5.6264e-31
4063	ENSG00000122224	LY9	277.904	-1.22433	0.100947	-12.1284	7.46547e-34	5.6264e-31
962	ENSG00000117091	CD48	1162.63	-1.35364	0.111604	-12.129	7.41661e-34	5.6264e-31
10219	ENSG00000139187	KLRG1	78.8245	-1.02749	0.0848857	-12.1044	1.00077e-33	7.33286e-31
3853	ENSG00000205420	KRT6A	3219.79	3.54148	0.293283	12.0753	1.42637e-33	9.90126e-31
10350	ENSG00000154258	ABCA9	145.965	-1.21283	0.1005	-12.068	1.55795e-33	1.05373e-30
1269	ENSG00000188822	CNR2	54.46	-1.83673	0.152307	-12.0594	1.72965e-33	1.14061e-30
199786	ENSG00000167483	NIBAN3	88.2181	-1.83654	0.152456	-12.0464	2.02614e-33	1.30355e-30
50852	ENSG00000163519	TRAT1	104.662	-1.44024	0.120085	-11.9935	3.84528e-33	2.35885e-30
89857	ENSG00000172578	KLHL6	881.051	-1.17537	0.0980621	-11.9859	4.2104e-33	2.52413e-30
57091	ENSG00000087589	CASS4	375.165	-1.10856	0.0930858	-11.909	1.06273e-32	6.22949e-30
695	ENSG00000010671	BTK	675.816	-1.06176	0.0898801	-11.813	3.34239e-32	1.87587e-29
100128420	ENSG00000233093	LINC00892	28.715	-1.43044	0.12122	-11.8004	3.88499e-32	2.0914e-29
100507612	ENSG00000235532	LINC00402	12.3516	-1.86585	0.158097	-11.8019	3.81443e-32	2.0914e-29
25890	ENSG00000154175	ABI3BP	1329.41	-1.38148	0.117098	-11.7977	4.01196e-32	2.11129e-29
3702	ENSG00000113263	ITK	464.983	-1.27222	0.10785	-11.7962	4.08202e-32	2.11129e-29
640	ENSG00000136573	BLK	176.1	-1.82252	0.155228	-11.7409	7.86477e-32	3.98956e-29
197358	ENSG00000167984	NLRC3	445.632	-1.02375	0.0872953	-11.7275	9.21623e-32	4.5869e-29
5788	ENSG00000081237	PTPRC	3989.58	-1.15913	0.0990448	-11.7031	1.22859e-31	5.96093e-29
6504	ENSG00000117090	SLAMF1	249.865	-1.15905	0.0990464	-11.7021	1.2429e-31	5.96093e-29
1043	ENSG00000169442	CD52	2027.28	-1.25759	0.107496	-11.699	1.29033e-31	5.9713e-29
28567	ENSG00000211747	TRBV20-1	58.9632	-1.31495	0.11239	-11.6999	1.27637e-31	5.9713e-29
55340	ENSG00000196329	GIMAP5	116.564	-1.22216	0.10496	-11.6441	2.45924e-31	1.09949e-28
374403	ENSG00000175463	TBC1D10C	652.73	-1.15594	0.0993842	-11.631	2.86559e-31	1.25981e-28
2208	ENSG00000104921	FCER2	61.5358	-2.03363	0.175011	-11.62	3.26151e-31	1.41036e-28
974	ENSG00000007312	CD79B	407.851	-1.44271	0.124204	-11.6157	3.43142e-31	1.43673e-28
2305	ENSG00000111206	FOXM1	1804.67	1.39974	0.121068	11.5617	6.44467e-31	2.61535e-28
3820	ENSG00000111796	KLRB1	249.107	-1.19062	0.103167	-11.5407	8.22819e-31	3.23945e-28
114836	ENSG00000162739	SLAMF6	445.123	-1.22039	0.105835	-11.5311	9.19308e-31	3.56611e-28
3641	ENSG00000120211	INSL4	189.741	5.19162	0.450601	11.5216	1.02742e-30	3.92772e-28
23495	ENSG00000240505	TNFRSF13B	77.4591	-1.7384	0.151401	-11.4821	1.62254e-30	6.1142e-28
259197	ENSG00000204475	NCR3	52.3713	-1.36356	0.118857	-11.4722	1.81955e-30	6.57482e-28
923	ENSG00000013725	CD6	771.116	-1.0989	0.0958951	-11.4594	2.11029e-30	7.52232e-28
3683	ENSG00000005844	ITGAL	1935.12	-1.09521	0.0956874	-11.4457	2.47204e-30	8.69434e-28
131450	ENSG00000163606	CD200R1	125.485	-1.09667	0.0959166	-11.4336	2.83997e-30	9.85693e-28
969	ENSG00000110848	CD69	562.11	-1.33214	0.116639	-11.4211	3.28111e-30	1.12401e-27
149628	ENSG00000163564	PYHIN1	138.845	-1.24337	0.108899	-11.4176	3.41651e-30	1.15539e-27
2841	ENSG00000125245	GPR18	53.99	-1.25997	0.110414	-11.4113	3.67135e-30	1.22586e-27
102724714	ENSG00000224137	LINC01857	44.6254	-1.44171	0.126769	-11.3728	5.71383e-30	1.88399e-27
3003	ENSG00000113088	GZMK	282.532	-1.48322	0.130735	-11.3452	7.835e-30	2.52038e-27
9595	ENSG00000115165	CYTIP	1042.55	-1.02849	0.0906737	-11.3427	8.05901e-30	2.56121e-27
160365	ENSG00000184293	CLECL1	50.719	-1.21459	0.107276	-11.3221	1.01979e-29	3.16469e-27
1236	ENSG00000126353	CCR7	406.956	-1.30943	0.115916	-11.2963	1.368e-29	4.14772e-27
9744	ENSG00000072818	ACAP1	956.157	-1.05081	0.0930201	-11.2966	1.36377e-29	4.14772e-27
10814	ENSG00000145920	CPLX2	689.341	4.35009	0.385365	11.2882	1.50055e-29	4.44737e-27
931	ENSG00000156738	MS4A1	688.549	-1.99374	0.176661	-11.2856	1.54527e-29	4.52903e-27
23460	ENSG00000154262	ABCA6	284.164	-1.1267	0.0999062	-11.2776	1.69386e-29	4.90996e-27
4068	ENSG00000183918	SH2D1A	215.922	-1.30678	0.116525	-11.2147	3.45508e-29	9.69554e-27
147166	ENSG00000108448	TRIM16L	866.328	1.76551	0.15745	11.2131	3.51576e-29	9.76197e-27
27334	ENSG00000078589	P2RY10	159.753	-1.25276	0.111842	-11.2011	4.02655e-29	1.09497e-26
102724852	ENSG00000130600	LOC102724852	2416.29	2.68797	0.240042	11.1979	4.17311e-29	1.1119e-26
283120	ENSG00000130600	H19	2416.29	2.68797	0.240042	11.1979	4.17311e-29	1.1119e-26
120425	ENSG00000160593	JAML	1186.7	-1.1138	0.0996146	-11.1811	5.04478e-29	1.33071e-26
26228	ENSG00000035720	STAP1	83.7236	-1.31329	0.117808	-11.1477	7.34859e-29	1.9004e-26
221472	ENSG00000146192	FGD2	756.368	-1.01076	0.0909221	-11.1167	1.04024e-28	2.66403e-26
64926	ENSG00000105122	RASAL3	778.589	-1.02578	0.0924382	-11.0969	1.29856e-28	3.26223e-26
944	ENSG00000106952	TNFSF8	165.208	-1.08788	0.0981378	-11.0852	1.4804e-28	3.68396e-26
921	ENSG00000110448	CD5	552.446	-1.16007	0.104705	-11.0795	1.57814e-28	3.89049e-26
146894	ENSG00000161649	CD300LG	32.9749	-2.41048	0.218027	-11.0559	2.0529e-28	4.96802e-26
55247	ENSG00000109674	NEIL3	247.421	1.70158	0.154247	11.0315	2.69204e-28	6.45551e-26
2322	ENSG00000122025	FLT3	60.7847	-1.15988	0.105324	-11.0125	3.32603e-28	7.8334e-26
3385	ENSG00000076662	ICAM3	183.908	-1.10666	0.100525	-11.0089	3.46335e-28	8.08463e-26
28568	ENSG00000211746	TRBV19	41.7446	-1.31861	0.120092	-10.98	4.76951e-28	1.094e-25
28684	ENSG00000211786	TRAV8-2	15.3525	-1.30243	0.11863	-10.9789	4.82672e-28	1.09758e-25
388512	ENSG00000187912	CLEC17A	35.3139	-1.61377	0.147232	-10.9607	5.90291e-28	1.33083e-25
5579	ENSG00000166501	PRKCB	833.547	-1.07548	0.0981366	-10.959	6.01452e-28	1.3445e-25
28639	ENSG00000211751	TRBC1	36.9345	-1.22796	0.112173	-10.947	6.86891e-28	1.52259e-25
1233	ENSG00000183813	CCR4	244.512	-1.33995	0.122415	-10.9459	6.94975e-28	1.52642e-25
387778	ENSG00000204710	SPDYC	14.0955	3.44174	0.31445	10.9453	7.00195e-28	1.52642e-25
940	ENSG00000178562	CD28	265.038	-1.06785	0.0977747	-10.9216	9.09301e-28	1.96603e-25
5729	ENSG00000168229	PTGDR	34.552	-1.19451	0.109628	-10.896	1.20376e-27	2.58152e-25
387357	ENSG00000172673	THEMIS	159.168	-1.29997	0.119433	-10.8845	1.36583e-27	2.88223e-25
28683	ENSG00000211787	TRAV8-3	15.6736	-1.29535	0.119041	-10.8815	1.41217e-27	2.9331e-25
11009	ENSG00000162892	IL24	128.355	-1.12215	0.103152	-10.8786	1.45864e-27	3.00593e-25
643	ENSG00000160683	CXCR5	17.1271	-1.69305	0.155699	-10.8739	1.53527e-27	3.13932e-25
420	ENSG00000111339	ART4	58.138	-1.46573	0.134864	-10.8682	1.63348e-27	3.31446e-25
4593	ENSG00000030304	MUSK	16.3735	-1.64877	0.151825	-10.8597	1.79388e-27	3.61214e-25
154075	ENSG00000164483	SAMD3	70.3382	-1.12828	0.103957	-10.8533	1.92314e-27	3.84307e-25
100996286	ENSG00000245954	LINC02273	20.8414	-1.27978	0.118024	-10.8434	2.14436e-27	4.25293e-25
101927412	ENSG00000234184	LINC01781	23.7873	-1.76545	0.16306	-10.827	2.56297e-27	5.00786e-25
103724390	ENSG00000234722	LINC01287	32.1272	3.5334	0.327876	10.7766	4.43755e-27	8.42112e-25
793	ENSG00000104327	CALB1	78.753	2.86656	0.266136	10.7711	4.71565e-27	8.88496e-25
219972	ENSG00000197629	MPEG1	2296.07	-1.01319	0.0941473	-10.7618	5.21393e-27	9.75411e-25
286530	ENSG00000182162	P2RY8	450.583	-1.05855	0.0983877	-10.7589	5.37806e-27	9.99031e-25
79853	ENSG00000168955	TM4SF20	19.5249	4.02469	0.375246	10.7255	7.73015e-27	1.39662e-24
28620	ENSG00000226660	TRBV2	17.2266	-1.33579	0.124563	-10.7239	7.86466e-27	1.41125e-24
29125	ENSG00000110665	C11orf21	102.098	-1.27085	0.118549	-10.72	8.20223e-27	1.46188e-24
919	ENSG00000198821	CD247	418.002	-1.04724	0.0979175	-10.6952	1.07239e-26	1.89849e-24
7143	ENSG00000116147	TNR	26.2991	-1.80503	0.169032	-10.6786	1.28149e-26	2.25355e-24
84636	ENSG00000147138	GPR174	54.083	-1.36605	0.128137	-10.6608	1.55198e-26	2.71114e-24
28657	ENSG00000211807	TRAV26-1	11.2043	-1.23765	0.116248	-10.6466	1.80789e-26	3.13741e-24
7535	ENSG00000115085	ZAP70	505.023	-1.21796	0.114466	-10.6404	1.93263e-26	3.31031e-24
4239	ENSG00000166482	MFAP4	4316.84	-1.34109	0.12609	-10.636	2.0272e-26	3.4499e-24
9947	ENSG00000155495	MAGEC1	40.7093	4.38305	0.412237	10.6323	2.10751e-26	3.56358e-24
1235	ENSG00000112486	CCR6	17.4335	-1.39651	0.131396	-10.6283	2.20167e-26	3.69908e-24
55024	ENSG00000153064	BANK1	640.18	-1.01729	0.0957349	-10.6261	2.25318e-26	3.76167e-24
100303491	ENSG00000238057	ZEB2-AS1	11.9057	-1.05612	0.0995265	-10.6115	2.63622e-26	4.34614e-24
225	ENSG00000173208	ABCD2	76.8162	-1.17636	0.111079	-10.5902	3.30725e-26	5.41856e-24
79570	ENSG00000084628	NKAIN1	45.3164	2.23286	0.211149	10.5748	3.89823e-26	6.26997e-24
285972	ENSG00000242258	LINC00996	55.6134	-1.20306	0.113804	-10.5714	4.04489e-26	6.46643e-24
4922	ENSG00000133636	NTS	548.941	3.5696	0.338071	10.5587	4.62896e-26	7.35559e-24
3887	ENSG00000205426	KRT81	426.931	2.64042	0.250616	10.5357	5.91121e-26	9.2813e-24
916	ENSG00000198851	CD3E	1216.03	-1.08522	0.103228	-10.5128	7.53992e-26	1.17685e-23
27240	ENSG00000137078	SIT1	210.73	-1.1811	0.112615	-10.4879	9.81634e-26	1.49674e-23
930	ENSG00000177455	CD19	239.666	-1.53752	0.146734	-10.4783	1.0869e-25	1.64772e-23
6358	ENSG00000276409	CCL14	65.9126	-1.54005	0.146986	-10.4775	1.09603e-25	1.65206e-23
83461	ENSG00000111665	CDCA3	582.392	1.17829	0.112652	10.4596	1.32464e-25	1.97409e-23
256380	ENSG00000146285	SCML4	103.824	-1.27146	0.121724	-10.4454	1.53828e-25	2.26686e-23
202309	ENSG00000175857	GAPT	136.467	-1.16202	0.111309	-10.4396	1.63519e-25	2.38474e-23
388325	ENSG00000161929	SCIMP	395.812	-1.05624	0.101177	-10.4395	1.63636e-25	2.38474e-23
3575	ENSG00000168685	IL7R	2651.55	-1.14543	0.109793	-10.4327	1.7591e-25	2.54953e-23
28611	ENSG00000230099	TRBV5-4	17.1086	-1.4044	0.135045	-10.3995	2.49284e-25	3.59323e-23
28614	ENSG00000211734	TRBV5-1	37.8828	-1.22035	0.117516	-10.3846	2.91426e-25	4.15526e-23
400406	ENSG00000261143	ADAMTS7P3	58.0898	-2.02426	0.194997	-10.381	3.02655e-25	4.26921e-23
55117	ENSG00000072041	SLC6A15	59.7018	3.60535	0.348153	10.3557	3.94481e-25	5.50562e-23
100462772	ENSG00000225079	FTH1P22	23.855	-1.24657	0.121038	-10.299	7.11895e-25	9.8316e-23
11095	ENSG00000134917	ADAMTS8	242.055	-1.664	0.161601	-10.297	7.27222e-25	9.90907e-23
284654	ENSG00000169218	RSPO1	29.9	-1.51714	0.147342	-10.2968	7.28774e-25	9.90907e-23
6693	ENSG00000197471	SPN	1167.37	-1.04073	0.101069	-10.2972	7.25251e-25	9.90907e-23
3159	ENSG00000137309	HMGA1	13512.5	1.0779	0.104718	10.2934	7.54868e-25	1.02112e-22
53347	ENSG00000160185	UBASH3A	142.665	-1.08685	0.105619	-10.2902	7.79835e-25	1.04951e-22
107985688	ENSG00000228427	LOC107985688	27.8117	-1.04667	0.102216	-10.2398	1.31445e-24	1.75114e-22
10462	ENSG00000132514	CLEC10A	436.62	-1.24882	0.122165	-10.2224	1.57402e-24	2.07597e-22
7358	ENSG00000109814	UGDH	8616.31	1.30243	0.127504	10.2148	1.70284e-24	2.2347e-22
4049	ENSG00000226979	LTA	59.121	-1.11673	0.109346	-10.2128	1.73764e-24	2.26909e-22
124535	ENSG00000176160	HSF5	5.18322	-1.21941	0.119642	-10.1922	2.14896e-24	2.77869e-22
58475	ENSG00000166927	MS4A7	1610.72	-1.0193	0.100072	-10.1857	2.29793e-24	2.95682e-22
4583	ENSG00000198788	MUC2	68.5901	3.08707	0.303145	10.1835	2.35025e-24	3.00947e-22
148	ENSG00000120907	ADRA1A	14.1939	-2.18992	0.215328	-10.1702	2.69396e-24	3.41641e-22
28666	ENSG00000211797	TRAV17	15.2468	-1.23323	0.121282	-10.1683	2.7462e-24	3.466e-22
939	ENSG00000139193	CD27	503.371	-1.17579	0.115671	-10.1649	2.84288e-24	3.57092e-22
115650	ENSG00000159958	TNFRSF13C	279.011	-1.39078	0.137019	-10.1503	3.30461e-24	4.11004e-22
1016	ENSG00000145526	CDH18	24.0213	3.86474	0.381131	10.1402	3.66398e-24	4.49528e-22
79000	ENSG00000127423	AUNIP	139.855	1.16033	0.114455	10.1379	3.75102e-24	4.58076e-22
22797	ENSG00000105967	TFEC	521.552	-1.08094	0.10668	-10.1325	3.9633e-24	4.7956e-22
11185	ENSG00000241644	INMT	1296.53	-1.4707	0.145252	-10.1251	4.27488e-24	5.12558e-22
9055	ENSG00000198901	PRC1	1660.8	1.01471	0.100252	10.1215	4.43454e-24	5.29295e-22
5294	ENSG00000105851	PIK3CG	414.781	-1.05244	0.104099	-10.11	4.98805e-24	5.92679e-22
28755	ENSG00000277734	TRAC	1631.27	-1.03315	0.102232	-10.106	5.19614e-24	6.14636e-22
2273	ENSG00000022267	FHL1	1632.46	-1.26306	0.125109	-10.0957	5.77055e-24	6.73521e-22
256076	ENSG00000172752	COL6A5	234.865	-1.50995	0.149614	-10.0923	5.97493e-24	6.94303e-22
100506776	ENSG00000281103	TRG-AS1	118.552	-1.00615	0.0997203	-10.0897	6.13461e-24	7.09732e-22
10077	ENSG00000064201	TSPAN32	96.9498	-1.15216	0.114408	-10.0706	7.45122e-24	8.50858e-22
9450	ENSG00000112799	LY86	486.648	-1.04979	0.104241	-10.0708	7.43858e-24	8.50858e-22
2123	ENSG00000126860	EVI2A	680.095	-1.00999	0.100348	-10.0649	7.90029e-24	8.98249e-22
10225	ENSG00000153283	CD96	678.908	-1.20754	0.120087	-10.0556	8.68347e-24	9.83058e-22
28622	ENSG00000211771	TRBJ2-7	5.28619	-1.37995	0.137355	-10.0466	9.51209e-24	1.07226e-21
9156	ENSG00000174371	EXO1	480.197	1.22093	0.121652	10.0363	1.05613e-23	1.18044e-21
256236	ENSG00000131401	NAPSB	759.087	-1.09579	0.109217	-10.0332	1.08977e-23	1.20781e-21
270	ENSG00000116748	AMPD1	56.3963	-1.542	0.154047	-10.01	1.37815e-23	1.50218e-21
10261	ENSG00000140749	IGSF6	1261.11	-1.02549	0.10251	-10.0039	1.46547e-23	1.59079e-21
6278	ENSG00000143556	S100A7	50.619	3.60789	0.360685	10.0029	1.48055e-23	1.60057e-21
6363	ENSG00000172724	CCL19	1186.84	-1.55191	0.155176	-10.001	1.50908e-23	1.6116e-21
171558	ENSG00000171611	PTCRA	23.5182	-1.27028	0.127161	-9.98953	1.69377e-23	1.78713e-21
991	ENSG00000117399	CDC20	1792.17	1.21035	0.121238	9.98323	1.80495e-23	1.89685e-21
28559	ENSG00000211753	TRBV28	375.97	-1.07487	0.107697	-9.98049	1.85539e-23	1.94212e-21
221400	ENSG00000180113	TDRD6	137.865	-1.05293	0.105708	-9.96072	2.26416e-23	2.35133e-21
338328	ENSG00000277494	GPIHBP1	200.818	-1.56963	0.157835	-9.94475	2.65838e-23	2.70745e-21
55363	ENSG00000136929	HEMGN	2.30114	-1.57851	0.158772	-9.94204	2.73162e-23	2.77133e-21
2327	ENSG00000094963	FMO2	1513.08	-1.19378	0.120295	-9.92377	3.28131e-23	3.30361e-21
3112	ENSG00000241106	HLA-DOB	427.797	-1.08628	0.109571	-9.91399	3.61889e-23	3.61588e-21
56253	ENSG00000109943	CRTAM	109.91	-1.14263	0.115268	-9.91282	3.66155e-23	3.64469e-21
3109	ENSG00000242574	HLA-DMB	4853.43	-1.00247	0.101185	-9.90733	3.86835e-23	3.8217e-21
1280	ENSG00000139219	COL2A1	136.932	3.00535	0.303607	9.89883	4.21171e-23	4.12998e-21
7345	ENSG00000154277	UCHL1	3693.93	2.10204	0.212476	9.89309	4.46055e-23	4.35779e-21
105369723	ENSG00000255760	LINC02422	10.4684	-1.63048	0.16492	-9.8865	4.76413e-23	4.6372e-21
2532	ENSG00000213088	ACKR1	632.687	-1.47015	0.148757	-9.88294	4.93652e-23	4.78734e-21
914	ENSG00000116824	CD2	1037.13	-1.03811	0.105148	-9.87279	5.46221e-23	5.27773e-21
9290	ENSG00000135898	GPR55	37.4929	-1.02799	0.104275	-9.85844	6.30222e-23	6.04509e-21
8644	ENSG00000196139	AKR1C3	8810.32	2.07689	0.210921	9.84676	7.07906e-23	6.74121e-21
57863	ENSG00000162706	CADM3	165.913	-1.5093	0.153343	-9.8426	7.37805e-23	7.00065e-21
28569	ENSG00000276557	TRBV18	17.309	-1.20415	0.122371	-9.84012	7.56187e-23	7.14936e-21
53829	ENSG00000181631	P2RY13	336.545	-1.07975	0.109739	-9.83924	7.62862e-23	7.17879e-21
6402	ENSG00000188404	SELL	1075.38	-1.17864	0.119969	-9.82457	8.82538e-23	8.25517e-21
28601	ENSG00000211724	TRBV6-6	11.2044	-1.35894	0.138444	-9.81584	9.62341e-23	8.93825e-21
28689	ENSG00000211778	TRAV4	14.5597	-1.17199	0.119491	-9.80817	1.03831e-22	9.61001e-21
146862	ENSG00000141161	UNC45B	13.7874	-1.20677	0.123237	-9.79233	1.21467e-22	1.1203e-20
4045	ENSG00000185565	LSAMP	578.944	-1.03351	0.105572	-9.78968	1.24695e-22	1.14607e-20
11004	ENSG00000142945	KIF2C	1185.9	1.1659	0.119122	9.78744	1.27478e-22	1.16353e-20
84824	ENSG00000132185	FCRLA	221.156	-1.52697	0.156353	-9.76619	1.57259e-22	1.39669e-20
2675	ENSG00000168546	GFRA2	61.7545	-1.19198	0.122238	-9.75136	1.82017e-22	1.61116e-20
100507632	ENSG00000246430	LINC00968	33.6293	-1.34339	0.137791	-9.74949	1.85404e-22	1.63565e-20
84677	ENSG00000198054	DSCR8	20.868	5.12916	0.526755	9.73727	2.09104e-22	1.83247e-20
9700	ENSG00000135476	ESPL1	764.526	1.17702	0.120887	9.73654	2.10613e-22	1.83959e-20
5347	ENSG00000166851	PLK1	1319.34	1.05071	0.108016	9.72737	2.30473e-22	1.99981e-20
64407	ENSG00000150681	RGS18	139.25	-1.04678	0.10765	-9.72395	2.38345e-22	2.06133e-20
100506915	ENSG00000233355	CHRM3-AS2	35.6986	-1.28818	0.13249	-9.72284	2.40962e-22	2.07716e-20
4051	ENSG00000186529	CYP4F3	607.241	2.73579	0.281406	9.72183	2.43377e-22	2.08435e-20
81620	ENSG00000167513	CDT1	854.443	1.05344	0.108416	9.71663	2.56124e-22	2.18642e-20
2811	ENSG00000185245	GP1BA	71.7005	-1.01888	0.104873	-9.7154	2.59232e-22	2.20582e-20
3512	ENSG00000132465	JCHAIN	30224	-1.47314	0.151649	-9.71418	2.62352e-22	2.2223e-20
84296	ENSG00000147536	GINS4	362.681	1.08339	0.111688	9.70011	3.01168e-22	2.53808e-20
100885789	ENSG00000255733	IFNG-AS1	23.3271	-1.63875	0.169076	-9.69239	3.24842e-22	2.72022e-20
344887	ENSG00000171658	NMRAL2P	288.38	2.2946	0.23725	9.67168	3.97805e-22	3.31019e-20
4998	ENSG00000085840	ORC1	371.418	1.07548	0.111399	9.65429	4.71427e-22	3.91048e-20
28677	ENSG00000211793	TRAV9-2	13.8502	-1.1756	0.121778	-9.65362	4.74526e-22	3.92384e-20
28606	ENSG00000211706	TRBV6-1	15.202	-1.23082	0.127616	-9.64467	5.17755e-22	4.25462e-20
4751	ENSG00000117650	NEK2	780.547	1.15687	0.12006	9.63573	5.64888e-22	4.61319e-20
9493	ENSG00000137807	KIF23	935.757	1.07888	0.111975	9.63501	5.68855e-22	4.63125e-20
29851	ENSG00000163600	ICOS	139.258	-1.06856	0.110963	-9.62988	5.97968e-22	4.85329e-20
1880	ENSG00000169508	GPR183	1013.07	-1.03358	0.107502	-9.61454	6.94215e-22	5.61718e-20
891	ENSG00000134057	CCNB1	2089.67	1.03025	0.107206	9.61002	7.25381e-22	5.85141e-20
200298	ENSG00000269220	LINC00528	28.1408	-1.02103	0.106275	-9.60748	7.43478e-22	5.97911e-20
6943	ENSG00000118526	TCF21	307.888	-1.34921	0.140462	-9.60555	7.57525e-22	6.07356e-20
5199	ENSG00000126759	CFP	176.421	-1.02206	0.106441	-9.60211	7.83235e-22	6.26066e-20
6956	ENSG00000211780	TRAV6	5.50492	-1.26908	0.132291	-9.59314	8.5441e-22	6.78844e-20
10024	ENSG00000135451	TROAP	718.766	1.23475	0.128853	9.58259	9.46425e-22	7.47449e-20
28655	ENSG00000211809	TRAV27	7.34978	-1.44273	0.150655	-9.5764	1.00482e-21	7.84174e-20
6163	ENSG00000224796	RPL32P1	11.0229	-1.37737	0.14386	-9.57436	1.0249e-21	7.97488e-20
990	ENSG00000094804	CDC6	1104.93	1.10942	0.116051	9.55972	1.18073e-21	9.08025e-20
6403	ENSG00000174175	SELP	368.093	-1.0597	0.110961	-9.55021	1.2943e-21	9.92473e-20
6586	ENSG00000184347	SLIT3	1522.29	-1.23168	0.12938	-9.51992	1.73311e-21	1.31746e-19
443	ENSG00000108381	ASPA	54.2286	-1.2004	0.126115	-9.51829	1.76059e-21	1.33451e-19
729230	ENSG00000121807	CCR2	379.805	-1.04896	0.110248	-9.51454	1.8251e-21	1.37944e-19
917	ENSG00000160654	CD3G	329.788	-1.02162	0.107434	-9.50929	1.91962e-21	1.44261e-19
6790	ENSG00000087586	AURKA	1205.68	1.06717	0.112419	9.49278	2.24952e-21	1.68574e-19
810	ENSG00000178363	CALML3	56.8426	2.96749	0.313028	9.47995	2.54393e-21	1.89559e-19
285093	ENSG00000188011	RTP5	7.07362	-1.54041	0.162584	-9.47456	2.67876e-21	1.99043e-19
9133	ENSG00000157456	CCNB2	1023.65	1.06417	0.112336	9.47307	2.7173e-21	2.0134e-19
1244	ENSG00000023839	ABCC2	1083.03	2.55365	0.2696	9.47201	2.74519e-21	2.02837e-19
54550	ENSG00000103154	NECAB2	46.9332	2.00726	0.212044	9.46623	2.90126e-21	2.13174e-19
7296	ENSG00000198431	TXNRD1	20733.2	1.4066	0.148735	9.45704	3.16777e-21	2.32109e-19
54937	ENSG00000120669	SOHLH2	63.588	2.43033	0.25711	9.45252	3.30777e-21	2.41696e-19
8516	ENSG00000077943	ITGA8	802.424	-1.0685	0.113061	-9.4507	3.36585e-21	2.45261e-19
28602	ENSG00000211721	TRBV6-5	20.786	-1.10929	0.117458	-9.44413	3.58379e-21	2.60422e-19
401562	ENSG00000214402	LCNL1	24.016	-1.47992	0.156831	-9.43638	3.85887e-21	2.79641e-19
11339	ENSG00000104147	OIP5	134.562	1.09215	0.115931	9.42074	4.47917e-21	3.23703e-19
57016	ENSG00000198074	AKR1B10	3821.63	3.10194	0.32931	9.4195	4.53242e-21	3.26656e-19
4327	ENSG00000123342	MMP19	901.417	-1.02625	0.10898	-9.41686	4.64789e-21	3.34065e-19
28667	ENSG00000211796	TRAV16	9.37827	-1.22808	0.130499	-9.41065	4.93063e-21	3.52467e-19
701	ENSG00000156970	BUB1B	762.599	1.06594	0.113353	9.40368	5.26882e-21	3.74612e-19
28583	ENSG00000275791	TRBV10-3	13.3167	-1.30836	0.139143	-9.40299	5.30324e-21	3.76045e-19
7634	ENSG00000174255	ZNF80	12.2326	-1.399	0.148817	-9.4008	5.4149e-21	3.82934e-19
28616	ENSG00000211745	TRBV4-2	17.8648	-1.34142	0.142921	-9.38575	6.24714e-21	4.37101e-19
91937	ENSG00000145850	TIMD4	43.7129	-1.37743	0.14683	-9.3811	6.52883e-21	4.55601e-19
3833	ENSG00000237649	KIFC1	1287.89	1.05069	0.112007	9.38058	6.5613e-21	4.56659e-19
2539	ENSG00000160211	G6PD	9360.62	1.26066	0.134523	9.37131	7.16409e-21	4.97301e-19
101929335	ENSG00000241158	ADAMTS9-AS1	32.8893	-1.21747	0.129999	-9.36522	7.58896e-21	5.25411e-19
125	ENSG00000196616	ADH1B	2207.66	-1.80708	0.193024	-9.36195	7.82769e-21	5.4052e-19
993	ENSG00000164045	CDC25A	272.386	1.01447	0.108387	9.35965	7.99982e-21	5.50964e-19
100421166	ENSG00000267361	SEC24AP1	2.36212	-1.56371	0.167094	-9.35826	8.10602e-21	5.55378e-19
54821	ENSG00000186871	ERCC6L	228.635	1.00598	0.107496	9.35829	8.10349e-21	5.55378e-19
11023	ENSG00000148704	VAX1	8.03787	4.76532	0.509242	9.35767	8.15142e-21	5.57042e-19
652995	ENSG00000214049	UCA1	168.821	2.46948	0.264287	9.34394	9.28177e-21	6.32648e-19
3113	ENSG00000231389	HLA-DPA1	26855.4	-1.02205	0.109464	-9.3368	9.92933e-21	6.73306e-19
28594	ENSG00000253409	TRBV7-4	3.36079	-1.51416	0.162359	-9.326	1.09937e-20	7.43572e-19
3623	ENSG00000123999	INHA	473.356	2.60102	0.278913	9.32557	1.10394e-20	7.44748e-19
22974	ENSG00000088325	TPX2	2866.45	1.1704	0.125515	9.32485	1.11142e-20	7.47887e-19
28638	ENSG00000211772	TRBC2	1267.09	-1.05226	0.112861	-9.32358	1.12483e-20	7.54831e-19
105369609	ENSG00000256862	PARP11-AS1	3.3733	-1.20885	0.129804	-9.31284	1.24456e-20	8.24847e-19
113130	ENSG00000146670	CDCA5	1167.53	1.06794	0.114718	9.30926	1.28723e-20	8.48866e-19
23547	ENSG00000239961	LILRA4	52.7927	-1.25227	0.134572	-9.3056	1.33233e-20	8.76415e-19
91851	ENSG00000101938	CHRDL1	956.111	-1.47265	0.158337	-9.30074	1.39475e-20	9.12923e-19
654816	ENSG00000182487	NCF1B	79.1913	-1.00145	0.107717	-9.29703	1.4443e-20	9.40687e-19
3	ENSG00000256069	A2MP1	10.1723	-1.17001	0.125893	-9.29373	1.4897e-20	9.67865e-19
80763	ENSG00000134548	SPX	117.274	2.40094	0.258656	9.28238	1.65733e-20	1.06627e-18
64151	ENSG00000109805	NCAPG	762.146	1.12675	0.121444	9.27795	1.72765e-20	1.10881e-18
9928	ENSG00000118193	KIF14	488.825	1.11652	0.120456	9.26913	1.87678e-20	1.2016e-18
645191	ENSG00000220008	LINGO3	18.653	-1.16463	0.12569	-9.26588	1.93472e-20	1.23569e-18
5023	ENSG00000108405	P2RX1	187.489	-1.00147	0.108125	-9.26217	2.00318e-20	1.27633e-18
28680	ENSG00000211795	TRAV8-6	18.648	-1.06157	0.114694	-9.25563	2.12964e-20	1.34714e-18
90381	ENSG00000140534	TICRR	286.55	1.07451	0.11623	9.24472	2.3586e-20	1.48485e-18
105371967	ENSG00000266401	LOC105371967	15.1173	2.65005	0.286826	9.23923	2.48285e-20	1.55935e-18
4653	ENSG00000034971	MYOC	10.7311	-1.96548	0.212892	-9.2323	2.64894e-20	1.64796e-18
28688	ENSG00000211779	TRAV5	7.36218	-1.26581	0.137272	-9.22117	2.93878e-20	1.8197e-18
100129128	ENSG00000256980	KHDC1L	15.1175	2.88521	0.313398	9.20623	3.3779e-20	2.07215e-18
341333	ENSG00000236946	HNRNPA1P70	5.01138	-1.41995	0.154318	-9.20142	3.53246e-20	2.15693e-18
153579	ENSG00000165810	BTNL9	308.873	-1.3915	0.151751	-9.16958	4.74881e-20	2.86848e-18
84733	ENSG00000173894	CBX2	952.463	1.28919	0.140598	9.16939	4.75697e-20	2.86848e-18
171177	ENSG00000104140	RHOV	1643.51	1.69634	0.185052	9.16678	4.87365e-20	2.92841e-18
220134	ENSG00000154839	SKA1	299.033	1.13055	0.123663	9.14214	6.12274e-20	3.62934e-18
1393	ENSG00000145708	CRHBP	12.2292	-1.15313	0.126143	-9.1415	6.15948e-20	3.64293e-18
102466889	ENSG00000277030	MIR8071-2	17.5048	-1.43183	0.156774	-9.13308	6.65758e-20	3.91995e-18
342618	ENSG00000236320	SLFN14	6.16827	-1.30446	0.142926	-9.1268	7.05556e-20	4.13581e-18
28577	ENSG00000274752	TRBV12-3	7.10899	-1.26113	0.138226	-9.1237	7.26045e-20	4.24648e-18
9212	ENSG00000178999	AURKB	722.559	1.13051	0.123928	9.12231	7.35384e-20	4.29158e-18
55388	ENSG00000065328	MCM10	469.196	1.16484	0.127732	9.11944	7.55163e-20	4.39728e-18
645744	ENSG00000267369	TAF5LP1	66.189	-1.01149	0.110925	-9.11875	7.59934e-20	4.41531e-18
203100	ENSG00000169495	HTRA4	101.636	-1.2297	0.134922	-9.11416	7.92828e-20	4.57902e-18
101929128	ENSG00000248538	LOC101929128	68.2404	1.94882	0.214092	9.10274	8.80787e-20	5.03978e-18
157273	ENSG00000248538	LOC157273	68.2404	1.94882	0.214092	9.10274	8.80787e-20	5.03978e-18
64805	ENSG00000169313	P2RY12	74.8635	-1.30326	0.143195	-9.10132	8.92377e-20	5.08404e-18
3558	ENSG00000109471	IL2	3.8086	-1.32975	0.146246	-9.09256	9.67306e-20	5.48722e-18
10349	ENSG00000154263	ABCA10	63.6388	-1.09874	0.120845	-9.09215	9.70956e-20	5.49611e-18
131873	ENSG00000206384	COL6A6	364.262	-1.43159	0.157569	-9.08548	1.03243e-19	5.81669e-18
221150	ENSG00000165480	SKA3	358.307	1.03667	0.114104	9.08529	1.03421e-19	5.81669e-18
10563	ENSG00000156234	CXCL13	1728.26	-1.53036	0.168569	-9.07853	1.10054e-19	6.16351e-18
55771	ENSG00000068489	PRR11	878.208	1.02869	0.113381	9.07288	1.15914e-19	6.46423e-18
256979	ENSG00000164744	SUN3	39.6602	2.43985	0.268937	9.07221	1.16629e-19	6.47669e-18
54478	ENSG00000129195	PIMREG	339.791	1.1738	0.129473	9.06603	1.23428e-19	6.82554e-18
6241	ENSG00000171848	RRM2	2693.4	1.06865	0.118145	9.04524	1.49337e-19	8.13885e-18
146909	ENSG00000186185	KIF18B	661.83	1.14052	0.126117	9.04332	1.51983e-19	8.26598e-18
23581	ENSG00000105141	CASP14	34.8339	4.67438	0.51719	9.03803	1.59515e-19	8.64002e-18
8320	ENSG00000163508	EOMES	132.188	-1.1529	0.127623	-9.03364	1.66047e-19	8.95706e-18
79987	ENSG00000165124	SVEP1	1087.52	-1.14693	0.127057	-9.02685	1.76678e-19	9.47236e-18
28682	ENSG00000211790	TRAV8-4	13.8299	-1.06546	0.11808	-9.02318	1.82711e-19	9.77595e-18
10990	ENSG00000105609	LILRB5	368.734	-1.12517	0.124748	-9.01958	1.8882e-19	1.00417e-17
28449	ENSG00000211942	IGHV3-13	557.935	-1.80662	0.200526	-9.00939	2.07196e-19	1.09747e-17
28670	ENSG00000211791	TRAV13-2	10.8849	-1.14899	0.127567	-9.00697	2.11829e-19	1.11977e-17
3586	ENSG00000136634	IL10	51.1247	-1.0127	0.11246	-9.00502	2.15633e-19	1.13759e-17
54443	ENSG00000011426	ANLN	2373.76	1.15783	0.128841	8.9865	2.5522e-19	1.33047e-17
7272	ENSG00000112742	TTK	527.868	1.11395	0.123957	8.98656	2.55094e-19	1.33047e-17
260436	ENSG00000181617	FDCSP	233.191	-1.91451	0.213354	-8.9734	2.87504e-19	1.48701e-17
3111	ENSG00000204252	HLA-DOA	3434.23	-1.05939	0.118202	-8.96257	3.17199e-19	1.62467e-17
28685	ENSG00000211782	TRAV8-1	7.47695	-1.30116	0.145348	-8.95205	3.4894e-19	1.7769e-17
29802	ENSG00000128218	VPREB3	90.9954	-1.2973	0.145024	-8.94541	3.70562e-19	1.87975e-17
2277	ENSG00000165197	VEGFD	232.099	-1.68844	0.188949	-8.93596	4.03664e-19	2.02816e-17
2996	ENSG00000197465	GYPE	19.7496	-1.14995	0.128726	-8.93331	4.13456e-19	2.07193e-17
497189	ENSG00000255833	TIFAB	57.6181	-1.21577	0.136097	-8.93318	4.13946e-19	2.07193e-17
7425	ENSG00000128564	VGF	86.134	1.91016	0.213866	8.93159	4.19918e-19	2.09784e-17
1378	ENSG00000203710	CR1	313.773	-1.08399	0.121438	-8.92631	4.40467e-19	2.19634e-17
28619	ENSG00000237702	TRBV3-1	17.7368	-1.14078	0.12802	-8.91097	5.05885e-19	2.49462e-17
3117	ENSG00000196735	HLA-DQA1	13848.8	-1.06793	0.11986	-8.90987	5.10936e-19	2.51446e-17
5996	ENSG00000090104	RGS1	4859.39	-1.08023	0.121279	-8.90694	5.24588e-19	2.57683e-17
5013	ENSG00000115507	OTX1	314.313	1.04341	0.117333	8.89273	5.96278e-19	2.89661e-17
151648	ENSG00000129810	SGO1	227.248	1.01356	0.114018	8.88944	6.14182e-19	2.97264e-17
28737	ENSG00000211871	TRAJ18	0.96216	-1.62634	0.183132	-8.88069	6.64484e-19	3.21021e-17
55355	ENSG00000123485	HJURP	797.44	1.10838	0.124836	8.87869	6.76523e-19	3.2624e-17
1058	ENSG00000115163	CENPA	326.904	1.15701	0.130389	8.87356	7.08421e-19	3.39759e-17
22949	ENSG00000106853	PTGR1	3264.79	1.16972	0.131984	8.86253	7.82178e-19	3.72424e-17
100506834	ENSG00000226237	GAS1RR	13.7008	-1.15791	0.130661	-8.86192	7.86466e-19	3.73791e-17
5348	ENSG00000266964	FXYD1	32.1945	-1.07768	0.12179	-8.84868	8.85616e-19	4.17406e-17
332	ENSG00000089685	BIRC5	2082.38	1.116	0.126356	8.83215	1.02685e-18	4.76033e-17
100131551	ENSG00000214145	LINC00887	26.5497	1.75655	0.198934	8.8298	1.04861e-18	4.85265e-17
105371828	ENSG00000267452	LINC02073	14.1085	-1.12794	0.127755	-8.82897	1.0564e-18	4.87162e-17
440446	ENSG00000267452	LINC02072	14.1085	-1.12794	0.127755	-8.82897	1.0564e-18	4.87162e-17
158830	ENSG00000204165	CXorf65	22.3538	-1.11104	0.125957	-8.8208	1.13648e-18	5.19553e-17
24137	ENSG00000090889	KIF4A	990.411	1.06771	0.121063	8.81946	1.15014e-18	5.23981e-17
9956	ENSG00000122254	HS3ST2	418.104	-1.33201	0.151029	-8.81958	1.14885e-18	5.23981e-17
2730	ENSG00000023909	GCLM	2785.23	1.01313	0.11506	8.80523	1.30582e-18	5.90137e-17
3785	ENSG00000075043	KCNQ2	39.4551	2.63374	0.299193	8.80283	1.33408e-18	6.00518e-17
55584	ENSG00000174343	CHRNA9	162.408	2.65844	0.302088	8.80022	1.36554e-18	6.12589e-17
7379	ENSG00000110375	UPK2	34.1197	1.66084	0.188764	8.79847	1.38694e-18	6.20079e-17
28669	ENSG00000211792	TRAV14DV4	10.8021	-1.2482	0.141932	-8.79432	1.43913e-18	6.4124e-17
28572	ENSG00000276819	TRBV15	6.57531	-1.28179	0.145876	-8.78686	1.53803e-18	6.83e-17
28610	ENSG00000211725	TRBV5-5	4.68299	-1.45652	0.165791	-8.78525	1.56019e-18	6.91673e-17
1380	ENSG00000117322	CR2	629.719	-1.5882	0.180798	-8.78442	1.57178e-18	6.95644e-17
28642	ENSG00000211818	TRAV39	7.70142	-1.12921	0.128565	-8.78315	1.58959e-18	7.01173e-17
55635	ENSG00000024526	DEPDC1	553.511	1.15336	0.131516	8.76969	1.79159e-18	7.86334e-17
105369187	ENSG00000250748	LOC105369187	15.2007	2.76544	0.315436	8.76703	1.83434e-18	8.03759e-17
54900	ENSG00000122188	LAX1	310.383	-1.14403	0.130547	-8.76333	1.8957e-18	8.27894e-17
8115	ENSG00000100721	TCL1A	74.6767	-1.63531	0.186818	-8.75351	2.06816e-18	8.98748e-17
54674	ENSG00000173114	LRRN3	90.7511	-1.20322	0.137539	-8.74816	2.16851e-18	9.39261e-17
6689	ENSG00000269404	SPIB	277.123	-1.44154	0.164795	-8.74748	2.18165e-18	9.43403e-17
114824	ENSG00000198883	PNMA5	42.3916	2.56838	0.293651	8.74636	2.20352e-18	9.49747e-17
100506305	ENSG00000251381	LINC00958	82.8025	1.97852	0.226699	8.72749	2.60386e-18	1.11864e-16
55165	ENSG00000138180	CEP55	1166.76	1.00866	0.11563	8.72316	2.70535e-18	1.16035e-16
9048	ENSG00000117407	ARTN	136.162	1.43031	0.164009	8.72093	2.75916e-18	1.1796e-16
4613	ENSG00000134323	MYCN	200.291	1.98029	0.22717	8.71721	2.85149e-18	1.21513e-16
10351	ENSG00000141338	ABCA8	418.514	-1.28417	0.147348	-8.71523	2.90157e-18	1.23448e-16
101929010	ENSG00000237914	SIRPG-AS1	5.45224	-1.41091	0.162027	-8.70784	3.0972e-18	1.31136e-16
101929241	ENSG00000246084	LINC02325	5.22465	-1.14272	0.131453	-8.693	3.5298e-18	1.48499e-16
10216	ENSG00000116690	PRG4	376.425	-1.59917	0.184045	-8.68903	3.65536e-18	1.53537e-16
25987	ENSG00000182704	TSKU	3885.19	1.00327	0.115479	8.68787	3.69304e-18	1.54873e-16
1063	ENSG00000117724	CENPF	2619.19	1.02842	0.118383	8.68723	3.71377e-18	1.55477e-16
8614	ENSG00000113739	STC2	1001.41	1.27282	0.146519	8.68706	3.71925e-18	1.55477e-16
28820	ENSG00000211644	IGLV1-51	5434.72	-1.51444	0.174371	-8.68514	3.78288e-18	1.57887e-16
165631	ENSG00000173200	PARP15	399.861	-1.0637	0.122623	-8.67455	4.15203e-18	1.72205e-16
102723641	ENSG00000263586	HID1-AS1	7.2681	-1.01556	0.117087	-8.67356	4.18809e-18	1.73428e-16
643680	ENSG00000214787	MS4A4E	23.8502	-1.09537	0.126399	-8.66596	4.47707e-18	1.84814e-16
107984360	ENSG00000236304	LOC107984360	18.2058	-1.05995	0.122323	-8.6652	4.5073e-18	1.85771e-16
81569	ENSG00000117148	ACTL8	18.4435	3.31129	0.382242	8.6628	4.60301e-18	1.89125e-16
27290	ENSG00000122711	SPINK4	74.2052	2.83695	0.327509	8.6622	4.62751e-18	1.89836e-16
390072	ENSG00000181074	OR52N4	6.28159	-1.37966	0.159284	-8.66168	4.6488e-18	1.90413e-16
140809	ENSG00000271303	SRXN1	224.298	1.32656	0.153168	8.66084	4.68283e-18	1.91213e-16
28661	ENSG00000211802	TRAV22	7.07156	-1.1202	0.129673	-8.63866	5.68784e-18	2.29761e-16
3207	ENSG00000005073	HOXA11	24.9646	2.79146	0.323572	8.627	6.29811e-18	2.53636e-16
4916	ENSG00000140538	NTRK3	76.0863	-1.15822	0.134755	-8.59497	8.3286e-18	3.30364e-16
6781	ENSG00000159167	STC1	1769.66	1.33805	0.155886	8.58352	9.2014e-18	3.63345e-16
107986412	ENSG00000250155	LOC107986412	18.5051	-1.0793	0.125896	-8.57297	1.0085e-17	3.96454e-16
4050	ENSG00000227507	LTB	919.544	-1.02519	0.1196	-8.57179	1.0189e-17	3.99949e-16
100131390	ENSG00000217236	SP9	8.49382	4.07149	0.475102	8.56971	1.03742e-17	4.06615e-16
256691	ENSG00000165072	MAMDC2	478.387	-1.2681	0.14801	-8.56766	1.05611e-17	4.13183e-16
11170	ENSG00000168309	FAM107A	564.424	-1.25711	0.146907	-8.55714	1.15702e-17	4.49483e-16
10218	ENSG00000171819	ANGPTL7	8.28405	-1.60517	0.187775	-8.54834	1.24871e-17	4.82971e-16
100506742	ENSG00000204403	CASP12	11.6098	-1.06408	0.124484	-8.54797	1.25268e-17	4.83086e-16
400629	ENSG00000182459	TEX19	11.366	2.23625	0.261611	8.54799	1.25248e-17	4.83086e-16
400745	ENSG00000189410	SH2D5	30.1378	1.89544	0.221854	8.54364	1.30053e-17	5.00079e-16
158248	ENSG00000167094	TTC16	70.4413	-1.31772	0.154241	-8.54326	1.3049e-17	5.00516e-16
28625	ENSG00000211768	TRBJ2-4	0.943499	-1.68617	0.197451	-8.53971	1.3456e-17	5.14409e-16
389643	ENSG00000189233	NUGGC	122.251	-1.11296	0.130372	-8.53675	1.38045e-17	5.26207e-16
81793	ENSG00000174123	TLR10	213.875	-1.24674	0.146178	-8.5289	1.4774e-17	5.59925e-16
27076	ENSG00000124466	LYPD3	991.62	1.58321	0.185999	8.51196	1.71014e-17	6.39861e-16
55872	ENSG00000168078	PBK	494.229	1.1543	0.135634	8.51041	1.73322e-17	6.45747e-16
6332	ENSG00000136546	SCN7A	764.962	-1.19741	0.140733	-8.50837	1.76398e-17	6.56279e-16
3792	ENSG00000197993	KEL	31.222	-1.20086	0.141159	-8.50714	1.78277e-17	6.62337e-16
158062	ENSG00000267206	LCN6	5.67202	-1.56224	0.183769	-8.5011	1.87804e-17	6.94796e-16
10642	ENSG00000159217	IGF2BP1	451.885	2.66891	0.313988	8.50005	1.89509e-17	7.00123e-16
28673	ENSG00000211789	TRAV12-2	20.497	-1.12175	0.132019	-8.4969	1.94728e-17	7.18398e-16
283404	ENSG00000258279	LINC00592	12.1983	1.63122	0.192254	8.48472	2.16248e-17	7.94455e-16
28560	ENSG00000211752	TRBV27	7.65051	-1.27203	0.15004	-8.47797	2.29147e-17	8.36023e-16
3957	ENSG00000100079	LGALS2	162.292	-1.11323	0.131342	-8.47581	2.33444e-17	8.49549e-16
79727	ENSG00000131914	LIN28A	11.4499	3.34221	0.394401	8.47414	2.36829e-17	8.60479e-16
28662	ENSG00000211801	TRAV21	14.9125	-1.08139	0.127668	-8.47032	2.4473e-17	8.84312e-16
3753	ENSG00000180509	KCNE1	42.4311	-1.20669	0.142546	-8.46528	2.55527e-17	9.1955e-16
973	ENSG00000105369	CD79A	1592.1	-1.26309	0.149334	-8.45813	2.71706e-17	9.72498e-16
28653	ENSG00000211810	TRAV29DV5	13.2476	-1.09433	0.129645	-8.44095	3.14769e-17	1.11749e-15
28674	ENSG00000211785	TRAV12-1	15.2929	-1.158	0.137305	-8.43379	3.34636e-17	1.18008e-15
28586	ENSG00000211716	TRBV9	17.5935	-1.00563	0.119358	-8.42529	3.59847e-17	1.25889e-15
28576	ENSG00000276953	TRBV12-4	12.7311	-1.16001	0.137734	-8.42206	3.69927e-17	1.29244e-15
400550	ENSG00000268388	FENDRR	201.829	-1.30018	0.154393	-8.42123	3.72537e-17	1.29984e-15
28589	ENSG00000278030	TRBV7-9	33.6878	-1.05211	0.125261	-8.39929	4.49189e-17	1.55699e-15
3642	ENSG00000173404	INSM1	44.9407	2.32125	0.276642	8.39083	4.82732e-17	1.66669e-15
28660	ENSG00000211803	TRAV23DV6	8.37333	-1.21173	0.144433	-8.38953	4.88099e-17	1.68082e-15
51458	ENSG00000140519	RHCG	67.3196	2.13663	0.255113	8.37526	5.51015e-17	1.88762e-15
28627	ENSG00000211766	TRBJ2-2P	3.19856	-1.29079	0.154165	-8.37283	5.62524e-17	1.92455e-15
259266	ENSG00000066279	ASPM	1052.4	1.0123	0.121043	8.36317	6.10538e-17	2.07803e-15
8091	ENSG00000149948	HMGA2	877.617	2.36818	0.283438	8.35519	6.53298e-17	2.21215e-15
1769	ENSG00000124721	DNAH8	19.3897	-1.17142	0.140394	-8.34385	7.19131e-17	2.42264e-15
255928	ENSG00000143469	SYT14	46.3195	2.22916	0.267202	8.3426	7.26749e-17	2.44518e-15
6360	ENSG00000275152	CCL16	4.36328	-1.29722	0.15551	-8.34174	7.32055e-17	2.45989e-15
283420	ENSG00000197992	CLEC9A	23.741	-1.12015	0.13433	-8.33883	7.50278e-17	2.51792e-15
5653	ENSG00000167755	KLK6	456.727	2.70407	0.324556	8.3316	7.97578e-17	2.65638e-15
7278	ENSG00000198033	TUBA3C	13.2933	5.54665	0.665864	8.33	8.08407e-17	2.68566e-15
3067	ENSG00000140287	HDC	147.634	-1.17447	0.141002	-8.32948	8.12006e-17	2.69423e-15
28646	ENSG00000211815	TRAV36DV7	6.47501	-1.09314	0.131297	-8.32568	8.38446e-17	2.77497e-15
203569	ENSG00000234068	PAGE2	35.6089	4.65557	0.55946	8.32153	8.68357e-17	2.86319e-15
730	ENSG00000112936	C7	4324.67	-1.37934	0.166076	-8.30547	9.94268e-17	3.25799e-15
102466732	ENSG00000274134	MIR6774	1.18078	-1.58201	0.190969	-8.28414	1.18965e-16	3.84566e-15
28628	ENSG00000211765	TRBJ2-2	2.1714	-1.29339	0.156429	-8.2682	1.36001e-16	4.36958e-15
645180	ENSG00000240487	FAM214BP1	1.26282	-1.52353	0.184394	-8.26237	1.42812e-16	4.57171e-15
286442	ENSG00000235304	LINC01281	13.7233	-1.1608	0.140823	-8.24301	1.67935e-16	5.31788e-15
4109	ENSG00000124260	MAGEA10	86.4685	4.02335	0.488518	8.23583	1.78311e-16	5.62617e-15
64208	ENSG00000132429	POPDC3	116.66	2.11119	0.256358	8.23532	1.79083e-16	5.6438e-15
28663	ENSG00000211800	TRAV20	6.78491	-1.1141	0.135297	-8.2345	1.80312e-16	5.67573e-15
257313	ENSG00000188958	UTS2B	9.00545	-1.08623	0.132055	-8.22558	1.94255e-16	6.09281e-15
2515	ENSG00000104755	ADAM2	11.2782	3.59285	0.437621	8.20997	2.21241e-16	6.90639e-15
728833	ENSG00000215784	FAM72D	32.3276	1.12452	0.137003	8.20798	2.24933e-16	7.01333e-15
9515	ENSG00000145087	STXBP5L	19.4952	2.45947	0.299704	8.20632	2.28064e-16	7.10255e-15
946	ENSG00000105492	SIGLEC6	46.4336	-1.15039	0.140195	-8.20563	2.29386e-16	7.1269e-15
27181	ENSG00000105366	SIGLEC8	118.103	-1.09978	0.134099	-8.20129	2.37828e-16	7.34594e-15
4222	ENSG00000005102	MEOX1	56.1823	-1.15166	0.140444	-8.20013	2.40135e-16	7.40851e-15
4107	ENSG00000156009	MAGEA8	15.8317	2.53439	0.309197	8.19671	2.47055e-16	7.585e-15
653786	ENSG00000257838	OTOAP1	23.5671	-1.0366	0.126468	-8.19659	2.47293e-16	7.585e-15
341	ENSG00000130208	APOC1	5076.45	-1.01888	0.124336	-8.19453	2.51571e-16	7.70723e-15
118611	ENSG00000154493	C10orf90	12.9049	2.4446	0.298327	8.19436	2.51939e-16	7.70955e-15
28874	ENSG00000211625	IGKV3D-20	552.473	-1.4141	0.172621	-8.19198	2.56953e-16	7.84479e-15
100191040	ENSG00000225556	C2CD4D	100.215	1.03667	0.126614	8.18767	2.66336e-16	8.10313e-15
285016	ENSG00000189292	ALKAL2	37.4814	-1.25644	0.153536	-8.18339	2.7597e-16	8.35766e-15
58511	ENSG00000137976	DNASE2B	30.5008	-1.41221	0.172814	-8.17185	3.03705e-16	9.14512e-15
28672	ENSG00000211794	TRAV12-3	16.4852	-1.10879	0.135811	-8.16418	3.23631e-16	9.68981e-15
9834	ENSG00000226777	FAM30A	295.197	-1.2715	0.156153	-8.14268	3.86621e-16	1.15105e-14
2829	ENSG00000173578	XCR1	96.5656	-1.08606	0.133385	-8.14233	3.87738e-16	1.15307e-14
9457	ENSG00000112214	FHL5	106.418	-1.01184	0.124275	-8.14196	3.88942e-16	1.15535e-14
401258	ENSG00000255587	RAB44	25.3945	-1.05981	0.130251	-8.13663	4.06417e-16	1.2005e-14
130540	ENSG00000155749	FLACC1	36.8816	-1.20991	0.148742	-8.13429	4.14373e-16	1.2199e-14
374462	ENSG00000139304	PTPRQ	21.2739	-1.59424	0.196118	-8.12896	4.33003e-16	1.27191e-14
2219	ENSG00000085265	FCN1	633.291	-1.09283	0.134505	-8.12483	4.47984e-16	1.31299e-14
4953	ENSG00000115758	ODC1	16025.3	1.36146	0.167739	8.11656	4.79579e-16	1.40092e-14
5217	ENSG00000070087	PFN2	4900.34	1.04457	0.128784	8.111	5.0205e-16	1.46171e-14
51083	ENSG00000069482	GAL	132.585	2.04095	0.251993	8.09922	5.53106e-16	1.60152e-14
125981	ENSG00000167769	ACER1	2.29284	-1.21727	0.150386	-8.09428	5.76055e-16	1.65843e-14
114905	ENSG00000163145	C1QTNF7	169.841	-1.19148	0.14722	-8.09317	5.81299e-16	1.67032e-14
653820	ENSG00000188610	FAM72B	54.134	1.02336	0.12659	8.08406	6.26467e-16	1.79814e-14
83540	ENSG00000143228	NUF2	645.855	1.02001	0.126231	8.08049	6.45051e-16	1.84947e-14
6329	ENSG00000007314	SCN4A	109.392	1.82933	0.226648	8.07125	6.95829e-16	1.98858e-14
11065	ENSG00000175063	UBE2C	1986.46	1.14742	0.142178	8.07029	7.01301e-16	1.99988e-14
9833	ENSG00000165304	MELK	787.374	1.00987	0.125142	8.06974	7.04506e-16	2.00685e-14
28584	ENSG00000229769	TRBV10-2	4.07711	-1.38476	0.171732	-8.06347	7.4161e-16	2.09445e-14
81501	ENSG00000164935	DCSTAMP	92.2864	-1.19689	0.14845	-8.06254	7.47275e-16	2.10594e-14
100420005	ENSG00000231431	FAR2P4	12.6898	3.34418	0.41497	8.05885	7.70144e-16	2.16115e-14
440910	ENSG00000231431	LOC440910	12.6898	3.34418	0.41497	8.05885	7.70144e-16	2.16115e-14
6513	ENSG00000117394	SLC2A1	9096.32	1.11471	0.138748	8.03409	9.42764e-16	2.61771e-14
28574	ENSG00000276405	TRBV13	7.04623	-1.43411	0.178509	-8.03384	9.447e-16	2.61861e-14
28644	ENSG00000211816	TRAV38-1	3.37705	-1.24765	0.155486	-8.02417	1.02216e-15	2.82625e-14
57524	ENSG00000167971	CASKIN1	57.4293	1.32476	0.165292	8.01468	1.10428e-15	3.04375e-14
339983	ENSG00000185818	NAT8L	195.829	1.57772	0.196883	8.01353	1.11465e-15	3.06913e-14
729654	ENSG00000267056	LOC729654	65.8932	2.39008	0.298401	8.00963	1.15058e-15	3.15817e-14
177	ENSG00000204305	AGER	3675.33	-1.58425	0.19781	-8.00894	1.157e-15	3.1725e-14
51146	ENSG00000118017	A4GNT	7.15322	-1.55762	0.194824	-7.99502	1.29554e-15	3.50871e-14
8140	ENSG00000103257	SLC7A5	7007.42	1.04648	0.13091	7.99389	1.3075e-15	3.53372e-14
284191	ENSG00000230709	LOC284191	7.0897	-1.37391	0.171882	-7.99335	1.3132e-15	3.54551e-14
6003	ENSG00000127074	RGS13	59.7823	-1.13041	0.141453	-7.9914	1.33419e-15	3.59849e-14
2729	ENSG00000001084	GCLC	5799.6	1.31602	0.164796	7.98577	1.39645e-15	3.74727e-14
254173	ENSG00000162571	TTLL10	69.8558	-1.48272	0.185675	-7.98557	1.39873e-15	3.74957e-14
91828	ENSG00000205436	EXOC3L4	75.8455	-1.15739	0.144963	-7.98405	1.41606e-15	3.78831e-14
1015	ENSG00000079112	CDH17	639.274	2.1119	0.264823	7.97474	1.52698e-15	4.06856e-14
1138	ENSG00000169684	CHRNA5	264.932	1.30741	0.16403	7.97057	1.57946e-15	4.1999e-14
101927143	ENSG00000232628	LOC101927143	10.3516	-1.24728	0.156604	-7.96454	1.65846e-15	4.38785e-14
26256	ENSG00000154040	CABYR	686.006	1.53644	0.193155	7.95441	1.79989e-15	4.75726e-14
105376453	ENSG00000224215	LOC105376453	5.37121	-1.63979	0.206292	-7.94889	1.88186e-15	4.96894e-14
266629	ENSG00000100012	SEC14L3	29.2468	-2.03978	0.256626	-7.94845	1.88855e-15	4.98163e-14
79369	ENSG00000176383	B3GNT4	126.927	1.06794	0.134529	7.93837	2.04851e-15	5.36067e-14
28558	ENSG00000232869	TRBV29-1	33.6011	-1.10015	0.138778	-7.9274	2.23778e-15	5.82131e-14
90625	ENSG00000233056	ERVH48-1	89.919	2.10109	0.265123	7.92497	2.28206e-15	5.93065e-14
23657	ENSG00000151012	SLC7A11	2229.86	1.41818	0.179056	7.92033	2.36884e-15	6.14408e-14
28901	ENSG00000241244	IGKV1D-16	217.046	-1.54719	0.195386	-7.91863	2.40149e-15	6.21655e-14
284071	ENSG00000180336	MEIOC	76.5933	1.45108	0.183304	7.91625	2.44791e-15	6.33048e-14
106480738	ENSG00000233308	OSTN-AS1	5.51396	-1.45277	0.183632	-7.91129	2.54737e-15	6.575e-14
4605	ENSG00000101057	MYBL2	2656.41	1.11788	0.141308	7.91089	2.55546e-15	6.58847e-14
64168	ENSG00000123119	NECAB1	131.666	-1.058	0.133883	-7.90241	2.73554e-15	6.99167e-14
29106	ENSG00000104112	SCG3	57.0975	1.85322	0.234531	7.9018	2.74913e-15	7.00858e-14
6976	ENSG00000211699	TRGV3	7.93635	-1.03319	0.130764	-7.90118	2.76285e-15	7.02781e-14
84900	ENSG00000135119	RNFT2	338.161	1.04763	0.132591	7.90126	2.76099e-15	7.02781e-14
105373934	ENSG00000231682	LINC01891	1.55703	-1.42635	0.180578	-7.8988	2.81612e-15	7.14954e-14
123103	ENSG00000185271	KLHL33	4.86972	-1.10809	0.140387	-7.89311	2.94757e-15	7.44743e-14
3662	ENSG00000137265	IRF4	708.82	-1.07535	0.136342	-7.88712	3.09244e-15	7.80597e-14
125050	ENSG00000202198	RN7SK	736.387	1.76085	0.223262	7.88695	3.09661e-15	7.80903e-14
3237	ENSG00000128713	HOXD11	13.6176	3.50822	0.445214	7.87985	3.2778e-15	8.21881e-14
1515	ENSG00000136943	CTSV	470.273	1.3254	0.168242	7.87791	3.32896e-15	8.33916e-14
2674	ENSG00000151892	GFRA1	258.625	-1.38344	0.176045	-7.85846	3.88887e-15	9.65919e-14
728192	ENSG00000233532	LINC00460	126.156	1.90518	0.242595	7.85334	4.05105e-15	1.00294e-13
9708	ENSG00000253767	PCDHGA8	37.8368	1.58191	0.201468	7.85188	4.09857e-15	1.01229e-13
28629	ENSG00000211764	TRBJ2-1	4.15811	-1.20169	0.1531	-7.84901	4.1934e-15	1.03281e-13
285025	ENSG00000163492	CCDC141	64.3841	-1.20915	0.154131	-7.84494	4.33162e-15	1.06486e-13
3872	ENSG00000128422	KRT17	6403	1.77703	0.226703	7.83857	4.55707e-15	1.11612e-13
5079	ENSG00000196092	PAX5	286.638	-1.31984	0.16869	-7.82408	5.11368e-15	1.24093e-13
28692	ENSG00000256553	TRAV1-2	9.68452	-1.0062	0.128634	-7.8222	5.19089e-15	1.2562e-13
285780	ENSG00000216863	LY86-AS1	5.98715	-1.2439	0.159045	-7.82106	5.23793e-15	1.26526e-13
474345	ENSG00000177590	GIMAP3P	1.0631	-1.35667	0.17356	-7.81674	5.42087e-15	1.30825e-13
150248	ENSG00000169314	C22orf15	50.4974	-1.53981	0.197261	-7.80596	5.90517e-15	1.41477e-13
57834	ENSG00000171903	CYP4F11	696.279	2.06445	0.26447	7.80598	5.9039e-15	1.41477e-13
608	ENSG00000048462	TNFRSF17	198.279	-1.19446	0.153114	-7.80116	6.13427e-15	1.46434e-13
28785	ENSG00000211639	IGLV4-60	364.339	-1.69573	0.2176	-7.79287	6.55045e-15	1.55525e-13
28581	ENSG00000241657	TRBV11-2	12.9597	-1.01781	0.130628	-7.79171	6.61105e-15	1.56681e-13
340206	ENSG00000184106	TREML3P	34.0122	1.53768	0.197358	7.79133	6.63073e-15	1.57007e-13
911	ENSG00000158481	CD1C	282.636	-1.1952	0.153503	-7.78619	6.90591e-15	1.63083e-13
28595	ENSG00000211714	TRBV7-3	11.5788	-1.00051	0.128576	-7.78146	7.16897e-15	1.68842e-13
28797	ENSG00000211663	IGLV3-19	6259.66	-1.4226	0.182861	-7.77969	7.27002e-15	1.71069e-13
6861	ENSG00000129990	SYT5	66.3633	1.87189	0.241155	7.76219	8.34742e-15	1.94684e-13
101929623	ENSG00000271856	LINC01215	64.4631	-1.1393	0.146883	-7.7565	8.73059e-15	2.02904e-13
6756	ENSG00000126752	SSX1	12.1534	4.84834	0.625995	7.74501	9.55726e-15	2.20176e-13
2206	ENSG00000149534	MS4A2	214.174	-1.12355	0.145178	-7.73909	1.00131e-14	2.30477e-13
22915	ENSG00000138722	MMRN1	430.221	-1.01587	0.131299	-7.73706	1.01744e-14	2.33871e-13
3868	ENSG00000186832	KRT16	614.128	1.86923	0.241596	7.73701	1.01783e-14	2.33871e-13
253935	ENSG00000187151	ANGPTL5	7.7962	-1.20318	0.155608	-7.73209	1.05794e-14	2.42452e-13
28671	ENSG00000211788	TRAV13-1	23.3786	-1.0332	0.13363	-7.73181	1.06029e-14	2.4278e-13
873	ENSG00000159228	CBR1	8313.43	1.23996	0.160449	7.72803	1.09225e-14	2.49882e-13
28658	ENSG00000211806	TRAV25	6.35617	-1.1559	0.149701	-7.72137	1.15089e-14	2.63069e-13
43847	ENSG00000129437	KLK14	162.722	2.12524	0.27532	7.71917	1.17086e-14	2.66798e-13
93035	ENSG00000205038	PKHD1L1	57.0627	-1.11115	0.144081	-7.71201	1.23849e-14	2.80902e-13
9633	ENSG00000132749	TESMIN	273.066	1.19681	0.155217	7.71059	1.25236e-14	2.8356e-13
284367	ENSG00000171101	SIGLEC17P	56.0626	-1.00448	0.130439	-7.70073	1.3529e-14	3.05277e-13
28591	ENSG00000253291	TRBV7-7	2.21146	-1.3873	0.180436	-7.68863	1.48723e-14	3.34444e-13
164118	ENSG00000187862	TTC24	23.9406	-1.18021	0.153568	-7.6853	1.5264e-14	3.42959e-13
245972	ENSG00000147614	ATP6V0D2	173.343	-1.1443	0.149069	-7.67627	1.63783e-14	3.66125e-13
106481729	ENSG00000254965	C1DP5	2.5338	-1.19645	0.155876	-7.67561	1.64635e-14	3.67717e-13
2890	ENSG00000155511	GRIA1	82.3217	-1.57409	0.20511	-7.67439	1.6621e-14	3.70607e-13
3741	ENSG00000130037	KCNA5	31.7299	-1.01162	0.131887	-7.67034	1.7154e-14	3.81526e-13
28563	ENSG00000211750	TRBV24-1	8.09951	-1.103	0.143809	-7.66993	1.72091e-14	3.82428e-13
3568	ENSG00000091181	IL5RA	105.149	-1.34812	0.175793	-7.66881	1.73602e-14	3.85136e-13
5672	ENSG00000243137	PSG4	11.3906	3.99756	0.521765	7.6616	1.83629e-14	4.06697e-13
8092	ENSG00000180318	ALX1	18.5146	2.6524	0.346788	7.64847	2.03378e-14	4.47804e-13
392368	ENSG00000224809	BEND3P2	1.51074	-1.60312	0.209737	-7.64349	2.11411e-14	4.6433e-13
7356	ENSG00000149021	SCGB1A1	8044.46	-2.24725	0.294262	-7.63688	2.22543e-14	4.85946e-13
28626	ENSG00000211767	TRBJ2-3	4.19043	-1.16301	0.152342	-7.63417	2.27274e-14	4.95867e-13
28676	ENSG00000211784	TRAV10	4.70681	-1.18108	0.15472	-7.63362	2.28245e-14	4.97573e-13
1215	ENSG00000092009	CMA1	9.98689	-1.35084	0.176966	-7.63334	2.28756e-14	4.98276e-13
106480429	ENSG00000223534	HLA-DQB1-AS1	120.374	-1.05628	0.138525	-7.62523	2.43593e-14	5.28412e-13
283514	ENSG00000215475	SIAH3	12.3204	-1.24208	0.162909	-7.62441	2.45148e-14	5.30913e-13
3681	ENSG00000156886	ITGAD	36.0756	-1.10695	0.14523	-7.62207	2.4964e-14	5.39754e-13
3009	ENSG00000184357	H1-5	13.3356	1.93362	0.254048	7.61123	2.71493e-14	5.82705e-13
400221	ENSG00000232774	FLJ22447	89.7503	1.53773	0.20216	7.60653	2.81544e-14	6.01828e-13
3127	ENSG00000198502	HLA-DRB5	16091.4	-1.06131	0.139705	-7.59676	3.03631e-14	6.45901e-13
100271260	ENSG00000242607	RPS3AP34	7.07679	-1.13033	0.14881	-7.59578	3.05954e-14	6.50319e-13
554282	ENSG00000263513	FAM72C	21.3855	1.19236	0.157258	7.58217	3.39826e-14	7.17114e-13
105371248	ENSG00000261092	LINC02178	4.96212	3.72074	0.491194	7.57488	3.59449e-14	7.549e-13
8277	ENSG00000007350	TKTL1	32.5594	2.11542	0.279559	7.56698	3.82004e-14	7.96561e-13
5522	ENSG00000074211	PPP2R2C	616.475	1.88966	0.250113	7.55521	4.18177e-14	8.67873e-13
7148	ENSG00000168477	TNXB	1187.28	-1.14586	0.152075	-7.5348	4.89084e-14	1.00632e-12
28922	ENSG00000254098	IGKV2-26	16.611	-1.64744	0.218752	-7.53111	5.03095e-14	1.03274e-12
845	ENSG00000118729	CASQ2	46.7814	-1.21666	0.161564	-7.53049	5.05503e-14	1.03687e-12
28791	ENSG00000211658	IGLV3-27	762.663	-1.62288	0.215646	-7.52567	5.245e-14	1.07333e-12
92293	ENSG00000181234	TMEM132C	22.5915	-1.71011	0.227777	-7.50782	6.01215e-14	1.21458e-12
100874014	ENSG00000254453	NAV2-AS2	4.75584	-1.41585	0.188613	-7.50663	6.06684e-14	1.22348e-12
3239	ENSG00000128714	HOXD13	17.4099	3.77782	0.503339	7.50551	6.11883e-14	1.23208e-12
28566	ENSG00000251578	TRBV21-1	2.96368	-1.32161	0.176132	-7.5035	6.21381e-14	1.24924e-12
101927697	ENSG00000276778	LINC02227	2.62447	-1.17666	0.157001	-7.49463	6.64856e-14	1.32961e-12
3036	ENSG00000105509	HAS1	42.2866	-1.44434	0.192783	-7.49208	6.77916e-14	1.35368e-12
116511	ENSG00000204687	MAS1L	2.16218	-1.78112	0.237882	-7.48743	7.02351e-14	1.39929e-12
28448	ENSG00000211943	IGHV3-15	3323.11	-1.29084	0.172558	-7.4806	7.39833e-14	1.47174e-12
28783	ENSG00000211654	IGLV5-37	114.534	-1.87155	0.250315	-7.47679	7.61583e-14	1.51159e-12
480	ENSG00000132681	ATP1A4	8.28454	-1.02674	0.137426	-7.4712	7.94679e-14	1.57137e-12
2027	ENSG00000108515	ENO3	743.687	1.38493	0.185523	7.46499	8.33031e-14	1.64228e-12
2250	ENSG00000138675	FGF5	10.9014	2.12007	0.284023	7.46443	8.36617e-14	1.64812e-12
6532	ENSG00000108576	SLC6A4	146.815	-1.74341	0.233625	-7.46241	8.49547e-14	1.67109e-12
105375009	ENSG00000229274	LINC02829	5.2829	-1.36282	0.182652	-7.46128	8.5683e-14	1.68291e-12
28942	ENSG00000240671	IGKV1-8	447.603	-1.39695	0.187533	-7.44905	9.40134e-14	1.82992e-12
4014	ENSG00000203782	LORICRIN	1.20779	-1.49478	0.200669	-7.44897	9.40696e-14	1.82992e-12
285668	ENSG00000178722	C5orf64	2.39401	-1.11162	0.149263	-7.44738	9.52132e-14	1.84943e-12
692086	ENSG00000212232	SNORD17	34.817	1.46711	0.197065	7.44477	9.71131e-14	1.88357e-12
100616164	ENSG00000264773	MIR4420	1.644	-1.2105	0.162863	-7.43262	1.06465e-13	2.05589e-12
100134444	ENSG00000260458	KCNJ18	6.77048	3.953	0.532183	7.42789	1.10346e-13	2.1277e-12
100616374	ENSG00000265612	MIR4539	4.86252	-1.47338	0.19842	-7.42558	1.12287e-13	2.16197e-12
84842	ENSG00000186603	HPDL	106.048	1.25579	0.169116	7.42562	1.1225e-13	2.16197e-12
105370681	ENSG00000259230	LINC02323	33.4646	1.38196	0.186159	7.42354	1.14031e-13	2.19236e-12
56896	ENSG00000157851	DPYSL5	11.6648	2.73205	0.368222	7.41956	1.17506e-13	2.25588e-12
1728	ENSG00000181019	NQO1	16032.1	1.19478	0.161077	7.41743	1.19411e-13	2.28911e-12
101927057	ENSG00000126861	LOC101927057	174.847	-1.32562	0.178805	-7.41378	1.22753e-13	2.34466e-12
4974	ENSG00000126861	OMG	174.847	-1.32562	0.178805	-7.41378	1.22753e-13	2.34466e-12
221476	ENSG00000164530	PI16	54.6938	-1.44231	0.194643	-7.41003	1.26271e-13	2.40379e-12
1746	ENSG00000115844	DLX2	4.53486	2.19299	0.296028	7.40806	1.28164e-13	2.43567e-12
55282	ENSG00000159708	LRRC36	187.055	-1.32994	0.179693	-7.40117	1.34992e-13	2.55439e-12
5798	ENSG00000054356	PTPRN	123.538	1.67129	0.225853	7.39989	1.36296e-13	2.57722e-12
200132	ENSG00000152760	DYNLT5	68.4882	-1.1329	0.153317	-7.38926	1.47651e-13	2.78196e-12
83417	ENSG00000163518	FCRL4	25.8472	-1.29891	0.175793	-7.38884	1.4811e-13	2.78862e-12
346288	ENSG00000154997	SEPTIN14	7.05901	3.41592	0.462681	7.38288	1.54899e-13	2.91228e-12
101928550	ENSG00000270332	SMC2-DT	17.6739	-1.09888	0.14885	-7.38244	1.55412e-13	2.91984e-12
132625	ENSG00000179059	ZFP42	99.2923	2.8809	0.39036	7.38009	1.58181e-13	2.96132e-12
1142	ENSG00000147432	CHRNB3	1.59651	-1.75703	0.238101	-7.37932	1.59095e-13	2.9742e-12
338005	ENSG00000270816	LINC00221	12.31	3.29528	0.446567	7.37913	1.59322e-13	2.97635e-12
28564	ENSG00000211749	TRBV23-1	4.48698	-1.31178	0.177777	-7.37883	1.59692e-13	2.98114e-12
100996941	ENSG00000227145	IL21-AS1	6.96918	-1.21845	0.165216	-7.3749	1.6447e-13	3.06599e-12
283248	ENSG00000167771	RCOR2	266.094	1.17145	0.159516	7.3438	2.07616e-13	3.82437e-12
26279	ENSG00000117215	PLA2G2D	522.367	-1.29482	0.176478	-7.33699	2.18454e-13	3.99888e-12
101927123	ENSG00000244215	LINC02016	5.36899	-1.97715	0.269619	-7.33311	2.24865e-13	4.11337e-12
28617	ENSG00000211710	TRBV4-1	12.3102	-1.10309	0.150477	-7.33065	2.29036e-13	4.18123e-12
101928837	ENSG00000255100	TSKU-AS1	15.6473	1.10847	0.15125	7.32868	2.32422e-13	4.23693e-12
401124	ENSG00000197057	DTHD1	134.758	-1.39883	0.19089	-7.32792	2.3376e-13	4.25837e-12
3827	ENSG00000113889	KNG1	20.0695	2.25552	0.30826	7.31695	2.53665e-13	4.60083e-12
2297	ENSG00000251493	FOXD1	70.9222	1.83936	0.251435	7.31543	2.56565e-13	4.64494e-12
123872	ENSG00000154099	DNAAF1	309.629	-1.38317	0.189193	-7.31088	2.65392e-13	4.79159e-12
100528032	ENSG00000213809	KLRC4-KLRK1	33.3286	-1.06711	0.146304	-7.29377	3.01392e-13	5.40457e-12
22914	ENSG00000213809	KLRK1	33.3286	-1.06711	0.146304	-7.29377	3.01392e-13	5.40457e-12
5053	ENSG00000171759	PAH	149.37	2.13788	0.293214	7.29119	3.07228e-13	5.50175e-12
728485	ENSG00000267260	LOC728485	28.0375	1.57852	0.216566	7.28889	3.12522e-13	5.58842e-12
101927565	ENSG00000251576	LINC01267	15.9581	-1.43206	0.196526	-7.28687	3.17245e-13	5.65807e-12
2243	ENSG00000171560	FGA	16511.1	2.32155	0.318752	7.28324	3.25899e-13	5.79283e-12
28659	ENSG00000211805	TRAV24	4.78653	-1.15444	0.158519	-7.28267	3.27266e-13	5.81322e-12
493829	ENSG00000177238	TRIM72	54.5309	1.75389	0.240964	7.27864	3.3719e-13	5.96139e-12
116437	ENSG00000204603	LINC01257	7.696	3.19253	0.438791	7.27574	3.44532e-13	6.08712e-12
57116	ENSG00000197472	ZNF695	57.707	1.36035	0.187094	7.27095	3.56964e-13	6.27733e-12
9283	ENSG00000170075	GPR37L1	37.0421	1.04713	0.144149	7.26422	3.75202e-13	6.56305e-12
83888	ENSG00000137441	FGFBP2	24.3328	-1.03703	0.142812	-7.26148	3.82887e-13	6.67976e-12
1047	ENSG00000153132	CLGN	291.869	1.35411	0.186621	7.25593	3.989e-13	6.94993e-12
8942	ENSG00000115919	KYNU	2202.67	1.38292	0.190864	7.24561	4.30497e-13	7.45979e-12
5105	ENSG00000124253	PCK1	72.8199	2.7034	0.373251	7.24285	4.39367e-13	7.59975e-12
165186	ENSG00000189350	TOGARAM2	192.55	-1.17752	0.162618	-7.24103	4.45289e-13	7.6921e-12
28786	ENSG00000211672	IGLV4-3	36.051	-1.65221	0.228299	-7.23704	4.58577e-13	7.90095e-12
149069	ENSG00000222046	DCDC2B	43.2908	-1.28831	0.178042	-7.23598	4.62178e-13	7.94741e-12
100128310	ENSG00000179253	LOC100128310	2.3923	-1.36924	0.189231	-7.23582	4.62711e-13	7.95139e-12
29948	ENSG00000140961	OSGIN1	1306.17	1.14909	0.158867	7.23301	4.72403e-13	8.11266e-12
144455	ENSG00000165891	E2F7	224.619	1.02022	0.141243	7.2232	5.07765e-13	8.66353e-12
84417	ENSG00000119147	ECRG4	112.884	-1.49928	0.20759	-7.2223	5.11172e-13	8.7104e-12
28824	ENSG00000253818	IGLV1-41	150.622	-1.73265	0.239977	-7.22007	5.19611e-13	8.83708e-12
5450	ENSG00000110777	POU2AF1	1290.11	-1.04246	0.144398	-7.21935	5.22351e-13	8.87794e-12
54988	ENSG00000183549	ACSM5	48.8342	-1.05408	0.146103	-7.21467	5.40633e-13	9.15916e-12
80129	ENSG00000120262	CCDC170	393.296	-1.09717	0.152088	-7.21404	5.4316e-13	9.19607e-12
8547	ENSG00000142748	FCN3	505.903	-1.15665	0.160934	-7.18707	6.61954e-13	1.10793e-11
27012	ENSG00000164794	KCNV1	28.1989	2.23257	0.310675	7.18619	6.66266e-13	1.11444e-11
9699	ENSG00000176406	RIMS2	120.301	1.89795	0.264493	7.17579	7.1891e-13	1.19267e-11
910	ENSG00000158485	CD1B	58.9522	-1.27086	0.177186	-7.17247	7.36575e-13	1.21662e-11
1630	ENSG00000187323	DCC	65.9898	-1.04358	0.145599	-7.16751	7.63733e-13	1.25754e-11
6665	ENSG00000129194	SOX15	130.238	1.13845	0.158858	7.16647	7.69539e-13	1.26631e-11
28573	ENSG00000275743	TRBV14	7.64825	-1.04107	0.145447	-7.15772	8.20281e-13	1.3431e-11
28592	ENSG00000211727	TRBV7-6	10.0061	-1.13406	0.158609	-7.15003	8.6758e-13	1.41703e-11
100128098	ENSG00000204832	ST8SIA6-AS1	65.0705	2.6419	0.36981	7.14394	9.06934e-13	1.47765e-11
1776	ENSG00000163687	DNASE1L3	122.735	-1.20029	0.168072	-7.14153	9.22981e-13	1.50194e-11
138009	ENSG00000176566	DCAF4L2	11.3077	5.17598	0.725129	7.13802	9.46853e-13	1.53699e-11
645528	ENSG00000233261	FAM238A	2.82932	-1.12149	0.157327	-7.12841	1.01537e-12	1.64315e-11
11247	ENSG00000182379	NXPH4	291.384	1.51356	0.21252	7.12197	1.06396e-12	1.71651e-11
389860	ENSG00000238269	PAGE2B	5.6478	2.89041	0.4062	7.11575	1.11309e-12	1.78922e-11
327657	ENSG00000170054	SERPINA9	9.9077	-1.63016	0.229368	-7.10717	1.18442e-12	1.90041e-11
1511	ENSG00000100448	CTSG	66.7024	-1.24689	0.175499	-7.1048	1.20497e-12	1.93103e-11
4113	ENSG00000099399	MAGEB2	43.0174	3.79101	0.534617	7.09106	1.33084e-12	2.12371e-11
221883	ENSG00000240990	HOXA11-AS	13.9783	2.03548	0.287072	7.09049	1.33639e-12	2.13128e-11
441282	ENSG00000227471	AKR1B15	207.87	1.99414	0.281254	7.0902	1.33922e-12	2.13449e-11
100507195	ENSG00000251301	LINC02384	47.0135	-1.01795	0.143657	-7.08597	1.3807e-12	2.19795e-11
389812	ENSG00000177984	LCN15	14.5891	2.81436	0.397246	7.08467	1.39374e-12	2.21604e-11
88	ENSG00000077522	ACTN2	35.2291	-1.10367	0.155813	-7.08329	1.40774e-12	2.23695e-11
170572	ENSG00000178084	HTR3C	5.28915	-1.87418	0.264743	-7.07923	1.44957e-12	2.29927e-11
1591	ENSG00000019186	CYP24A1	5038.81	1.67871	0.237175	7.07793	1.46319e-12	2.31947e-11
28823	ENSG00000211651	IGLV1-44	4754.04	-1.22423	0.173103	-7.07224	1.52449e-12	2.4094e-11
28505	ENSG00000211931	IGHD2-2	2.62677	-1.56169	0.22099	-7.06678	1.58568e-12	2.50162e-11
3497	ENSG00000211891	IGHE	63.6344	-1.47434	0.20875	-7.06268	1.63318e-12	2.56888e-11
28903	ENSG00000278857	IGKV1D-12	63.6999	-1.5314	0.217096	-7.05406	1.73773e-12	2.72197e-11
191585	ENSG00000280109	PLAC4	74.3151	1.90437	0.270064	7.05155	1.76942e-12	2.76995e-11
140690	ENSG00000124092	CTCFL	7.3076	2.31155	0.328028	7.04682	1.83056e-12	2.86397e-11
1807	ENSG00000147647	DPYS	20.4873	-1.16913	0.165996	-7.04313	1.87966e-12	2.93383e-11
57464	ENSG00000128578	STRIP2	560.229	1.08593	0.154399	7.03327	2.01754e-12	3.1342e-11
3762	ENSG00000120457	KCNJ5	403.354	-1.02669	0.146006	-7.03188	2.03765e-12	3.16172e-11
79908	ENSG00000113303	BTNL8	15.7736	-1.17028	0.166571	-7.02573	2.12946e-12	3.30007e-11
54578	ENSG00000167165	UGT1A6	499.618	2.43935	0.347778	7.0141	2.31427e-12	3.56993e-11
286204	ENSG00000148204	CRB2	17.6424	-1.05618	0.150686	-7.00916	2.39758e-12	3.69413e-11
83953	ENSG00000162897	FCAMR	23.7799	-1.3006	0.185583	-7.00818	2.41435e-12	3.71778e-11
2637	ENSG00000168505	GBX2	10.1863	1.94192	0.277363	7.00137	2.53475e-12	3.8828e-11
79092	ENSG00000141527	CARD14	530.691	1.12311	0.160485	6.99825	2.59182e-12	3.95872e-11
28478	ENSG00000237111	IGHJ3P	37.2132	-1.29355	0.184877	-6.99679	2.61894e-12	3.99089e-11
28656	ENSG00000211812	TRAV26-2	5.68536	-1.14864	0.16432	-6.99027	2.74355e-12	4.17355e-11
677800	ENSG00000212464	SNORA12	5.90762	1.60313	0.22958	6.98287	2.89209e-12	4.38183e-11
83849	ENSG00000204176	SYT15	31.3791	-1.01906	0.146039	-6.97801	2.99391e-12	4.53089e-11
4069	ENSG00000090382	LYZ	24293	-1.02096	0.14633	-6.97709	3.01362e-12	4.55549e-11
5816	ENSG00000100362	PVALB	19.4952	-1.0983	0.157454	-6.97539	3.05019e-12	4.60285e-11
286207	ENSG00000160401	CFAP157	271.154	-1.03979	0.149158	-6.97109	3.14491e-12	4.73226e-11
1645	ENSG00000187134	AKR1C1	15555.1	1.90089	0.272749	6.96939	3.18326e-12	4.7845e-11
106660609	ENSG00000228590	MIR4432HG	1.58669	-1.30701	0.18757	-6.9681	3.21251e-12	4.82572e-11
28609	ENSG00000211728	TRBV5-6	13.4316	-1.01194	0.145257	-6.96659	3.24725e-12	4.87512e-11
26206	ENSG00000137098	SPAG8	99.3696	-1.00572	0.144435	-6.96315	3.32743e-12	4.99265e-11
23546	ENSG00000105467	SYNGR4	24.8259	1.38792	0.199352	6.96217	3.3506e-12	5.02457e-11
100820709	ENSG00000203645	LINC00501	16.9965	2.03839	0.292912	6.95904	3.42588e-12	5.13453e-11
6368	ENSG00000274736	CCL23	55.3316	-1.01195	0.145437	-6.95797	3.45216e-12	5.17099e-11
386757	ENSG00000214617	SLC6A10P	5.73594	3.43162	0.493654	6.95148	3.61478e-12	5.39924e-11
100616422	ENSG00000264781	MIR4537	5.18586	-1.44166	0.20746	-6.94908	3.67681e-12	5.48568e-11
91608	ENSG00000270885	RASL10B	167.981	1.08353	0.15594	6.94842	3.69404e-12	5.5027e-11
100526825	ENSG00000254959	INMT-MINDY4	2.79846	-1.37267	0.197674	-6.94412	3.80834e-12	5.66909e-11
145501	ENSG00000100593	ISM2	13.4755	1.75854	0.253327	6.94179	3.87167e-12	5.75039e-11
139378	ENSG00000156920	ADGRG4	1.03602	-1.84568	0.266009	-6.93841	3.96545e-12	5.87974e-11
2688	ENSG00000259384	GH1	1.33352	-1.18363	0.170833	-6.92859	4.25056e-12	6.27428e-11
5368	ENSG00000168081	PNOC	87.7964	-1.00292	0.144855	-6.92358	4.40364e-12	6.48572e-11
4620	ENSG00000125414	MYH2	7.69746	-1.30543	0.188608	-6.92142	4.47125e-12	6.57428e-11
28393	ENSG00000254395	IGHV4-55	170.038	-1.12061	0.162029	-6.91613	4.64133e-12	6.80162e-11
80070	ENSG00000173157	ADAMTS20	20.2589	2.49801	0.361448	6.91113	4.80818e-12	7.02293e-11
26166	ENSG00000132554	RGS22	101.03	-1.20507	0.174474	-6.90692	4.95304e-12	7.2183e-11
1109	ENSG00000198610	AKR1C4	47.7551	2.12027	0.306998	6.90644	4.96965e-12	7.23851e-11
4103	ENSG00000147381	MAGEA4	173.693	4.31939	0.625956	6.90047	5.18307e-12	7.52443e-11
28446	ENSG00000253883	IGHV3-19	38.4763	-1.21231	0.17579	-6.89634	5.33589e-12	7.73777e-11
57119	ENSG00000101448	EPPIN	13.526	-1.7586	0.255085	-6.89415	5.41873e-12	7.84496e-11
140683	ENSG00000131050	BPIFA2	189.748	1.82626	0.265005	6.89139	5.52502e-12	7.99008e-11
107075116	ENSG00000253522	MIR3142HG	90.5003	-1.00624	0.146058	-6.88931	5.60644e-12	8.0945e-11
11341	ENSG00000164106	SCRG1	11.7782	-1.01319	0.147115	-6.8871	5.69421e-12	8.21673e-11
101928601	ENSG00000269964	MEI4	7.00627	1.97219	0.286481	6.8842	5.81134e-12	8.36744e-11
9940	ENSG00000008226	DLEC1	309.202	-1.22229	0.177705	-6.87819	6.06165e-12	8.70884e-11
2853	ENSG00000120436	GPR31	3.99267	-1.17623	0.171037	-6.87702	6.11164e-12	8.7711e-11
1005	ENSG00000081138	CDH7	19.6402	2.07067	0.301384	6.87054	6.39585e-12	9.1392e-11
154790	ENSG00000236279	CLEC2L	26.2101	1.98581	0.289094	6.86907	6.46203e-12	9.22877e-11
84666	ENSG00000163515	RETNLB	4.99732	2.19567	0.319667	6.86864	6.4819e-12	9.24714e-11
477	ENSG00000018625	ATP1A2	108.549	-1.0616	0.154575	-6.86788	6.51621e-12	9.29106e-11
3358	ENSG00000147246	HTR2C	24.9786	3.02795	0.441233	6.86249	6.76716e-12	9.6125e-11
389652	ENSG00000248498	ASNSP1	15.2214	3.28143	0.4782	6.86205	6.788e-12	9.63691e-11
28940	ENSG00000243290	IGKV1-12	190.059	-1.25908	0.183748	-6.85224	7.27037e-12	1.02665e-10
642357	ENSG00000234785	EEF1GP5	18.5189	1.09802	0.160448	6.84346	7.73041e-12	1.08753e-10
28754	ENSG00000211888	TRAJ1	1.14812	-1.34758	0.197042	-6.83905	7.97194e-12	1.11853e-10
286499	ENSG00000179083	FAM133A	244.119	2.20915	0.323073	6.83792	8.03514e-12	1.1262e-10
284749	ENSG00000235621	LINC00494	25.228	-1.29716	0.189828	-6.83336	8.29493e-12	1.16138e-10
441459	ENSG00000230453	ANKRD18B	62.3417	1.48181	0.217098	6.82556	8.75859e-12	1.22305e-10
100873946	ENSG00000230489	VAV3-AS1	1.16982	-1.33278	0.195438	-6.81947	9.13799e-12	1.27065e-10
28394	ENSG00000211959	IGHV4-39	4627.07	-1.20491	0.176707	-6.81868	9.18792e-12	1.27692e-10
100505994	ENSG00000248323	LUCAT1	226.477	1.32052	0.193855	6.8119	9.63206e-12	1.33653e-10
28904	ENSG00000239819	IGKV1D-8	184.385	-1.23944	0.182079	-6.80718	9.95273e-12	1.37668e-10
164395	ENSG00000131044	TTLL9	64.8259	-1.19736	0.175969	-6.80439	1.01478e-11	1.40219e-10
101927136	ENSG00000231683	LOC101927136	354.576	2.72921	0.401347	6.80013	1.04527e-11	1.4398e-10
28557	ENSG00000237254	TRBV30	16.6896	-1.10139	0.162065	-6.79596	1.07593e-11	1.47894e-10
79802	ENSG00000143512	HHIPL2	488.229	1.6978	0.250078	6.7891	1.12838e-11	1.54541e-10
105369980	ENSG00000258240	LOC105369980	2.29359	2.61326	0.384932	6.78888	1.13004e-11	1.54631e-10
28647	ENSG00000211814	TRAV35	4.42145	-1.03618	0.152947	-6.77473	1.24636e-11	1.69817e-10
100287814	ENSG00000229228	LINC00582	16.4729	-1.06854	0.157767	-6.77289	1.26234e-11	1.71905e-10
28466	ENSG00000211961	IGHV1-45	169.055	-1.39501	0.205973	-6.77278	1.26329e-11	1.71946e-10
3889	ENSG00000170523	KRT83	34.2105	1.86238	0.275201	6.76734	1.31175e-11	1.78082e-10
6440	ENSG00000168484	SFTPC	51470.3	-1.92359	0.284264	-6.76692	1.31554e-11	1.78505e-10
796	ENSG00000110680	CALCA	3285.35	2.76732	0.409075	6.76482	1.33477e-11	1.80929e-10
282763	ENSG00000167355	OR51B5	7.49344	2.11942	0.313495	6.76063	1.37395e-11	1.85952e-10
4100	ENSG00000198681	MAGEA1	74.458	3.47114	0.513462	6.76026	1.3774e-11	1.86228e-10
339674	ENSG00000205704	LINC00634	11.5709	1.16093	0.171849	6.75552	1.42323e-11	1.91933e-10
339145	ENSG00000153789	CIBAR2	178.147	-1.39767	0.206977	-6.75276	1.45057e-11	1.95219e-10
696	ENSG00000124557	BTN1A1	9.28462	-1.00886	0.149463	-6.74987	1.47982e-11	1.98954e-10
26047	ENSG00000174469	CNTNAP2	391.89	1.66245	0.246414	6.74657	1.51385e-11	2.03012e-10
2147	ENSG00000180210	F2	29.8333	2.33683	0.346377	6.74649	1.51466e-11	2.03017e-10
158038	ENSG00000174482	LINGO2	16.6588	1.77858	0.263653	6.74591	1.52072e-11	2.03618e-10
149483	ENSG00000159588	CCDC17	302.931	-1.22605	0.182017	-6.73593	1.62887e-11	2.17112e-10
2731	ENSG00000178445	GLDC	319.163	1.38819	0.20629	6.7293	1.70476e-11	2.26198e-10
101929608	ENSG00000280350	LINC01726	0.867594	-1.32046	0.196259	-6.72817	1.71811e-11	2.27759e-10
114088	ENSG00000100505	TRIM9	159.403	1.3422	0.199489	6.72816	1.71825e-11	2.27759e-10
100616276	ENSG00000263413	MIR4538	5.78192	-1.41379	0.210147	-6.72763	1.72444e-11	2.28464e-10
874	ENSG00000159231	CBR3	537.336	1.08155	0.160776	6.72702	1.73172e-11	2.29314e-10
3737	ENSG00000177301	KCNA2	11.478	-1.01666	0.151149	-6.72617	1.74185e-11	2.30539e-10
8061	ENSG00000175592	FOSL1	674.594	1.18752	0.176687	6.72108	1.80388e-11	2.38391e-10
5266	ENSG00000124102	PI3	282.066	1.56106	0.232321	6.71941	1.82463e-11	2.40892e-10
28501	ENSG00000211930	IGHD3-3	7.93756	-1.48094	0.220508	-6.71602	1.86757e-11	2.46191e-10
83639	ENSG00000131126	TEX101	9.57218	1.84531	0.274832	6.71433	1.88929e-11	2.48805e-10
102723629	ENSG00000242147	LINC02677	26.8508	1.31096	0.195423	6.70831	1.96885e-11	2.58251e-10
105376382	ENSG00000242147	LASTR	26.8508	1.31096	0.195423	6.70831	1.96885e-11	2.58251e-10
345275	ENSG00000170509	HSD17B13	117.144	-1.38191	0.206244	-6.70039	2.07862e-11	2.71301e-10
771	ENSG00000074410	CA12	2881.32	1.36451	0.203923	6.69129	2.21205e-11	2.88337e-10
83416	ENSG00000143297	FCRL5	719.619	-1.03119	0.15411	-6.69127	2.21243e-11	2.88337e-10
5865	ENSG00000169213	RAB3B	446.853	1.51724	0.226884	6.68731	2.27307e-11	2.95365e-10
100288413	ENSG00000226887	ERVMER34-1	236.16	1.02054	0.152756	6.68088	2.37511e-11	3.07563e-10
222	ENSG00000132746	ALDH3B2	670.015	1.13167	0.169655	6.67042	2.55069e-11	3.28365e-10
3359	ENSG00000166736	HTR3A	445.213	1.49018	0.223558	6.66576	2.63299e-11	3.3797e-10
100996492	ENSG00000259417	CTXND1	53.6643	-1.18925	0.178494	-6.66268	2.68877e-11	3.4446e-10
28648	ENSG00000211813	TRAV34	1.74346	-1.14142	0.171324	-6.66239	2.69409e-11	3.44807e-10
118430	ENSG00000172551	MUCL1	29.4861	1.76848	0.265473	6.66162	2.70835e-11	3.46464e-10
414332	ENSG00000187922	LCN10	7.75547	-1.31986	0.19834	-6.65451	2.84242e-11	3.63086e-10
4969	ENSG00000106809	OGN	256.382	-1.14081	0.171556	-6.6498	2.93494e-11	3.73818e-10
28914	ENSG00000241351	IGKV3-11	12282.1	-1.0718	0.161338	-6.64322	3.06907e-11	3.90338e-10
140689	ENSG00000054803	CBLN4	36.7098	-1.12656	0.169587	-6.64295	3.07465e-11	3.90858e-10
54777	ENSG00000171811	CFAP46	122.736	-1.35968	0.204716	-6.64178	3.09919e-11	3.93788e-10
913	ENSG00000158488	CD1E	201.007	-1.14667	0.172704	-6.63952	3.14707e-11	3.99487e-10
101928994	ENSG00000229261	LOC101928994	6.06951	1.63944	0.247005	6.63727	3.19536e-11	4.05032e-10
100507127	ENSG00000238266	LINC00707	49.7104	1.70824	0.25739	6.63679	3.20599e-11	4.06184e-10
8601	ENSG00000147509	RGS20	99.455	1.23145	0.185565	6.6362	3.21866e-11	4.07203e-10
100506289	ENSG00000233760	LOC100506289	12.0686	-1.1855	0.178753	-6.63207	3.31008e-11	4.17568e-10
6785	ENSG00000118402	ELOVL4	114.547	1.16541	0.175855	6.62711	3.42315e-11	4.30185e-10
10468	ENSG00000134363	FST	550.096	1.35321	0.204261	6.62493	3.47408e-11	4.35756e-10
8340	ENSG00000185130	H2BC13	8.39871	1.19086	0.179781	6.62395	3.4972e-11	4.38446e-10
730112	ENSG00000215187	FAM166B	120.816	-1.19005	0.179871	-6.61615	3.68673e-11	4.60893e-10
28433	ENSG00000253440	IGHV3-33-2	1.78365	-1.43215	0.216568	-6.61293	3.76794e-11	4.70377e-10
28946	ENSG00000211593	IGKJ5	29.5018	-1.17061	0.177157	-6.60774	3.90226e-11	4.86225e-10
4747	ENSG00000277586	NEFL	61.5744	1.79091	0.27107	6.60682	3.92654e-11	4.89019e-10
147111	ENSG00000185269	NOTUM	422.726	1.45913	0.22087	6.60628	3.94093e-11	4.90117e-10
3040	ENSG00000188536	HBA2	383.185	-1.17863	0.178809	-6.59157	4.352e-11	5.38195e-10
102465871	ENSG00000274172	MIR8071-1	10.5645	-1.17534	0.178469	-6.58571	4.52707e-11	5.58536e-10
348807	ENSG00000163885	CFAP100	84.92	-1.46418	0.222381	-6.5841	4.57641e-11	5.64097e-10
93649	ENSG00000141052	MYOCD	93.8279	-1.06237	0.161421	-6.58132	4.66274e-11	5.74201e-10
6362	ENSG00000275385	CCL18	5531.76	-1.03169	0.156844	-6.57782	4.77382e-11	5.87605e-10
54072	ENSG00000185433	LINC00158	3.84577	-1.10323	0.167723	-6.5777	4.77789e-11	5.87832e-10
388701	ENSG00000163263	C1orf189	28.3743	-1.3749	0.20912	-6.57472	4.87464e-11	5.98897e-10
100287482	ENSG00000240204	SMKR1	212.688	1.19626	0.182248	6.5639	5.242e-11	6.40749e-10
9355	ENSG00000106689	LHX2	36.6896	1.53571	0.234464	6.54986	5.75928e-11	7.00406e-10
100423062	ENSG00000254709	IGLL5	6826.18	-1.04819	0.160034	-6.54977	5.7624e-11	7.00464e-10
58160	ENSG00000230257	NFE4	53.0091	1.85785	0.283717	6.54824	5.8218e-11	7.07032e-10
401827	ENSG00000162006	MSLNL	181.81	1.70334	0.260421	6.54072	6.12215e-11	7.40101e-10
137970	ENSG00000156687	UNC5D	20.6081	2.05152	0.313705	6.53965	6.16635e-11	7.45102e-10
642987	ENSG00000186952	TMEM232	83.5306	-1.15139	0.176279	-6.53163	6.50594e-11	7.8322e-10
2662	ENSG00000266524	GDF10	160.5	-1.15711	0.177166	-6.53122	6.52353e-11	7.8431e-10
124872	ENSG00000167080	B4GALNT2	395.511	1.87592	0.287552	6.52374	6.85736e-11	8.21824e-10
283483	ENSG00000272274	LINC00551	14.232	-1.07736	0.165334	-6.51624	7.2092e-11	8.59694e-10
55273	ENSG00000166292	TMEM100	407.47	-1.15258	0.176956	-6.5134	7.34684e-11	8.74131e-10
3860	ENSG00000171401	KRT13	123.931	1.61082	0.247359	6.51205	7.41328e-11	8.81241e-10
84700	ENSG00000133454	MYO18B	23.5195	1.69811	0.260962	6.50713	7.65978e-11	9.07681e-10
387837	ENSG00000256660	CLEC12B	10.341	-1.06482	0.163758	-6.5024	7.90466e-11	9.34022e-10
1135	ENSG00000120903	CHRNA2	3.99515	-1.61872	0.249149	-6.49698	8.19484e-11	9.65446e-10
147741	ENSG00000198028	ZNF560	42.1366	2.73508	0.421398	6.49049	8.55564e-11	1.00526e-09
8968	ENSG00000277775	H3C7	4.34787	2.13639	0.329156	6.49051	8.5546e-11	1.00526e-09
345930	ENSG00000203734	ECT2L	100.785	-1.2822	0.197571	-6.48983	8.5932e-11	1.00922e-09
7018	ENSG00000091513	TF	804.756	1.6775	0.258672	6.48506	8.86937e-11	1.03934e-09
100419928	ENSG00000255836	LOC100419928	50.0244	1.63639	0.252504	6.48064	9.13355e-11	1.0683e-09
645784	ENSG00000230006	ANKRD36BP2	310.45	-1.08629	0.167777	-6.47459	9.507e-11	1.10865e-09
6092	ENSG00000185008	ROBO2	359.802	-1.02075	0.157755	-6.47045	9.7714e-11	1.13747e-09
474354	ENSG00000165383	LRRC18	28.0565	-1.34042	0.207258	-6.46736	9.97295e-11	1.15786e-09
105374676	ENSG00000251629	LINC02241	13.6768	3.49325	0.540705	6.46055	1.0432e-10	1.20797e-09
6758	ENSG00000165583	SSX5	7.40718	4.04373	0.625931	6.46034	1.04467e-10	1.20914e-09
3484	ENSG00000146678	IGFBP1	60.8271	1.91106	0.295829	6.46001	1.04696e-10	1.20999e-09
1674	ENSG00000175084	DES	561.471	-1.09211	0.169223	-6.45369	1.09159e-10	1.25628e-09
28799	ENSG00000211665	IGLV3-16	77.8763	-1.30303	0.202063	-6.44863	1.12867e-10	1.29749e-09
28941	ENSG00000241755	IGKV1-9	2188.97	-1.14308	0.17726	-6.4486	1.12887e-10	1.29749e-09
28442	ENSG00000211949	IGHV3-23	6945.23	-1.07644	0.167094	-6.44211	1.17824e-10	1.35129e-09
3542	ENSG00000222037	IGLC6	46.0231	-1.06016	0.164669	-6.43812	1.20965e-10	1.38431e-09
285759	ENSG00000175967	LINC02880	3.07089	-1.2636	0.196451	-6.4321	1.25849e-10	1.4377e-09
10841	ENSG00000160282	FTCD	35.7721	1.35981	0.211507	6.42913	1.28333e-10	1.46354e-09
80217	ENSG00000197748	CFAP43	337.157	-1.17457	0.182711	-6.42855	1.28825e-10	1.46852e-09
64093	ENSG00000198732	SMOC1	1236.28	1.59514	0.24816	6.42788	1.29398e-10	1.47441e-09
11211	ENSG00000111432	FZD10	310.769	1.58176	0.246339	6.42106	1.35332e-10	1.53606e-09
4440	ENSG00000135097	MSI1	225.404	1.38502	0.215798	6.41813	1.37954e-10	1.56313e-09
84985	ENSG00000147689	FAM83A	7586.26	1.11897	0.174571	6.40982	1.45687e-10	1.64439e-09
28398	ENSG00000231475	IGHV4-30-2	1123.04	-1.21287	0.189272	-6.4081	1.4734e-10	1.66163e-09
2257	ENSG00000114279	FGF12	192.202	1.29967	0.202965	6.40342	1.51939e-10	1.70984e-09
641515	ENSG00000184774	MGAT4EP	8.59406	1.22121	0.19078	6.40113	1.54231e-10	1.73193e-09
378707	ENSG00000278771	RN7SL3	65.0882	1.27829	0.199715	6.40056	1.54804e-10	1.73762e-09
100996586	ENSG00000215177	IGLV8OR8-1	4.47852	-1.62646	0.254308	-6.39562	1.59893e-10	1.78791e-09
404550	ENSG00000154102	C16orf74	213.99	1.04303	0.163258	6.38881	1.67179e-10	1.86384e-09
6280	ENSG00000163220	S100A9	15917	1.25767	0.196911	6.38699	1.69182e-10	1.88538e-09
29850	ENSG00000070985	TRPM5	33.4973	1.50969	0.236512	6.38314	1.73496e-10	1.92937e-09
28453	ENSG00000253763	IGHV3-6	10.1099	-1.31944	0.20704	-6.37287	1.85524e-10	2.05188e-09
442909	ENSG00000199082	MIR342	0.776291	-1.28166	0.201408	-6.36352	1.97187e-10	2.16996e-09
4110	ENSG00000185247	MAGEA11	7.73246	3.32868	0.523577	6.35758	2.04953e-10	2.24979e-09
222662	ENSG00000197753	LHFPL5	17.5235	1.10067	0.173236	6.35359	2.10347e-10	2.30708e-09
204801	ENSG00000179873	NLRP11	18.9108	1.73941	0.273789	6.3531	2.11025e-10	2.31356e-09
10485	ENSG00000125462	MIR9-1HG	184.304	1.59707	0.25156	6.34867	2.17186e-10	2.37518e-09
54827	ENSG00000137634	NXPE4	7.4011	-1.21322	0.191158	-6.34669	2.19996e-10	2.40392e-09
28793	ENSG00000211659	IGLV3-25	4769.4	-1.13294	0.178759	-6.33779	2.33084e-10	2.53537e-09
1646	ENSG00000151632	AKR1C2	17852.4	1.90647	0.300907	6.33576	2.36181e-10	2.56694e-09
3933	ENSG00000160349	LCN1	3.85116	1.55823	0.246011	6.33399	2.38897e-10	2.59326e-09
107985579	ENSG00000181123	LOC107985579	33.5147	-1.3753	0.217259	-6.33024	2.44773e-10	2.64941e-09
284836	ENSG00000188660	LINC00319	3.3065	1.76249	0.278449	6.32969	2.45659e-10	2.65637e-09
399888	ENSG00000196666	FAM180B	2.22564	-1.09401	0.172837	-6.32975	2.45563e-10	2.65637e-09
1821	ENSG00000102385	DRP2	61.5654	1.09197	0.172642	6.32508	2.53109e-10	2.73068e-09
59344	ENSG00000179148	ALOXE3	32.1166	1.08298	0.171275	6.32307	2.56422e-10	2.76417e-09
4241	ENSG00000163975	MELTF	1330.4	1.00061	0.158264	6.32241	2.57508e-10	2.77473e-09
144568	ENSG00000166535	A2ML1	69.3082	1.6456	0.260337	6.32103	2.59826e-10	2.79543e-09
114780	ENSG00000166473	PKD1L2	220.207	1.32332	0.209438	6.31843	2.64229e-10	2.83788e-09
101101772	ENSG00000235180	LINC00601	3.45189	2.20587	0.349295	6.31519	2.69838e-10	2.89458e-09
10991	ENSG00000188338	SLC38A3	66.7798	1.40182	0.222014	6.3141	2.7173e-10	2.9137e-09
159296	ENSG00000119919	NKX2-3	10.4735	1.67521	0.265494	6.3098	2.79399e-10	2.9935e-09
89876	ENSG00000183833	CFAP91	222.741	-1.06479	0.168978	-6.30134	2.9509e-10	3.15137e-09
56884	ENSG00000168843	FSTL5	26.1585	2.51629	0.399459	6.29924	2.99101e-10	3.19292e-09
794	ENSG00000172137	CALB2	139.022	1.32114	0.209859	6.29537	3.06669e-10	3.26709e-09
642635	ENSG00000242575	TUBAP13	13.7108	2.00564	0.318875	6.28973	3.18017e-10	3.373e-09
22943	ENSG00000107984	DKK1	870.004	1.6073	0.255825	6.28282	3.32487e-10	3.51658e-09
728194	ENSG00000169402	RSPH10B2	7.14149	-1.20891	0.192425	-6.2825	3.33171e-10	3.5224e-09
253012	ENSG00000188175	HEPACAM2	77.0206	1.7715	0.282143	6.27872	3.4138e-10	3.6063e-09
1118	ENSG00000133063	CHIT1	3993.71	-1.25174	0.199546	-6.27291	3.54364e-10	3.73747e-09
283726	ENSG00000188659	SAXO2	187.128	-1.12922	0.180129	-6.26894	3.63513e-10	3.82937e-09
147744	ENSG00000160472	TMEM190	96.0444	-1.52237	0.243025	-6.26427	3.74571e-10	3.93173e-09
547	ENSG00000130294	KIF1A	1861.96	1.96271	0.313376	6.2631	3.77404e-10	3.95832e-09
25859	ENSG00000152931	PART1	63.1805	1.91608	0.30601	6.26151	3.81263e-10	3.99403e-09
28406	ENSG00000253247	IGHV3-76	17.5661	-1.23612	0.197465	-6.25993	3.85161e-10	4.03326e-09
28778	ENSG00000211640	IGLV6-57	3579.1	-1.16748	0.186587	-6.25702	3.92393e-10	4.10416e-09
6273	ENSG00000196754	S100A2	2074.85	1.25817	0.201088	6.25683	3.92874e-10	4.10751e-09
50649	ENSG00000136002	ARHGEF4	504.408	1.00318	0.160343	6.25645	3.93852e-10	4.11284e-09
649179	ENSG00000197549	PRAMENP	19.5883	-1.23648	0.19777	-6.2521	4.04965e-10	4.21886e-09
81248	ENSG00000181109	OR52P1P	0.68523	-1.39934	0.223834	-6.25167	4.06074e-10	4.22875e-09
56147	ENSG00000204970	PCDHA1	37.6852	1.37606	0.220262	6.24738	4.17388e-10	4.33972e-09
5697	ENSG00000131096	PYY	9.79199	1.0779	0.172563	6.24642	4.19964e-10	4.36134e-09
100996702	ENSG00000215866	LINC01356	11.5609	1.33962	0.214495	6.24547	4.2252e-10	4.38444e-09
343521	ENSG00000188396	DYNLT4	23.6881	-1.03222	0.165303	-6.24445	4.25289e-10	4.41143e-09
196374	ENSG00000170423	KRT78	20.3048	1.26647	0.202854	6.24324	4.28604e-10	4.44058e-09
23237	ENSG00000198576	ARC	62.3662	-1.01148	0.16205	-6.24181	4.32538e-10	4.47782e-09
146845	ENSG00000166596	CFAP52	133.201	-1.22913	0.196967	-6.24029	4.36747e-10	4.51962e-09
255101	ENSG00000181378	CFAP65	190.977	-1.31771	0.211251	-6.23765	4.44183e-10	4.58937e-09
3493	ENSG00000211895	IGHA1	174941	-1.02032	0.163619	-6.23598	4.48957e-10	4.63325e-09
28774	ENSG00000211638	IGLV8-61	1343.82	-1.23769	0.198493	-6.2354	4.50623e-10	4.64862e-09
1745	ENSG00000144355	DLX1	6.7302	1.43069	0.229476	6.2346	4.52946e-10	4.66893e-09
388942	ENSG00000214691	LINC01913	11.2496	1.59376	0.255912	6.22778	4.73089e-10	4.85947e-09
28743	ENSG00000211877	TRAJ12	0.517145	-1.50282	0.241353	-6.22663	4.76574e-10	4.89146e-09
326	ENSG00000160224	AIRE	5.17597	-1.02004	0.164027	-6.21873	5.01197e-10	5.12426e-09
28814	ENSG00000211664	IGLV2-18	338.33	-1.19761	0.192671	-6.21582	5.10566e-10	5.216e-09
84688	ENSG00000164972	C9orf24	199.238	-1.37125	0.220772	-6.21117	5.25901e-10	5.3685e-09
677763	ENSG00000252835	SCARNA21	9.14576	1.30835	0.210725	6.2088	5.33905e-10	5.4364e-09
859	ENSG00000182533	CAV3	4.21337	-1.39267	0.224307	-6.20877	5.33994e-10	5.4364e-09
259	ENSG00000106927	AMBP	356.981	1.55474	0.250537	6.20562	5.44804e-10	5.5379e-09
677777	ENSG00000238795	SCARNA12	9.65966	1.08743	0.175243	6.20525	5.46102e-10	5.54895e-09
100132987	ENSG00000230417	LINC00856	3.23703	-1.22846	0.198102	-6.20113	5.60587e-10	5.68082e-09
414243	ENSG00000230417	LINC00595	3.23703	-1.22846	0.198102	-6.20113	5.60587e-10	5.68082e-09
8366	ENSG00000278705	H4C2	4.60626	1.61724	0.261267	6.18998	6.01707e-10	6.07417e-09
28395	ENSG00000211956	IGHV4-34	2507.74	-1.09192	0.176513	-6.18608	6.16777e-10	6.21679e-09
65217	ENSG00000150275	PCDH15	26.5915	-1.36445	0.22078	-6.18014	6.40449e-10	6.44309e-09
135250	ENSG00000164520	RAET1E	70.402	1.0469	0.169414	6.17954	6.42903e-10	6.4653e-09
218	ENSG00000108602	ALDH3A1	3265.08	1.66434	0.269345	6.17919	6.44307e-10	6.47695e-09
3507	ENSG00000211899	IGHM	54936.5	-1.16657	0.188833	-6.1778	6.49998e-10	6.52671e-09
762	ENSG00000167434	CA4	115.426	-1.28168	0.207718	-6.17026	6.81786e-10	6.81735e-09
388553	ENSG00000237452	MEIOSIN	3.46216	1.69202	0.274279	6.16897	6.87348e-10	6.86775e-09
389118	ENSG00000187492	CDHR4	170.465	-1.48317	0.240442	-6.16854	6.89249e-10	6.88153e-09
140733	ENSG00000172264	MACROD2	1169.56	-1.16521	0.188952	-6.16673	6.97156e-10	6.95785e-09
400568	ENSG00000261863	LINC01996	9.26436	-1.48974	0.241583	-6.16658	6.97841e-10	6.96204e-09
2555	ENSG00000151834	GABRA2	15.3978	1.78858	0.290093	6.16554	7.02443e-10	7.00531e-09
149620	ENSG00000203878	CHIAP2	67.3382	-1.90845	0.309771	-6.16083	7.23636e-10	7.20576e-09
387885	ENSG00000186710	CFAP73	120.42	-1.21383	0.197046	-6.16013	7.26854e-10	7.23235e-09
9971	ENSG00000012504	NR1H4	25.0368	2.01123	0.326566	6.15872	7.33354e-10	7.29427e-09
220296	ENSG00000165478	HEPACAM	1.07215	-1.47782	0.240068	-6.15584	7.46819e-10	7.41143e-09
117531	ENSG00000165091	TMC1	13.7494	1.04315	0.169472	6.15531	7.49296e-10	7.43322e-09
51384	ENSG00000002745	WNT16	35.423	1.30274	0.211894	6.14808	7.84255e-10	7.75668e-09
105370792	ENSG00000174171	LOC105370792	48.9655	-1.07092	0.174232	-6.14653	7.91981e-10	7.83016e-09
1262	ENSG00000132259	CNGA4	46.1598	-1.23684	0.201341	-6.14301	8.09725e-10	7.99062e-09
33	ENSG00000115361	ACADL	163.563	-1.10881	0.180543	-6.14154	8.17272e-10	8.05907e-09
29943	ENSG00000142623	PADI1	153.826	1.70159	0.277203	6.13842	8.33464e-10	8.20952e-09
165530	ENSG00000152672	CLEC4F	35.0635	-1.09365	0.178264	-6.135	8.5157e-10	8.37536e-09
144809	ENSG00000179813	FAM216B	307.67	-1.48635	0.24244	-6.13078	8.74499e-10	8.58806e-09
503638	ENSG00000225210	DUXAP9	23.7371	1.09072	0.178123	6.12337	9.16145e-10	8.98033e-09
353091	ENSG00000203722	RAET1G	47.382	1.01067	0.16519	6.11819	9.46432e-10	9.26344e-09
10202	ENSG00000100867	DHRS2	104.793	1.2177	0.199235	6.11187	9.84709e-10	9.60957e-09
100287029	ENSG00000233614	DDX11L10	5.97557	1.47189	0.240951	6.1087	1.00445e-09	9.78771e-09
284034	ENSG00000179136	LINC00670	1.61402	-1.19575	0.195753	-6.10844	1.00607e-09	9.79985e-09
28751	ENSG00000211885	TRAJ4	0.855489	-1.25845	0.206063	-6.1071	1.0146e-09	9.87567e-09
199675	ENSG00000183019	MCEMP1	490.9	-1.1164	0.183015	-6.10003	1.06046e-09	1.02841e-08
128876	ENSG00000125998	FAM83C	2.25699	2.19808	0.360523	6.09692	1.0813e-09	1.04708e-08
6695	ENSG00000152377	SPOCK1	800.288	1.20325	0.197392	6.09574	1.08929e-09	1.05366e-08
6570	ENSG00000036565	SLC18A1	7.99443	-1.14657	0.188185	-6.0928	1.10952e-09	1.07048e-08
159686	ENSG00000120051	CFAP58	58.1105	-1.0247	0.168323	-6.08769	1.1455e-09	1.10342e-08
101060542	ENSG00000266278	LINC01910	2.53322	1.99476	0.327829	6.08474	1.16679e-09	1.12168e-08
3018	ENSG00000276410	H2BC3	2.57329	2.12538	0.349388	6.08314	1.17853e-09	1.1321e-08
146177	ENSG00000175267	VWA3A	157.709	-1.40486	0.23097	-6.08242	1.18383e-09	1.13677e-08
284434	ENSG00000188039	NWD1	291.382	-1.31463	0.216238	-6.07956	1.20515e-09	1.15472e-08
10643	ENSG00000136231	IGF2BP3	659.324	1.24891	0.2055	6.07741	1.22143e-09	1.16947e-08
101927953	ENSG00000249082	EPIST	3.9713	2.06752	0.340289	6.07578	1.23384e-09	1.17964e-08
28343	ENSG00000254167	IGHV8-51-1	4.50949	-1.24213	0.204446	-6.07556	1.23554e-09	1.18083e-08
8348	ENSG00000274641	H2BC17	10.7056	1.1441	0.188382	6.07332	1.25296e-09	1.19705e-08
51806	ENSG00000178372	CALML5	58.66	2.46619	0.406445	6.06771	1.29744e-09	1.23551e-08
101927125	ENSG00000236081	ELFN1-AS1	42.268	1.51749	0.25013	6.06681	1.30476e-09	1.24204e-08
92815	ENSG00000181218	H2AW	431.491	1.06872	0.176226	6.0645	1.32361e-09	1.25817e-08
28385	ENSG00000211933	IGHV6-1	164.967	-1.19497	0.197103	-6.06268	1.33874e-09	1.27072e-08
56000	ENSG00000147206	NXF3	59.2328	-1.25509	0.207023	-6.06258	1.33958e-09	1.27106e-08
105371267	ENSG00000277639	LOC105371267	367.867	-1.27472	0.210319	-6.06088	1.35379e-09	1.28316e-08
28481	ENSG00000211904	IGHJ2	66.654	-1.1132	0.183758	-6.05795	1.37865e-09	1.30485e-08
7066	ENSG00000090534	THPO	124.328	1.24725	0.2059	6.05758	1.38183e-09	1.30692e-08
374897	ENSG00000189001	SBSN	41.2794	1.59956	0.264122	6.05612	1.39442e-09	1.31788e-08
6979	ENSG00000228668	TRGV5P	1.28924	-1.09784	0.181309	-6.05508	1.4035e-09	1.32598e-08
28480	ENSG00000237547	IGHJ2P	2.14476	-1.36561	0.225569	-6.05408	1.41225e-09	1.33282e-08
115749	ENSG00000185306	C12orf56	112.989	1.59476	0.263518	6.0518	1.43237e-09	1.35084e-08
797	ENSG00000175868	CALCB	34.286	1.59157	0.263174	6.04758	1.47034e-09	1.38417e-08
338396	ENSG00000203523	TAS2R2P	7.9615	1.24206	0.205421	6.04643	1.48093e-09	1.39265e-08
554279	ENSG00000203721	LINC00862	33.3425	1.0633	0.175901	6.04486	1.49542e-09	1.40478e-08
92346	ENSG00000180999	C1orf105	5.80642	1.28554	0.212712	6.04357	1.50743e-09	1.41555e-08
245937	ENSG00000180383	DEFB124	2.94935	-1.28609	0.212982	-6.03846	1.5559e-09	1.45537e-08
56165	ENSG00000095627	TDRD1	89.8844	1.45089	0.240284	6.03824	1.55801e-09	1.45631e-08
84634	ENSG00000116014	KISS1R	95.0429	1.24854	0.206814	6.037	1.57004e-09	1.46652e-08
100129138	ENSG00000215869	LOC100129138	4.31424	1.44265	0.239004	6.03607	1.57914e-09	1.47449e-08
28882	ENSG00000243264	IGKV2D-29	582.096	-1.21361	0.201093	-6.03505	1.58918e-09	1.48177e-08
407018	ENSG00000207808	MIR27A	2.3465	-1.08255	0.179429	-6.03329	1.60659e-09	1.49695e-08
28593	ENSG00000227550	TRBV7-5	0.736304	-1.37203	0.227443	-6.0324	1.61547e-09	1.50469e-08
83657	ENSG00000168589	DYNLRB2	67.3561	-1.18141	0.195915	-6.03024	1.63718e-09	1.52437e-08
28416	ENSG00000253132	IGHV3-62	22.1126	-1.09487	0.181647	-6.02749	1.66531e-09	1.54783e-08
64067	ENSG00000151322	NPAS3	163.22	1.33971	0.222272	6.02733	1.66687e-09	1.54874e-08
10877	ENSG00000134365	CFHR4	2.75552	2.23622	0.371133	6.0254	1.68692e-09	1.56626e-08
105369807	ENSG00000256268	LINC02454	8.95686	1.69204	0.281025	6.02097	1.73377e-09	1.60807e-08
126520	ENSG00000185988	PLK5	6.8015	1.56577	0.260075	6.02045	1.73937e-09	1.61213e-08
645864	ENSG00000182798	MAGEB17	6.17529	1.75694	0.292167	6.01348	1.81582e-09	1.67826e-08
144448	ENSG00000231738	TSPAN19	86.9703	-1.73478	0.28851	-6.0129	1.82234e-09	1.6837e-08
200407	ENSG00000175874	CREG2	77.3388	1.24191	0.206554	6.01253	1.82652e-09	1.68697e-08
3848	ENSG00000167768	KRT1	17.4319	-1.26455	0.210381	-6.01075	1.84672e-09	1.70324e-08
6496	ENSG00000138083	SIX3	38.959	1.77884	0.295964	6.01032	1.85161e-09	1.70596e-08
2520	ENSG00000184502	GAST	1.41223	2.67461	0.445315	6.00611	1.90028e-09	1.74958e-08
26291	ENSG00000105550	FGF21	1.74251	2.55355	0.425422	6.00238	1.9445e-09	1.78718e-08
407010	ENSG00000207980	MIR23A	3.80504	-1.09781	0.18294	-6.00093	1.96191e-09	1.8013e-08
105375095	ENSG00000249379	LOC105375095	21.1157	1.22549	0.204222	6.00078	1.96371e-09	1.80233e-08
126820	ENSG00000162643	DNAI3	87.6052	-1.04999	0.175203	-5.99296	2.06059e-09	1.88468e-08
646658	ENSG00000183379	SYNDIG1L	44.883	-1.13879	0.190163	-5.98848	2.11806e-09	1.93279e-08
613037	ENSG00000198064	NPIPB13	14.9919	-1.11729	0.186616	-5.98711	2.136e-09	1.94825e-08
28392	ENSG00000224373	IGHV4-59	3283.41	-1.06062	0.177156	-5.98694	2.13825e-09	1.94963e-08
4923	ENSG00000101188	NTSR1	42.736	1.67008	0.278967	5.98667	2.14182e-09	1.95221e-08
283310	ENSG00000165899	OTOGL	31.7629	1.17876	0.197002	5.98347	2.18437e-09	1.9903e-08
80122	ENSG00000176601	MAP3K19	96.7038	-1.28258	0.214412	-5.98186	2.2061e-09	2.00872e-08
149954	ENSG00000186191	BPIFB4	31.2167	1.80237	0.301346	5.98107	2.21673e-09	2.01648e-08
400891	ENSG00000187905	LRRC74B	37.6072	-1.60827	0.268894	-5.98106	2.21692e-09	2.01648e-08
6528	ENSG00000105641	SLC5A5	189.456	1.54001	0.257657	5.97697	2.27327e-09	2.06418e-08
3046	ENSG00000213931	HBE1	9.72505	2.02501	0.339115	5.97146	2.35134e-09	2.13287e-08
102465250	ENSG00000275344	MIR6503	1.40099	-1.14705	0.192238	-5.96685	2.41875e-09	2.18874e-08
55801	ENSG00000111536	IL26	4.95843	-1.0225	0.171452	-5.96375	2.46517e-09	2.22998e-08
2707	ENSG00000188910	GJB3	648.593	1.29528	0.217228	5.96274	2.48039e-09	2.24221e-08
80032	ENSG00000172000	ZNF556	11.6956	1.31274	0.220266	5.95977	2.52595e-09	2.27949e-08
2160	ENSG00000088926	F11	64.8311	-1.48954	0.249986	-5.9585	2.54564e-09	2.29647e-08
8712	ENSG00000068985	PAGE1	12.7167	3.34036	0.560905	5.9553	2.59595e-09	2.33787e-08
677808	ENSG00000201998	SNORA23	4.91162	1.62771	0.273374	5.95413	2.6146e-09	2.35225e-08
8360	ENSG00000277157	H4C4	7.70965	1.51085	0.254079	5.94637	2.74155e-09	2.45891e-08
92292	ENSG00000166840	GLYATL1	17.4798	1.54371	0.259656	5.94523	2.76072e-09	2.47358e-08
114038	ENSG00000185186	LINC00313	4.38298	1.17711	0.198059	5.94323	2.79465e-09	2.50144e-08
390928	ENSG00000183760	ACP7	19.684	1.61019	0.271051	5.94052	2.84122e-09	2.53967e-08
10408	ENSG00000233718	MYCNOS	7.66496	1.72379	0.29018	5.94042	2.843e-09	2.5404e-08
28417	ENSG00000253742	IGHV3-60	30.655	-1.0646	0.17928	-5.93817	2.88217e-09	2.57279e-08
7031	ENSG00000160182	TFF1	872.955	2.01945	0.340439	5.93189	2.99471e-09	2.66693e-08
101927171	ENSG00000235899	LINC01564	39.4188	1.30082	0.219399	5.929	3.04781e-09	2.71147e-08
149773	ENSG00000231290	APCDD1L-DT	25.1548	1.30856	0.220751	5.92777	3.07075e-09	2.72912e-08
128414	ENSG00000101198	NKAIN4	73.2861	1.19163	0.201041	5.92727	3.08003e-09	2.73645e-08
6286	ENSG00000163993	S100P	12563.1	1.42793	0.240969	5.92577	3.10834e-09	2.76067e-08
255426	ENSG00000146090	RASGEF1C	23.6319	1.43679	0.242596	5.92258	3.16938e-09	2.81204e-08
28421	ENSG00000253545	IGHV3-52	36.321	-1.06111	0.179315	-5.91756	3.26747e-09	2.89457e-08
1482	ENSG00000183072	NKX2-5	5.31567	2.3031	0.38948	5.91328	3.3537e-09	2.96461e-08
5307	ENSG00000069011	PITX1	817.476	1.1356	0.192254	5.90676	3.48903e-09	3.07599e-08
104472717	ENSG00000269416	LINC01224	87.7375	1.38966	0.235293	5.9061	3.5031e-09	3.08531e-08
387836	ENSG00000188393	CLEC2A	3.45138	2.92813	0.49578	5.9061	3.50293e-09	3.08531e-08
28815	ENSG00000211666	IGLV2-14	7080.43	-1.01441	0.17178	-5.90531	3.51977e-09	3.09688e-08
100419930	ENSG00000258546	CENPUP2	1.48807	-1.18646	0.200971	-5.90365	3.55548e-09	3.12518e-08
114798	ENSG00000178235	SLITRK1	8.257	2.83518	0.480449	5.90109	3.61103e-09	3.17083e-08
642938	ENSG00000188916	INSYN2A	70.7975	1.04406	0.176952	5.90025	3.62959e-09	3.18607e-08
109616976	ENSG00000222489	SNORA79B	6.05863	1.431	0.242849	5.89257	3.8023e-09	3.32439e-08
122046	ENSG00000175664	TEX26	19.0341	-1.48512	0.252071	-5.89165	3.82364e-09	3.33974e-08
3975	ENSG00000273706	LHX1	21.5888	2.13542	0.362491	5.89095	3.83989e-09	3.35282e-08
28745	ENSG00000211879	TRAJ10	0.594971	-1.38557	0.235672	-5.87924	4.12151e-09	3.58093e-08
104355152	ENSG00000231689	LINC01090	3.00035	1.30789	0.222479	5.87874	4.13412e-09	3.58953e-08
1830	ENSG00000134757	DSG3	45.5274	1.77984	0.302913	5.87573	4.20974e-09	3.65158e-08
100873863	ENSG00000200204	RNU1-22P	0.912587	-1.18182	0.20116	-5.875	4.22843e-09	3.66417e-08
728695	ENSG00000227234	SPANXB1	6.80186	3.03406	0.517085	5.86762	4.421e-09	3.81851e-08
400710	ENSG00000204666	LOC400710	9.20835	-1.12801	0.192286	-5.86633	4.45544e-09	3.84197e-08
28597	ENSG00000211707	TRBV7-1	0.59896	-1.29672	0.221243	-5.86107	4.59888e-09	3.95918e-08
442195	ENSG00000213900	RPS17P1	0.943274	-1.29501	0.221113	-5.8568	4.71883e-09	4.05318e-08
8346	ENSG00000278588	H2BC10	3.5958	2.04423	0.349117	5.85542	4.75809e-09	4.08292e-08
94032	ENSG00000163888	CAMK2N2	39.3895	1.12232	0.192019	5.84484	5.07059e-09	4.33556e-08
202500	ENSG00000146221	TCTE1	51.8187	-1.32527	0.226766	-5.84425	5.0887e-09	4.34822e-08
28479	ENSG00000242887	IGHJ3	122.335	-1.00688	0.172313	-5.84333	5.11684e-09	4.36661e-08
51438	ENSG00000046774	MAGEC2	86.2735	2.88367	0.493494	5.84337	5.11561e-09	4.36661e-08
338761	ENSG00000186897	C1QL4	6.64114	1.45916	0.249719	5.84322	5.12021e-09	4.36807e-08
440822	ENSG00000184571	PIWIL3	17.7191	2.74641	0.470468	5.8376	5.29574e-09	4.50762e-08
245806	ENSG00000170162	VGLL2	6.87107	3.08373	0.528751	5.83211	5.47318e-09	4.64666e-08
27019	ENSG00000122735	DNAI1	135.932	-1.29873	0.222805	-5.82898	5.57681e-09	4.73159e-08
2167	ENSG00000170323	FABP4	257.165	-1.14084	0.195728	-5.8287	5.5862e-09	4.73803e-08
283869	ENSG00000183971	NPW	181.851	1.40613	0.241289	5.82756	5.62447e-09	4.76896e-08
28920	ENSG00000253998	IGKV2-29	162.603	-1.57393	0.270112	-5.82696	5.64451e-09	4.78441e-08
53833	ENSG00000174564	IL20RB	502.547	1.27655	0.219244	5.82252	5.79678e-09	4.89774e-08
1000	ENSG00000170558	CDH2	393.937	1.21106	0.208114	5.81923	5.91185e-09	4.99017e-08
28493	ENSG00000227196	IGHD4-23	0.593863	-1.60595	0.276003	-5.81858	5.93491e-09	5.00733e-08
28388	ENSG00000211966	IGHV5-51	5753.17	-1.03933	0.17865	-5.81769	5.9667e-09	5.02843e-08
1081	ENSG00000135346	CGA	152.311	2.53851	0.437221	5.80601	6.39793e-09	5.36442e-08
28420	ENSG00000211967	IGHV3-53	770.119	-1.03184	0.177853	-5.80163	6.56746e-09	5.49335e-08
89872	ENSG00000143595	AQP10	4.92805	-1.16216	0.200463	-5.79737	6.73611e-09	5.61584e-08
1373	ENSG00000021826	CPS1	11979.9	1.90045	0.327822	5.79721	6.74257e-09	5.61945e-08
105377007	ENSG00000225548	LINC01980	39.2041	2.82363	0.488019	5.78589	7.21299e-09	5.98315e-08
100128674	ENSG00000258320	LOC100128674	2.10323	3.21546	0.55593	5.78394	7.29697e-09	6.04901e-08
100506082	ENSG00000254480	LINC02749	6.65615	1.04457	0.180658	5.782	7.38193e-09	6.1156e-08
256815	ENSG00000179133	C10orf67	17.3635	-1.15557	0.199927	-5.77995	7.47245e-09	6.18088e-08
53353	ENSG00000168702	LRP1B	25.4182	1.57207	0.272178	5.77587	7.65543e-09	6.32034e-08
6704	ENSG00000203785	SPRR2E	5.30243	2.80217	0.485241	5.77481	7.70402e-09	6.35847e-08
389421	ENSG00000187772	LIN28B	23.3587	3.26816	0.566427	5.76979	7.93704e-09	6.52425e-08
28482	ENSG00000227335	IGHJ1P	0.668582	-1.52237	0.263974	-5.76709	8.06503e-09	6.61914e-08
151473	ENSG00000163053	SLC16A14	1906.22	1.10345	0.191483	5.76266	8.2797e-09	6.78267e-08
345895	ENSG00000111834	RSPH4A	219.744	-1.11521	0.193747	-5.75602	8.61219e-09	7.03102e-08
158521	ENSG00000176988	FMR1NB	2.38804	2.26953	0.394302	5.75581	8.62275e-09	7.03747e-08
101927596	ENSG00000231621	ANKRD44-AS1	40.6215	-1.19894	0.208355	-5.75431	8.69944e-09	7.09567e-08
1770	ENSG00000007174	DNAH9	347.904	-1.48849	0.25877	-5.75218	8.81015e-09	7.17045e-08
729952	ENSG00000213070	HMGB3P6	5.91631	1.00956	0.175547	5.75093	8.87524e-09	7.21007e-08
286467	ENSG00000213468	FIRRE	50.6476	1.06855	0.185864	5.74907	8.97368e-09	7.28332e-08
28752	ENSG00000211886	TRAJ3	1.40857	-1.11888	0.194799	-5.74375	9.2601e-09	7.50424e-08
28739	ENSG00000211873	TRAJ16	0.488229	-1.42762	0.248677	-5.74088	9.41849e-09	7.62323e-08
101805492	ENSG00000249395	CASC9	187.224	1.74306	0.30374	5.73864	9.54374e-09	7.71987e-08
102724224	ENSG00000224577	LINC01117	10.2202	1.27211	0.221972	5.73096	9.98622e-09	8.04571e-08
346673	ENSG00000146857	STRA8	10.5647	2.25758	0.393984	5.73014	1.0035e-08	8.08005e-08
9248	ENSG00000102195	GPR50	4.81956	2.64514	0.461736	5.72869	1.01209e-08	8.13927e-08
57126	ENSG00000204936	CD177	284.15	1.39676	0.243946	5.7257	1.03008e-08	8.27393e-08
28454	ENSG00000274576	IGHV2-70	620.494	-1.12615	0.196688	-5.72556	1.03094e-08	8.27828e-08
643418	ENSG00000204020	LIPN	6.01699	-1.02044	0.178242	-5.72503	1.03417e-08	8.30172e-08
23504	ENSG00000060709	RIMBP2	163.576	1.56063	0.272647	5.72399	1.04051e-08	8.35001e-08
100652824	ENSG00000182329	KIAA2012	50.7462	-1.37917	0.241354	-5.7143	1.10157e-08	8.8079e-08
149499	ENSG00000160838	LRRC71	67.0888	-1.32117	0.231233	-5.71359	1.10615e-08	8.84184e-08
7545	ENSG00000152977	ZIC1	56.8271	2.45224	0.429379	5.71114	1.12221e-08	8.96203e-08
1750	ENSG00000006377	DLX6	50.2999	1.73322	0.303496	5.71086	1.12408e-08	8.97427e-08
128653	ENSG00000258713	C20orf141	2.05887	2.27109	0.397981	5.70652	1.15311e-08	9.17822e-08
285696	ENSG00000215196	BASP1-AS1	7.88249	1.28717	0.225636	5.70464	1.16589e-08	9.27161e-08
6664	ENSG00000176887	SOX11	159.674	1.4589	0.255999	5.69883	1.20631e-08	9.56407e-08
80133	ENSG00000117501	MROH9	20.8608	-1.3233	0.232266	-5.69733	1.21701e-08	9.63741e-08
146664	ENSG00000167889	MGAT5B	97.6276	1.08143	0.189872	5.69554	1.22984e-08	9.73318e-08
727677	ENSG00000246228	CASC8	50.4526	1.25133	0.219707	5.69548	1.23028e-08	9.73374e-08
63982	ENSG00000134343	ANO3	115.464	1.13353	0.199032	5.69523	1.23204e-08	9.74472e-08
10017	ENSG00000137875	BCL2L10	39.7429	1.12481	0.197519	5.69466	1.23615e-08	9.77143e-08
2636	ENSG00000164900	GBX1	4.78514	1.90301	0.334261	5.6932	1.24682e-08	9.83802e-08
161502	ENSG00000156206	CFAP161	31.4891	-1.07924	0.189672	-5.69003	1.27018e-08	9.99849e-08
28447	ENSG00000211944	IGHV3-16	5.35464	-1.18404	0.208247	-5.68574	1.30247e-08	1.02282e-07
101927267	ENSG00000258334	TROAP-AS1	16.7277	-1.18382	0.20823	-5.68517	1.30684e-08	1.02564e-07
2823	ENSG00000150625	GPM6A	124.028	-1.1029	0.19439	-5.67367	1.39771e-08	1.09241e-07
399949	ENSG00000183644	HOATZ	109.074	-1.33537	0.235434	-5.67195	1.41184e-08	1.1028e-07
100287226	ENSG00000196350	ZNF729	2.77974	3.25619	0.574246	5.67039	1.42477e-08	1.11224e-07
105374289	ENSG00000228271	LINC02048	4.50258	1.91736	0.338871	5.65808	1.53074e-08	1.18793e-07
127254	ENSG00000178965	ERICH3	244.928	-1.47816	0.261332	-5.65627	1.54698e-08	1.19842e-07
653509	ENSG00000122852	SFTPA1	129678	-1.30747	0.231287	-5.65301	1.57665e-08	1.21997e-07
2695	ENSG00000159224	GIP	5.81433	2.00337	0.354606	5.64957	1.60849e-08	1.24206e-07
341350	ENSG00000187950	OVCH1	14.1799	-1.09538	0.194151	-5.64188	1.682e-08	1.29503e-07
2877	ENSG00000176153	GPX2	5775.61	1.58016	0.280177	5.63987	1.70181e-08	1.30876e-07
257062	ENSG00000174898	CATSPERD	28.3145	-1.40352	0.248966	-5.63739	1.72646e-08	1.32578e-07
64446	ENSG00000171595	DNAI2	110.172	-1.36689	0.242721	-5.63153	1.78616e-08	1.36725e-07
60495	ENSG00000172987	HPSE2	49.0709	-1.02209	0.181508	-5.6311	1.79066e-08	1.3699e-07
28926	ENSG00000254157	IGKV2-18	7.1789	-1.22179	0.217076	-5.62837	1.81923e-08	1.38893e-07
79747	ENSG00000118492	ADGB	42.336	-1.42694	0.253525	-5.62841	1.81881e-08	1.38893e-07
28641	ENSG00000211819	TRAV40	0.763168	-1.38456	0.246006	-5.62816	1.82141e-08	1.3902e-07
100132596	ENSG00000124343	XGY2	70.8794	1.24695	0.221576	5.62762	1.82714e-08	1.39376e-07
7499	ENSG00000124343	XG	70.8794	1.24695	0.221576	5.62762	1.82714e-08	1.39376e-07
28803	ENSG00000211669	IGLV3-10	2330.12	-1.12842	0.200597	-5.62529	1.85196e-08	1.41106e-07
107984450	ENSG00000256001	LOC107984450	13.817	1.42376	0.253155	5.62406	1.86525e-08	1.42037e-07
53841	ENSG00000099834	CDHR5	78.8669	1.39489	0.248025	5.62397	1.86618e-08	1.42067e-07
166752	ENSG00000183090	FREM3	7.72206	-1.20185	0.213806	-5.62123	1.896e-08	1.44087e-07
83894	ENSG00000137473	TTC29	63.0093	-1.37521	0.244884	-5.61574	1.95725e-08	1.48272e-07
55753	ENSG00000197444	OGDHL	175.972	1.29753	0.231077	5.61513	1.96415e-08	1.48752e-07
7681	ENSG00000179455	MKRN3	41.6643	1.52271	0.271342	5.61178	2.00253e-08	1.51528e-07
101928603	ENSG00000260286	ARMH2	2.22839	-1.33504	0.237963	-5.61029	2.01982e-08	1.52618e-07
10882	ENSG00000131094	C1QL1	29.5514	1.12626	0.200839	5.60781	2.04908e-08	1.54584e-07
92304	ENSG00000161055	SCGB3A1	14137.5	-1.50342	0.268201	-5.60556	2.07585e-08	1.56448e-07
100287718	ENSG00000230062	ANKRD66	53.4856	-1.40631	0.25093	-5.60437	2.0901e-08	1.57432e-07
26281	ENSG00000078579	FGF20	11.96	-1.198	0.213809	-5.60315	2.10496e-08	1.58506e-07
200403	ENSG00000168658	VWA3B	227.764	-1.09724	0.195857	-5.60225	2.11583e-08	1.59188e-07
643709	ENSG00000254704	LOC643709	4.76071	-1.45491	0.259785	-5.60044	2.13808e-08	1.60725e-07
388323	ENSG00000182327	GLTPD2	121.421	1.07192	0.191475	5.59823	2.16547e-08	1.62459e-07
286187	ENSG00000178125	PPP1R42	19.4989	-1.21297	0.216923	-5.59174	2.24811e-08	1.68086e-07
100506433	ENSG00000259129	LINC00648	67.7196	2.06917	0.370068	5.59134	2.2533e-08	1.68379e-07
51208	ENSG00000066405	CLDN18	3975.19	-1.49506	0.267473	-5.58958	2.27624e-08	1.69948e-07
9856	ENSG00000137261	KIAA0319	396.142	1.1472	0.205405	5.58506	2.33618e-08	1.74128e-07
28424	ENSG00000211964	IGHV3-48	751.218	-1.01715	0.182174	-5.58337	2.35904e-08	1.75584e-07
6863	ENSG00000006128	TAC1	18.9431	2.76087	0.49465	5.58146	2.38501e-08	1.77416e-07
256764	ENSG00000166415	WDR72	702.67	1.3726	0.245941	5.58102	2.39109e-08	1.77819e-07
83889	ENSG00000171804	WDR87	40.2526	1.73426	0.310865	5.57881	2.42163e-08	1.79887e-07
28881	ENSG00000239571	IGKV2D-30	33.1857	-1.34248	0.240716	-5.57705	2.44634e-08	1.81467e-07
102724623	ENSG00000253554	LINC01414	2.79116	3.0795	0.552404	5.57471	2.4794e-08	1.83867e-07
100506465	ENSG00000249550	LINC01234	61.9297	1.93212	0.346615	5.57426	2.4858e-08	1.8429e-07
140870	ENSG00000243543	WFDC6	10.2487	-1.74565	0.313315	-5.57156	2.52469e-08	1.87015e-07
168667	ENSG00000164619	BMPER	137.661	-1.03393	0.185641	-5.56951	2.55462e-08	1.89073e-07
978	ENSG00000158825	CDA	880.96	1.09468	0.196618	5.56757	2.58313e-08	1.91076e-07
401551	ENSG00000136918	WDR38	150.879	-1.32588	0.238432	-5.56082	2.68516e-08	1.98179e-07
28380	ENSG00000253131	IGHV7-56	20.2747	-1.09945	0.197775	-5.5591	2.71165e-08	1.99854e-07
441355	ENSG00000254349	MIR2052HG	12.9092	1.67218	0.300806	5.55899	2.71347e-08	1.99933e-07
7054	ENSG00000180176	TH	14.5071	1.44538	0.260021	5.55869	2.71809e-08	2.00217e-07
28900	ENSG00000242766	IGKV1D-17	124.978	-1.39171	0.250613	-5.55324	2.8042e-08	2.05985e-07
28427	ENSG00000254228	IGHV3-42	11.5928	-1.11996	0.201697	-5.55269	2.81301e-08	2.06517e-07
80125	ENSG00000140481	CCDC33	73.585	-1.31358	0.236666	-5.55038	2.85052e-08	2.09096e-07
154386	ENSG00000164385	LINC01600	4.77147	1.01774	0.1834	5.5493	2.86808e-08	2.10209e-07
525	ENSG00000116039	ATP6V1B1	267.937	1.05075	0.189544	5.54356	2.96376e-08	2.165e-07
729238	ENSG00000185303	SFTPA2	171653	-1.27265	0.229597	-5.54297	2.97391e-08	2.17121e-07
648947	ENSG00000215267	AKR1C7P	17.1167	1.03712	0.187135	5.54209	2.98888e-08	2.18033e-07
10716	ENSG00000136535	TBR1	7.20272	1.65824	0.299253	5.54127	3.00292e-08	2.18936e-07
28457	ENSG00000211937	IGHV2-5	522.681	-1.05546	0.190718	-5.53416	3.12731e-08	2.27313e-07
106479035	ENSG00000249454	GZMAP1	0.848248	-1.3202	0.238598	-5.53318	3.14484e-08	2.28462e-07
100271243	ENSG00000227032	RPS2P36	1.23496	-1.02087	0.184566	-5.53116	3.18115e-08	2.30782e-07
103352670	ENSG00000253898	LINC01419	24.9774	3.36429	0.608266	5.53095	3.18505e-08	2.31002e-07
10669	ENSG00000138028	CGREF1	374.989	1.00539	0.18188	5.52777	3.24318e-08	2.3483e-07
389177	ENSG00000186329	TMEM212	36.8206	-1.54871	0.280305	-5.52509	3.29315e-08	2.38252e-07
28753	ENSG00000211887	TRAJ2	1.14887	-1.1381	0.206057	-5.52322	3.32847e-08	2.4061e-07
112268476	ENSG00000270445	COPS5P2	0.726522	-1.18668	0.215069	-5.51767	3.43517e-08	2.47711e-07
285782	ENSG00000164304	CAGE1	7.39096	1.10339	0.200021	5.51635	3.46105e-08	2.49373e-07
6623	ENSG00000173267	SNCG	1396.05	1.04224	0.189054	5.51291	3.52952e-08	2.53934e-07
7434	ENSG00000106018	VIPR2	54.7318	1.0739	0.194833	5.51193	3.54917e-08	2.55165e-07
25818	ENSG00000167754	KLK5	56.753	1.95143	0.354099	5.51098	3.56847e-08	2.56412e-07
105370439	ENSG00000258474	LINC02313	13.321	1.5079	0.273803	5.50726	3.64468e-08	2.61319e-07
10917	ENSG00000168903	BTNL3	3.66975	-1.49695	0.271949	-5.50454	3.70143e-08	2.65172e-07
28401	ENSG00000276775	IGHV4-4	243.885	-1.14125	0.207407	-5.50249	3.74459e-08	2.68118e-07
6258	ENSG00000143171	RXRG	68.9733	-1.14421	0.207998	-5.50105	3.77541e-08	2.70252e-07
3540	ENSG00000254029	IGLC4	1.36561	-1.46318	0.26612	-5.49822	3.83655e-08	2.74346e-07
51087	ENSG00000006047	YBX2	302.109	1.13836	0.207064	5.49763	3.84936e-08	2.75023e-07
7044	ENSG00000143768	LEFTY2	50.5117	-1.00001	0.181925	-5.49684	3.86657e-08	2.76178e-07
389799	ENSG00000188523	CFAP77	75.8481	-1.28221	0.233516	-5.49088	3.99938e-08	2.85123e-07
28463	ENSG00000253274	IGHV1-67	67.4792	-1.00856	0.183708	-5.49005	4.01816e-08	2.86385e-07
2266	ENSG00000171557	FGG	19036.3	1.545	0.28145	5.48942	4.03258e-08	2.87257e-07
28765	ENSG00000253752	IGLVI-63	3.038	-1.10863	0.202005	-5.48811	4.06251e-08	2.89233e-07
286183	ENSG00000185942	NKAIN3	18.0712	1.63431	0.297857	5.48691	4.09021e-08	2.91048e-07
81494	ENSG00000134389	CFHR5	1.4133	1.9412	0.353809	5.48656	4.09825e-08	2.91542e-07
100874044	ENSG00000230970	HHATL-AS1	5.11644	-1.47781	0.269356	-5.48647	4.10052e-08	2.91625e-07
1088	ENSG00000124469	CEACAM8	25.2717	-1.44457	0.263404	-5.48425	4.15234e-08	2.94913e-07
4057	ENSG00000012223	LTF	6304.02	-1.15901	0.211456	-5.4811	4.22695e-08	2.99647e-07
2786	ENSG00000168243	GNG4	522.3	1.30272	0.237689	5.48076	4.23503e-08	3.00139e-07
1993	ENSG00000107105	ELAVL2	50.4507	1.36869	0.249864	5.47776	4.30739e-08	3.04694e-07
2016	ENSG00000135638	EMX1	11.7342	1.32297	0.241544	5.47714	4.3226e-08	3.05688e-07
219621	ENSG00000183346	CABCOCO1	111.811	-1.02008	0.186295	-5.4756	4.36032e-08	3.0819e-07
26085	ENSG00000167759	KLK13	238.829	1.44502	0.264058	5.47234	4.44136e-08	3.13498e-07
79400	ENSG00000255346	NOX5	68.5479	1.0211	0.186615	5.47168	4.45781e-08	3.14491e-07
390714	ENSG00000259680	IGHV3OR16-17	40.6742	-1.04867	0.191676	-5.47108	4.47298e-08	3.15477e-07
28784	ENSG00000211637	IGLV4-69	2022.65	-1.02719	0.187754	-5.47091	4.47722e-08	3.15691e-07
84203	ENSG00000168454	TXNDC2	7.86162	1.04175	0.190576	5.46635	4.59395e-08	3.23145e-07
112935969	ENSG00000236345	SCAT8	142.507	1.02132	0.186894	5.46472	4.63647e-08	3.25875e-07
101927418	ENSG00000258949	LOC101927418	9.42067	1.08628	0.198826	5.46348	4.6689e-08	3.27804e-07
28470	ENSG00000253709	IGHV1-14	20.8673	-1.08833	0.199258	-5.46194	4.70968e-08	3.30317e-07
3081	ENSG00000113924	HGD	1259.32	1.21429	0.22233	5.46167	4.71689e-08	3.30734e-07
646960	ENSG00000237412	PRSS56	3.08555	2.06337	0.377801	5.46152	4.72079e-08	3.30807e-07
139728	ENSG00000130822	PNCK	68.864	1.07151	0.196376	5.45643	4.85801e-08	3.39636e-07
101927787	ENSG00000228044	LOC101927787	13.8596	1.43787	0.263579	5.45518	4.8924e-08	3.41859e-07
84665	ENSG00000138347	MYPN	11.0384	1.4333	0.263154	5.44664	5.13292e-08	3.57812e-07
54714	ENSG00000170289	CNGB3	21.8843	1.224	0.224752	5.44599	5.15183e-08	3.59036e-07
3049	ENSG00000086506	HBQ1	7.86125	1.57029	0.288556	5.44191	5.27136e-08	3.66978e-07
55998	ENSG00000126952	NXF5	0.922891	-1.1791	0.216749	-5.43992	5.33041e-08	3.70698e-07
57574	ENSG00000144583	MARCHF4	42.1489	1.08101	0.198795	5.43782	5.3936e-08	3.74598e-07
1826	ENSG00000171587	DSCAM	17.1621	1.29019	0.237294	5.43711	5.41513e-08	3.75994e-07
9001	ENSG00000173805	HAP1	55.1389	1.00828	0.185456	5.43677	5.42549e-08	3.76467e-07
3039	ENSG00000206172	HBA1	7.64805	-1.11506	0.205175	-5.43467	5.48985e-08	3.80781e-07
3273	ENSG00000113905	HRG	5.17009	1.38346	0.254573	5.43444	5.49683e-08	3.81165e-07
3854	ENSG00000185479	KRT6B	150.203	1.68767	0.310613	5.43336	5.53019e-08	3.83076e-07
10683	ENSG00000090932	DLL3	185.921	1.4881	0.273982	5.43136	5.5926e-08	3.86992e-07
10874	ENSG00000109255	NMU	285.99	1.07245	0.197472	5.43089	5.60724e-08	3.87904e-07
56979	ENSG00000164256	PRDM9	3.56481	2.90264	0.534534	5.43023	5.62815e-08	3.89146e-07
28763	ENSG00000253239	IGLVI-70	41.8717	-1.28875	0.237497	-5.42638	5.75085e-08	3.97178e-07
1178	ENSG00000105205	CLC	13.4088	-1.43522	0.264541	-5.42531	5.78551e-08	3.98876e-07
54997	ENSG00000088992	TESC	4228.55	1.12778	0.207879	5.42517	5.78979e-08	3.99068e-07
317772	ENSG00000184270	H2AC21	3.87385	1.30051	0.239808	5.42311	5.85709e-08	4.02835e-07
2901	ENSG00000105737	GRIK5	118.225	1.0531	0.194417	5.41673	6.0698e-08	4.15544e-07
51207	ENSG00000079393	DUSP13	130.98	1.44154	0.266148	5.41633	6.08356e-08	4.1627e-07
132203	ENSG00000188817	SNTN	242.612	-1.19256	0.220209	-5.41558	6.10891e-08	4.17788e-07
163223	ENSG00000196109	ZNF676	35.5794	1.36205	0.251692	5.41156	6.24772e-08	4.26287e-07
401337	ENSG00000205628	LINC01446	30.7918	2.48583	0.459577	5.40895	6.33968e-08	4.32002e-07
28419	ENSG00000275475	IGHV3-54	4.1503	-1.23706	0.228949	-5.40322	6.54546e-08	4.44815e-07
100507651	ENSG00000253301	LINC01606	6.7864	2.1205	0.392909	5.39694	6.77874e-08	4.58839e-07
3043	ENSG00000244734	HBB	2054.79	-1.01582	0.188346	-5.39338	6.91429e-08	4.67654e-07
2354	ENSG00000125740	FOSB	4967.62	-1.13337	0.210147	-5.39321	6.92092e-08	4.67983e-07
28929	ENSG00000253435	IGKV2-4	5.23884	-1.08175	0.200865	-5.38549	7.22483e-08	4.87159e-07
7455	ENSG00000146839	ZAN	2.49722	1.41281	0.262564	5.38084	7.41393e-08	4.99017e-07
7015	ENSG00000164362	TERT	47.76	1.02531	0.190583	5.37985	7.45478e-08	5.01382e-07
390531	ENSG00000188403	IGHV1OR15-9	87.4881	-1.04177	0.193677	-5.37891	7.49385e-08	5.03753e-07
170712	ENSG00000170516	COX7B2	28.4991	3.65798	0.680456	5.37578	7.62522e-08	5.12063e-07
1572	ENSG00000197446	CYP2F1	59.1563	-1.40166	0.260776	-5.37495	7.66055e-08	5.14304e-07
10178	ENSG00000009694	TENM1	457.551	1.30518	0.242838	5.37469	7.67128e-08	5.14893e-07
201625	ENSG00000174844	DNAH12	187.338	-1.14692	0.213448	-5.37328	7.73153e-08	5.18014e-07
54768	ENSG00000157423	HYDIN	171.756	-1.08533	0.202196	-5.36771	7.97417e-08	5.32513e-07
6326	ENSG00000136531	SCN2A	51.9242	1.17108	0.218206	5.36685	8.0125e-08	5.34666e-07
80086	ENSG00000243910	TUBA4B	101.906	-1.19118	0.222004	-5.36558	8.06878e-08	5.3747e-07
641364	ENSG00000250033	SLC7A11-AS1	23.5074	1.15429	0.215374	5.3595	8.34531e-08	5.5449e-07
100874052	ENSG00000253394	LINC00534	1.69747	2.00498	0.37411	5.35932	8.35363e-08	5.54903e-07
285103	ENSG00000223760	MED15P9	2.33641	3.16367	0.590385	5.35866	8.3843e-08	5.5666e-07
106660610	ENSG00000229401	MIR5689HG	1.9803	1.95068	0.36405	5.35827	8.40226e-08	5.57432e-07
28461	ENSG00000211973	IGHV1-69	886.925	-1.10651	0.206558	-5.3569	8.46617e-08	5.61389e-07
11172	ENSG00000120210	INSL6	5.86278	1.84499	0.344558	5.35465	8.5723e-08	5.67286e-07
139212	ENSG00000080572	DNAAF6	32.9447	-1.39399	0.260455	-5.35214	8.69221e-08	5.74789e-07
3219	ENSG00000170689	HOXB9	444.878	1.71741	0.320921	5.35151	8.72249e-08	5.76502e-07
5354	ENSG00000123560	PLP1	9.08802	-1.09026	0.203783	-5.3501	8.79069e-08	5.80718e-07
152816	ENSG00000174792	ODAPH	10.0004	1.0503	0.19636	5.34887	8.8503e-08	5.84364e-07
28750	ENSG00000211884	TRAJ5	0.779453	-1.17822	0.220389	-5.34609	8.98724e-08	5.92812e-07
5624	ENSG00000115718	PROC	214.652	1.01361	0.189685	5.34366	9.10882e-08	6.00681e-07
84944	ENSG00000143194	MAEL	29.3475	1.22792	0.229923	5.34056	9.26583e-08	6.10577e-07
106480036	ENSG00000252421	RNU6-1069P	0.732298	-1.36606	0.256006	-5.33606	9.49893e-08	6.24645e-07
84539	ENSG00000152034	MCHR2	1.80014	2.27719	0.426837	5.33504	9.5523e-08	6.27545e-07
286887	ENSG00000170465	KRT6C	23.5212	1.83265	0.343616	5.33341	9.63832e-08	6.32594e-07
284825	ENSG00000232079	LINC01697	9.73166	1.74564	0.327319	5.33316	9.65173e-08	6.33317e-07
645591	ENSG00000226869	LHFPL3-AS1	5.50136	-1.39239	0.261093	-5.33295	9.66295e-08	6.33895e-07
135138	ENSG00000112530	PACRG	67.8388	-1.02085	0.191432	-5.33269	9.67709e-08	6.34665e-07
28441	ENSG00000253441	IGHV3-25	13.8309	-1.06195	0.199175	-5.33174	9.72767e-08	6.37349e-07
572558	ENSG00000224958	PGM5-AS1	3.30479	-1.08712	0.203979	-5.32955	9.84554e-08	6.44396e-07
341277	ENSG00000183378	OVCH2	12.8635	-1.17013	0.219566	-5.3293	9.859e-08	6.44832e-07
3228	ENSG00000123407	HOXC12	69.9752	2.70348	0.507606	5.32594	1.00434e-07	6.55266e-07
5746	ENSG00000144407	PTH2R	31.1097	1.20517	0.226306	5.3254	1.00731e-07	6.57042e-07
341032	ENSG00000150750	C11orf53	42.8969	1.7578	0.330279	5.32215	1.02546e-07	6.67394e-07
5268	ENSG00000206075	SERPINB5	847.257	1.5005	0.28217	5.31771	1.05081e-07	6.83055e-07
105616981	ENSG00000235335	B3GALT1-AS1	2.63742	2.05253	0.386383	5.31217	1.08327e-07	7.0294e-07
57642	ENSG00000101203	COL20A1	3.09986	1.31431	0.247487	5.3106	1.09267e-07	7.08344e-07
5678	ENSG00000183668	PSG9	2.51162	2.62152	0.49405	5.30618	1.11945e-07	7.23746e-07
342705	ENSG00000265273	PGDP1	3.88055	1.0221	0.192761	5.30241	1.14286e-07	7.37976e-07
104355141	ENSG00000237751	LINC01143	3.84195	1.83169	0.345452	5.3023	1.14355e-07	7.38239e-07
28426	ENSG00000232216	IGHV3-43	492.138	-1.0323	0.194825	-5.29862	1.16683e-07	7.51615e-07
127795	ENSG00000162598	C1orf87	84.0233	-1.42331	0.268673	-5.29754	1.17371e-07	7.55307e-07
101927416	ENSG00000228723	SRGAP3-AS2	111.731	-1.57705	0.297728	-5.29695	1.17753e-07	7.57395e-07
158798	ENSG00000186471	AKAP14	37.0728	-1.32409	0.250163	-5.2929	1.20393e-07	7.7325e-07
101928687	ENSG00000231131	LNCAROD	8.37844	1.73819	0.328511	5.2911	1.21581e-07	7.80304e-07
105378305	ENSG00000231131	LOC105378305	8.37844	1.73819	0.328511	5.2911	1.21581e-07	7.80304e-07
8332	ENSG00000276903	H2AC16	4.23703	1.21289	0.22953	5.28425	1.26224e-07	8.07942e-07
28891	ENSG00000242580	IGKV1D-43	56.773	-1.12589	0.213125	-5.28276	1.27249e-07	8.14109e-07
1412	ENSG00000163499	CRYBA2	9.14725	1.49794	0.283689	5.28019	1.29047e-07	8.24811e-07
27127	ENSG00000077935	SMC1B	111.737	1.12101	0.212772	5.26858	1.37483e-07	8.7407e-07
407032	ENSG00000199094	MIR30C2	1.87912	-1.05211	0.199871	-5.26392	1.41015e-07	8.95412e-07
202134	ENSG00000182230	FAM153B	32.0323	-1.13399	0.215474	-5.26279	1.41884e-07	8.99882e-07
142683	ENSG00000158764	ITLN2	62.8544	-1.42482	0.270848	-5.26059	1.43597e-07	9.09216e-07
148198	ENSG00000197360	ZNF98	12.7046	1.63659	0.311138	5.26003	1.44029e-07	9.11732e-07
79645	ENSG00000034239	EFCAB1	221.047	-1.18714	0.225856	-5.25619	1.47068e-07	9.29857e-07
28787	ENSG00000211657	IGLV3-32	6.43209	-1.16962	0.222534	-5.2559	1.47304e-07	9.31122e-07
117195	ENSG00000179826	MRGPRX3	1.53519	1.98766	0.378531	5.25098	1.51291e-07	9.55643e-07
3034	ENSG00000084110	HAL	565.847	1.04708	0.199554	5.2471	1.5451e-07	9.74575e-07
100505817	ENSG00000261780	LINC02582	2.02314	2.91684	0.556175	5.24447	1.56731e-07	9.88343e-07
110806277	ENSG00000277531	PNMA8C	1.81158	-1.09884	0.209654	-5.24122	1.59517e-07	1.00519e-06
140875	ENSG00000233354	LINC00028	1.15612	-1.04534	0.199468	-5.24065	1.60008e-07	1.00805e-06
3352	ENSG00000179546	HTR1D	161.833	1.04469	0.199386	5.23951	1.60999e-07	1.01405e-06
101927797	ENSG00000224141	MIR548XHG	14.5097	2.89716	0.553072	5.23831	1.62055e-07	1.02021e-06
205860	ENSG00000179046	TRIML2	2.00628	1.96516	0.375327	5.23586	1.6422e-07	1.03261e-06
2569	ENSG00000146276	GABRR1	20.4226	1.7035	0.325353	5.23587	1.64211e-07	1.03261e-06
29991	ENSG00000122136	OBP2A	19.1626	1.5556	0.297411	5.23047	1.69083e-07	1.06091e-06
28464	ENSG00000211968	IGHV1-58	365.607	-1.08363	0.207207	-5.22972	1.69767e-07	1.0647e-06
28582	ENSG00000211720	TRBV11-1	2.27304	-1.04593	0.200029	-5.22888	1.70538e-07	1.06877e-06
442308	ENSG00000235207	TUBBP6	2.1469	1.37327	0.262715	5.22722	1.7208e-07	1.07792e-06
190	ENSG00000169297	NR0B1	252.22	2.58784	0.495615	5.22147	1.77511e-07	1.10931e-06
2301	ENSG00000186790	FOXE3	6.01379	1.28134	0.245532	5.21863	1.80249e-07	1.12482e-06
101926928	ENSG00000258551	CRAT37	4.29701	-1.17205	0.224604	-5.2183	1.80574e-07	1.12658e-06
139135	ENSG00000166049	PASD1	4.67598	3.24427	0.621723	5.21819	1.8068e-07	1.12697e-06
56142	ENSG00000081842	PCDHA6	44.9725	1.06764	0.204757	5.21417	1.84645e-07	1.14845e-06
100506791	ENSG00000250584	LINC01511	10.2375	1.64825	0.316182	5.21299	1.85825e-07	1.15497e-06
28485	ENSG00000225825	IGHD6-25	1.6837	-1.24059	0.238123	-5.20984	1.88999e-07	1.17387e-06
28875	ENSG00000224041	IGKV3D-15	240.257	-1.03481	0.198644	-5.20939	1.89466e-07	1.17621e-06
120883615	ENSG00000255136	TPBGL-AS1	1.03054	-1.04057	0.199768	-5.20889	1.89972e-07	1.1788e-06
79740	ENSG00000169064	ZBBX	101.335	-1.26295	0.24246	-5.2089	1.89968e-07	1.1788e-06
158511	ENSG00000198930	CSAG1	193.915	2.15532	0.414205	5.20352	1.95552e-07	1.2103e-06
79054	ENSG00000144481	TRPM8	372.284	1.29375	0.2487	5.20206	1.97088e-07	1.21837e-06
204010	ENSG00000241749	RPSAP52	26.9441	1.30376	0.250717	5.20012	1.99156e-07	1.23e-06
55130	ENSG00000169126	ODAD2	136.143	-1.00912	0.194102	-5.19891	2.00457e-07	1.23775e-06
9074	ENSG00000184697	CLDN6	846.775	1.61498	0.310642	5.19885	2.00524e-07	1.23787e-06
254956	ENSG00000185681	MORN5	66.3521	-1.27999	0.246429	-5.19415	2.05661e-07	1.26721e-06
94115	ENSG00000213030	CGB8	2.67893	2.34977	0.45242	5.19377	2.06077e-07	1.26888e-06
100271226	ENSG00000243469	RPL7P51	0.790185	-1.30013	0.250873	-5.18242	2.1903e-07	1.34268e-06
374569	ENSG00000166183	ASPG	157.75	1.22474	0.236429	5.18014	2.21714e-07	1.3585e-06
27121	ENSG00000104371	DKK4	8.16529	1.90766	0.368311	5.17946	2.22525e-07	1.36316e-06
100129631	ENSG00000259303	IGHV2OR16-5	3.44698	-1.35893	0.262487	-5.17714	2.25312e-07	1.37927e-06
28738	ENSG00000211872	TRAJ17	0.568058	-1.32189	0.255471	-5.17434	2.28717e-07	1.39914e-06
51305	ENSG00000169427	KCNK9	27.2254	1.38581	0.267839	5.17404	2.29089e-07	1.40049e-06
102723471	ENSG00000277268	LHX1-DT	8.67809	2.31438	0.447739	5.16904	2.35302e-07	1.43476e-06
201780	ENSG00000145248	SLC10A4	55.8042	1.02816	0.198906	5.16906	2.35268e-07	1.43476e-06
28906	ENSG00000211611	IGKV6-21	399.718	-1.13675	0.219967	-5.1678	2.36863e-07	1.44262e-06
100271229	ENSG00000244071	RPL9P33	0.793338	-1.20335	0.232979	-5.16507	2.40347e-07	1.46249e-06
54546	ENSG00000178828	RNF186	54.0669	1.32744	0.257159	5.16193	2.44417e-07	1.48451e-06
100216001	ENSG00000231298	MANCR	19.6774	1.40834	0.27285	5.1616	2.44849e-07	1.48679e-06
28510	ENSG00000236170	IGHD1-1	0.693954	-1.37186	0.265987	-5.15763	2.50099e-07	1.51658e-06
643161	ENSG00000188100	FAM25A	1.70811	2.38491	0.463289	5.14778	2.63587e-07	1.59287e-06
101927392	ENSG00000254041	LOC101927392	1.13431	-1.03413	0.200942	-5.14642	2.65502e-07	1.60334e-06
728269	ENSG00000267978	MAGEA9B	9.70365	3.64032	0.707496	5.14536	2.67008e-07	1.61207e-06
26579	ENSG00000172927	MYEOV	1064.24	1.21208	0.235756	5.14124	2.72934e-07	1.64446e-06
5858	ENSG00000126838	PZP	87.5065	-1.06265	0.206701	-5.14102	2.73245e-07	1.64596e-06
203190	ENSG00000168481	LGI3	248.189	-1.30349	0.25392	-5.13347	2.84451e-07	1.70645e-06
3495	ENSG00000211898	IGHD	5108.57	-1.19048	0.231931	-5.13291	2.85298e-07	1.71093e-06
53828	ENSG00000150201	FXYD4	124.502	1.41849	0.276361	5.13274	2.85549e-07	1.71187e-06
100996350	ENSG00000236138	DUX4L26	9.126	1.0499	0.20456	5.13247	2.85957e-07	1.71392e-06
5276	ENSG00000114204	SERPINI2	23.4693	-1.04959	0.204518	-5.132	2.86687e-07	1.71791e-06
765	ENSG00000131686	CA6	11.3282	1.41654	0.276076	5.13099	2.88215e-07	1.72628e-06
100874323	ENSG00000253187	HOXA10-AS	5.1612	1.84555	0.360272	5.12264	3.01281e-07	1.79801e-06
119548	ENSG00000203837	PNLIPRP3	7.0951	2.43351	0.47519	5.12112	3.03719e-07	1.8101e-06
2556	ENSG00000011677	GABRA3	134.986	1.85524	0.362426	5.11895	3.07235e-07	1.82899e-06
8331	ENSG00000276368	H2AC14	4.07657	1.31294	0.256591	5.11683	3.10706e-07	1.84798e-06
143241	ENSG00000170788	DYDC1	7.92732	-1.27106	0.248495	-5.11502	3.13705e-07	1.86372e-06
28780	ENSG00000211647	IGLV5-48	28.0789	-1.08405	0.211939	-5.11491	3.13893e-07	1.86414e-06
144766	ENSG00000227674	LINC00355	25.4901	2.07297	0.405367	5.11381	3.15723e-07	1.8736e-06
100506405	ENSG00000228496	LOC100506405	5.6079	2.3772	0.464961	5.11269	3.17601e-07	1.88432e-06
8335	ENSG00000278463	H2AC4	2.62592	1.40594	0.275013	5.11226	3.18319e-07	1.88773e-06
100506376	ENSG00000205231	TTLL10-AS1	16.5031	-1.09045	0.213741	-5.10172	3.36582e-07	1.98577e-06
57615	ENSG00000229676	ZNF492	23.5023	1.15095	0.225828	5.09659	3.45828e-07	2.03667e-06
3527	ENSG00000254264	IGKV3OR22-2	3.0826	-1.41354	0.277418	-5.09536	3.48088e-07	2.04839e-06
401089	ENSG00000206262	FOXL2NB	5.56205	1.7882	0.350949	5.09533	3.48129e-07	2.04839e-06
101929337	ENSG00000238097	LINC02037	8.97151	2.18884	0.429768	5.09307	3.52318e-07	2.07165e-06
105370431	ENSG00000257636	G2E3-AS1	7.59751	2.71183	0.532558	5.09209	3.54133e-07	2.07954e-06
3754	ENSG00000162975	KCNF1	64.477	1.0582	0.207955	5.08861	3.60702e-07	2.11436e-06
101928372	ENSG00000198358	LOC101928372	4.94177	-1.31131	0.257722	-5.08808	3.61699e-07	2.11973e-06
59082	ENSG00000255501	CARD18	2.58794	3.1365	0.616978	5.08365	3.70241e-07	2.16697e-06
5979	ENSG00000165731	RET	531.757	1.17533	0.231204	5.08352	3.70496e-07	2.16791e-06
3236	ENSG00000128710	HOXD10	41.0476	1.29281	0.25432	5.08339	3.70756e-07	2.16895e-06
29881	ENSG00000015520	NPC1L1	159.274	1.21446	0.238916	5.08319	3.71147e-07	2.17076e-06
132851	ENSG00000150628	SPATA4	19.7358	-1.03457	0.20367	-5.0796	3.78223e-07	2.2092e-06
723809	ENSG00000225329	LHFPL3-AS2	311.412	-1.14985	0.226384	-5.07919	3.7905e-07	2.21355e-06
405753	ENSG00000140274	DUOXA2	58.6363	-1.14356	0.22521	-5.07775	3.81922e-07	2.22933e-06
3549	ENSG00000163501	IHH	60.3211	-1.22956	0.242284	-5.07486	3.87774e-07	2.26049e-06
100129774	ENSG00000265417	LOC100129774	4.78708	1.92335	0.379122	5.07318	3.91222e-07	2.27907e-06
349160	ENSG00000234352	LOC349160	7.6391	1.98525	0.391474	5.0712	3.95314e-07	2.30037e-06
100507377	ENSG00000251138	LINC02882	49.6501	1.21749	0.24012	5.07033	3.9713e-07	2.30992e-06
28431	ENSG00000253240	IGHV3-36	4.44082	-1.01825	0.20084	-5.06994	3.97944e-07	2.31364e-06
284203	ENSG00000265790	RNASEH1P1	2.09033	2.43079	0.480011	5.06403	4.10492e-07	2.38082e-06
388595	ENSG00000162460	TMEM82	22.5341	1.31587	0.260034	5.06036	4.18467e-07	2.42334e-06
106478998	ENSG00000199572	RNA5SP174	1.9261	2.21797	0.438477	5.05834	4.22915e-07	2.44695e-06
107986980	ENSG00000254101	LINC02055	9.14735	1.75665	0.347571	5.05408	4.32466e-07	2.49783e-06
646366	ENSG00000230164	MAS1LP1	0.646838	-1.25796	0.24908	-5.05042	4.40831e-07	2.54169e-06
79698	ENSG00000165061	ZMAT4	52.6984	1.66839	0.33099	5.0406	4.6408e-07	2.66351e-06
10842	ENSG00000106341	PPP1R17	2.12626	-1.18081	0.234597	-5.03337	4.81924e-07	2.75992e-06
2566	ENSG00000113327	GABRG2	15.2524	2.86452	0.56919	5.03262	4.83813e-07	2.76953e-06
7138	ENSG00000105048	TNNT1	1171.19	1.12131	0.222806	5.03265	4.83734e-07	2.76953e-06
100190940	ENSG00000214039	LINC02418	147.91	2.3601	0.469071	5.03142	4.8685e-07	2.7839e-06
26212	ENSG00000124657	OR2B6	10.5697	1.00981	0.200769	5.02971	4.91219e-07	2.80584e-06
339535	ENSG00000215808	LINC01139	74.4633	1.29463	0.257665	5.0245	5.04756e-07	2.87507e-06
51702	ENSG00000142619	PADI3	94.7468	1.79714	0.357952	5.0206	5.15102e-07	2.92894e-06
11045	ENSG00000105668	UPK1A	11.0326	1.2542	0.249835	5.02013	5.16364e-07	2.93485e-06
168400	ENSG00000184735	DDX53	6.53037	2.3489	0.467893	5.02017	5.16271e-07	2.93485e-06
2567	ENSG00000182256	GABRG3	34.6139	1.67549	0.333767	5.01993	5.16896e-07	2.93724e-06
159963	ENSG00000148942	SLC5A12	52.6927	1.26487	0.252195	5.01545	5.29093e-07	3.00202e-06
161003	ENSG00000133115	STOML3	86.8374	-1.28408	0.25606	-5.01478	5.30938e-07	3.01184e-06
128506	ENSG00000149635	OCSTAMP	2.16364	-1.08498	0.216435	-5.01294	5.3604e-07	3.03752e-06
110231149	ENSG00000250103	PANCR	5.40715	2.22689	0.44472	5.0074	5.51708e-07	3.11818e-06
677829	ENSG00000208892	SNORA49	1.45065	2.07582	0.414554	5.00736	5.51812e-07	3.11818e-06
157753	ENSG00000164841	TMEM74	28.223	1.04813	0.209498	5.00307	5.64234e-07	3.18157e-06
161357	ENSG00000139915	MDGA2	6.9823	2.04284	0.408788	4.99732	5.81336e-07	3.27241e-06
646	ENSG00000169594	BNC1	21.0263	1.21037	0.242236	4.99667	5.83275e-07	3.28154e-06
100271846	ENSG00000268964	ERVV-2	7.31028	2.09154	0.418632	4.99613	5.84937e-07	3.28776e-06
2304	ENSG00000178919	FOXE1	165.047	1.42062	0.28471	4.98972	6.0466e-07	3.39067e-06
403314	ENSG00000173627	APOBEC4	49.3401	-1.31435	0.263491	-4.98824	6.09323e-07	3.41537e-06
106479971	ENSG00000252103	RNU6-917P	0.788712	-1.06595	0.21396	-4.98198	6.29374e-07	3.52103e-06
102723168	ENSG00000211974	IGHV2-70D	332.994	-1.11489	0.223939	-4.97855	6.40608e-07	3.57856e-06
5126	ENSG00000125851	PCSK2	1108.65	1.7176	0.345172	4.97605	6.48935e-07	3.62047e-06
64663	ENSG00000198573	SPANXC	2.63683	3.67168	0.738197	4.97385	6.56347e-07	3.65718e-06
106144599	ENSG00000249667	LINC01259	0.552202	-1.17747	0.236952	-4.96924	6.72169e-07	3.74218e-06
392271	ENSG00000243537	RPL32P20	2.21359	1.16001	0.23347	4.96858	6.74434e-07	3.75321e-06
133690	ENSG00000152611	CAPSL	113.102	-1.2327	0.248123	-4.96808	6.76192e-07	3.7622e-06
26998	ENSG00000090512	FETUB	4.55354	1.46017	0.293943	4.9675	6.78199e-07	3.77257e-06
163071	ENSG00000178150	ZNF114	176.342	1.01081	0.203528	4.96644	6.81947e-07	3.79182e-06
158763	ENSG00000147256	ARHGAP36	3.17436	2.24553	0.452478	4.96274	6.95049e-07	3.85898e-06
105369921	ENSG00000258343	SNRPF-DT	17.7152	-1.02778	0.207235	-4.95946	7.06877e-07	3.91723e-06
401177	ENSG00000250822	LINC02111	1.81193	1.81796	0.366618	4.95873	7.09556e-07	3.93125e-06
92749	ENSG00000157856	DRC1	175.471	-1.05174	0.212464	-4.95022	7.41306e-07	4.09083e-06
2046	ENSG00000070886	EPHA8	6.65166	1.25349	0.253256	4.94951	7.44001e-07	4.10227e-06
255119	ENSG00000197826	CFAP299	26.8055	-1.13095	0.228544	-4.94849	7.47906e-07	4.12208e-06
2849	ENSG00000154478	GPR26	4.14907	1.95152	0.394859	4.94232	7.72e-07	4.246e-06
407042	ENSG00000207562	MIR34C	4.29811	-1.62704	0.329648	-4.93569	7.98686e-07	4.37635e-06
1607	ENSG00000136267	DGKB	15.4996	1.18385	0.239936	4.93404	8.05454e-07	4.41068e-06
441234	ENSG00000182111	ZNF716	7.52747	2.50426	0.507907	4.93054	8.20014e-07	4.48855e-06
100506272	ENSG00000250590	LINC02492	5.32463	2.62855	0.533128	4.93042	8.20516e-07	4.48943e-06
3861	ENSG00000186847	KRT14	160.551	1.37979	0.2801	4.92605	8.39094e-07	4.58633e-06
28834	ENSG00000211685	IGLC7	620.943	-1.04187	0.211579	-4.92425	8.46824e-07	4.62762e-06
79782	ENSG00000114248	LRRC31	333.832	-1.08049	0.219443	-4.92379	8.48857e-07	4.63777e-06
9073	ENSG00000156284	CLDN8	226.727	1.29264	0.262545	4.92351	8.50048e-07	4.64331e-06
105375166	ENSG00000237070	LOC105375166	4.35706	-1.29475	0.263327	-4.91689	8.79281e-07	4.79109e-06
392479	ENSG00000235124	KRT8P17	2.3339	1.03453	0.210514	4.91433	8.90866e-07	4.84521e-06
100419416	ENSG00000253431	SRPK2P	1.56357	1.19025	0.242236	4.91362	8.94093e-07	4.85975e-06
125115	ENSG00000204889	KRT40	33.5234	1.32194	0.269087	4.91269	8.98339e-07	4.88082e-06
83659	ENSG00000167858	TEKT1	239.198	-1.25751	0.256189	-4.90854	9.17587e-07	4.9772e-06
28806	ENSG00000253448	IGLV3-6	5.13023	-1.11779	0.227777	-4.90738	9.23002e-07	5.00451e-06
100873987	ENSG00000230126	FGF12-AS2	2.7819	1.48449	0.302673	4.9046	9.36197e-07	5.07188e-06
28473	ENSG00000211935	IGHV1-3	155.687	-1.09362	0.22302	-4.90366	9.40655e-07	5.0929e-06
121599	ENSG00000166211	SPIC	2.26266	-1.07701	0.219847	-4.89888	9.6385e-07	5.20459e-06
1761	ENSG00000137090	DMRT1	6.45578	1.55874	0.318314	4.89686	9.73802e-07	5.25408e-06
140807	ENSG00000170486	KRT72	1.74177	-1.10667	0.226093	-4.89476	9.84273e-07	5.30618e-06
26821	ENSG00000200959	SNORA74A	1.68356	2.13817	0.437205	4.89053	1.00563e-06	5.41467e-06
1404	ENSG00000145681	HAPLN1	97.5409	1.02798	0.210342	4.8872	1.02281e-06	5.4971e-06
168090	ENSG00000112539	C6orf118	67.685	-1.29246	0.264969	-4.87776	1.07296e-06	5.7409e-06
389161	ENSG00000206199	ANKUB1	39.9795	-1.12942	0.231583	-4.87697	1.07729e-06	5.76172e-06
81242	ENSG00000249633	OR52V1P	0.926441	-1.03754	0.212807	-4.87549	1.08538e-06	5.80263e-06
387775	ENSG00000184999	SLC22A10	2.11497	-1.04823	0.215021	-4.875	1.08809e-06	5.81536e-06
668	ENSG00000183770	FOXL2	8.54721	1.71432	0.35178	4.87327	1.09764e-06	5.86224e-06
7652	ENSG00000213973	ZNF99	8.80203	1.26092	0.258916	4.86998	1.11607e-06	5.95947e-06
100129291	ENSG00000237265	LOC100129291	2.56981	2.53005	0.519797	4.86738	1.13087e-06	6.03359e-06
344838	ENSG00000188582	PAQR9	3.14341	2.47857	0.509328	4.86635	1.13676e-06	6.06377e-06
102723475	ENSG00000276289	KCNE1B	9.78934	-1.1139	0.229015	-4.86389	1.15103e-06	6.13001e-06
283422	ENSG00000180861	LINC01559	92.7151	1.55086	0.318874	4.86356	1.15293e-06	6.13887e-06
153469	ENSG00000280780	JAKMIP2-AS1	2.81724	-1.17702	0.24206	-4.86253	1.15895e-06	6.16719e-06
347442	ENSG00000189186	DCAF8L2	4.45446	3.04022	0.626157	4.85537	1.2016e-06	6.38001e-06
130013	ENSG00000153086	ACMSD	71.731	1.02774	0.211756	4.85343	1.21343e-06	6.43631e-06
8170	ENSG00000132874	SLC14A2	341.517	1.53282	0.315902	4.85221	1.22093e-06	6.47349e-06
55879	ENSG00000268089	GABRQ	22.7602	1.26329	0.260356	4.85216	1.22123e-06	6.4738e-06
23532	ENSG00000185686	PRAME	1248.42	1.40093	0.288794	4.85098	1.22854e-06	6.50729e-06
59067	ENSG00000138684	IL21	2.94614	-1.0196	0.210227	-4.85	1.23462e-06	6.53823e-06
28921	ENSG00000244116	IGKV2-28	65.5386	-1.07101	0.22083	-4.84992	1.23509e-06	6.53939e-06
100874264	ENSG00000230539	AOAH-IT1	0.976614	-1.05366	0.217269	-4.84955	1.23741e-06	6.54906e-06
402381	ENSG00000165643	SOHLH1	5.35762	1.72258	0.355426	4.84654	1.25634e-06	6.64258e-06
102724511	ENSG00000232197	LOC102724511	1.3329	2.62157	0.541137	4.84455	1.26896e-06	6.70124e-06
106481708	ENSG00000224999	VTA1P1	1.32467	-1.05591	0.217963	-4.84445	1.26965e-06	6.70355e-06
5009	ENSG00000036473	OTC	3.97695	-1.17593	0.242812	-4.84295	1.27927e-06	6.75026e-06
8577	ENSG00000241697	TMEFF1	3.80205	1.18445	0.244703	4.84034	1.29616e-06	6.83118e-06
28933	ENSG00000242076	IGKV1-33	70.1706	-1.08423	0.22406	-4.83901	1.30489e-06	6.87447e-06
104169671	ENSG00000230426	LINC01036	4.46284	2.97249	0.615114	4.83243	1.34877e-06	7.08442e-06
127731	ENSG00000158816	VWA5B1	9.98336	-1.08827	0.225254	-4.83132	1.35629e-06	7.11825e-06
84570	ENSG00000188517	COL25A1	437.711	1.47957	0.306449	4.8281	1.37845e-06	7.23023e-06
677840	ENSG00000200354	SNORA71D	1.7112	1.78541	0.369966	4.82588	1.39389e-06	7.30541e-06
643037	ENSG00000257057	C11orf97	20.0189	-1.40158	0.290741	-4.82071	1.43051e-06	7.48543e-06
2914	ENSG00000124493	GRM4	39.9328	1.02741	0.213257	4.81771	1.45218e-06	7.58825e-06
345	ENSG00000110245	APOC3	2.72003	2.74788	0.570696	4.81496	1.47226e-06	7.68256e-06
1644	ENSG00000132437	DDC	444.03	1.28401	0.266773	4.81311	1.48599e-06	7.74804e-06
54457	ENSG00000102387	TAF7L	22.8397	1.05205	0.218584	4.81303	1.48662e-06	7.74979e-06
3963	ENSG00000178934	LGALS7	34.1719	1.1865	0.246523	4.81292	1.48741e-06	7.75088e-06
653499	ENSG00000178934	LGALS7B	34.1719	1.1865	0.246523	4.81292	1.48741e-06	7.75088e-06
101927577	ENSG00000237179	LINC01797	0.832202	-1.05762	0.219783	-4.81213	1.49327e-06	7.7768e-06
100420552	ENSG00000230399	RBBP8P1	0.960944	-1.12587	0.234042	-4.81054	1.50524e-06	7.83295e-06
118421	ENSG00000226935	LINC00161	0.931343	-1.03436	0.215291	-4.80448	1.55155e-06	8.05964e-06
100653233	ENSG00000260653	LOC100653233	16.0457	1.57168	0.327223	4.80309	1.56238e-06	8.10949e-06
7104	ENSG00000169903	TM4SF4	878.817	1.45333	0.302717	4.80095	1.57918e-06	8.19345e-06
146771	ENSG00000240280	TCAM1P	71.9484	1.31845	0.275274	4.78959	1.67123e-06	8.62862e-06
414194	ENSG00000182632	CCNYL2	8.99559	1.53233	0.320208	4.78544	1.70614e-06	8.79166e-06
283375	ENSG00000139540	SLC39A5	40.5086	1.0465	0.218789	4.78314	1.72574e-06	8.884e-06
441177	ENSG00000281832	LINC00602	4.61654	2.24115	0.468892	4.77967	1.75584e-06	9.02487e-06
128602	ENSG00000124237	C20orf85	403.251	-1.36907	0.286803	-4.77356	1.80999e-06	9.28511e-06
64579	ENSG00000138653	NDST4	3.10406	2.15186	0.451613	4.76484	1.89004e-06	9.6769e-06
388021	ENSG00000258986	TMEM179	22.0477	1.49402	0.314327	4.7531	2.00325e-06	1.01992e-05
28575	ENSG00000275158	TRBV12-5	2.45124	-1.01174	0.212874	-4.75278	2.00643e-06	1.02133e-05
105377586	ENSG00000254233	LINC02365	16.2465	1.21819	0.256482	4.74961	2.03813e-06	1.03587e-05
150677	ENSG00000178602	OTOS	2.65487	2.22036	0.467511	4.74933	2.04096e-06	1.03711e-05
399823	ENSG00000186766	FOXI2	7.74957	-1.0311	0.217263	-4.74583	2.07654e-06	1.05316e-05
148545	ENSG00000196427	NBPF4	3.26176	1.88198	0.396619	4.74505	2.08452e-06	1.0568e-05
93190	ENSG00000157330	C1orf158	49.1763	-1.32147	0.278613	-4.74304	2.10531e-06	1.06632e-05
28746	ENSG00000211880	TRAJ9	0.411222	-1.2537	0.264571	-4.7386	2.15202e-06	1.08831e-05
100421148	ENSG00000259749	NCAPGP2	2.3966	-1.29227	0.272752	-4.73791	2.15931e-06	1.09178e-05
63946	ENSG00000142025	DMRTC2	17.6409	1.95965	0.413862	4.73504	2.19013e-06	1.10609e-05
1381	ENSG00000166426	CRABP1	97.3223	1.33268	0.281566	4.73311	2.21102e-06	1.11558e-05
79315	ENSG00000205847	OR7E91P	7.2681	1.12082	0.236815	4.73288	2.21354e-06	1.11663e-05
28749	ENSG00000211883	TRAJ6	0.775247	-1.10237	0.233002	-4.73115	2.23251e-06	1.12534e-05
106481709	ENSG00000230196	DDX43P3	3.50522	2.1418	0.452915	4.72892	2.25713e-06	1.13688e-05
3238	ENSG00000170178	HOXD12	2.14564	1.87142	0.395956	4.72632	2.28625e-06	1.15089e-05
9071	ENSG00000134873	CLDN10	1062.33	1.10936	0.234741	4.72588	2.29125e-06	1.1526e-05
105379109	ENSG00000251574	LOC105379109	2.17424	2.15233	0.455494	4.72527	2.29814e-06	1.15577e-05
109729131	ENSG00000248995	LINC02231	0.656314	-1.5417	0.326387	-4.72354	2.31779e-06	1.16454e-05
429	ENSG00000139352	ASCL1	1031.36	1.75731	0.372188	4.72157	2.34035e-06	1.17476e-05
2290	ENSG00000176165	FOXG1	11.1476	1.99159	0.421941	4.72007	2.35758e-06	1.18229e-05
3375	ENSG00000121351	IAPP	1.75106	2.00347	0.42449	4.7197	2.36196e-06	1.18403e-05
2155	ENSG00000057593	F7	54.7414	1.13595	0.240743	4.71852	2.3757e-06	1.19002e-05
28435	ENSG00000270474	IGHV3-32	2.04375	-1.12825	0.239278	-4.71523	2.41433e-06	1.20753e-05
53940	ENSG00000132446	FTHL17	2.42815	3.43013	0.727667	4.71387	2.43054e-06	1.21495e-05
30012	ENSG00000164438	TLX3	2.00673	2.49421	0.529167	4.71347	2.43531e-06	1.21687e-05
400757	ENSG00000203963	C1orf141	18.1583	-1.58609	0.336585	-4.71231	2.44926e-06	1.22315e-05
54959	ENSG00000109205	ODAM	17.8243	-1.14835	0.244012	-4.70611	2.52487e-06	1.259e-05
197	ENSG00000145192	AHSG	6.88396	1.44092	0.306308	4.70415	2.54923e-06	1.26947e-05
169026	ENSG00000164756	SLC30A8	21.1192	1.31188	0.279117	4.7001	2.60035e-06	1.29443e-05
442117	ENSG00000174473	GALNTL6	100.069	1.04919	0.223253	4.69956	2.60721e-06	1.2976e-05
1113	ENSG00000100604	CHGA	46.2159	1.33875	0.284944	4.6983	2.6233e-06	1.30487e-05
160777	ENSG00000183273	CCDC60	59.3336	-1.09527	0.2332	-4.69672	2.64375e-06	1.31325e-05
60676	ENSG00000116183	PAPPA2	48.2986	1.04951	0.223659	4.69245	2.69958e-06	1.33928e-05
101927795	ENSG00000230408	BZW1-AS1	1.8663	1.1712	0.24965	4.69135	2.71411e-06	1.34623e-05
2587	ENSG00000166573	GALR1	2.89472	1.86723	0.398284	4.68819	2.75633e-06	1.36512e-05
100420683	ENSG00000249053	LOC100420683	2.41983	2.84828	0.608082	4.68404	2.81273e-06	1.39201e-05
101927922	ENSG00000255772	LINC01479	1.63249	-1.0363	0.221687	-4.67464	2.94473e-06	1.45271e-05
79339	ENSG00000183251	OR51B4	2.22999	1.88804	0.404008	4.67327	2.96443e-06	1.46051e-05
646012	ENSG00000185296	LOC646012	2.20778	1.54248	0.33009	4.67292	2.9695e-06	1.46273e-05
2516	ENSG00000136931	NR5A1	7.40347	1.17161	0.250784	4.67179	2.98592e-06	1.47008e-05
100506622	ENSG00000276476	LINC00540	46.0592	1.09821	0.235367	4.66592	3.07232e-06	1.50916e-05
100128317	ENSG00000233491	LOC100128317	26.7585	1.81333	0.388775	4.66422	3.09792e-06	1.51973e-05
3209	ENSG00000106031	HOXA13	25.5944	1.82642	0.391906	4.66034	3.15688e-06	1.54609e-05
344191	ENSG00000174279	EVX2	1.5668	2.15856	0.463355	4.65855	3.18438e-06	1.5584e-05
116337	ENSG00000154143	PANX3	1.52809	1.92653	0.414008	4.65337	3.26559e-06	1.59577e-05
23105	ENSG00000053108	FSTL4	1004.58	1.02068	0.219368	4.6528	3.27457e-06	1.59927e-05
30848	ENSG00000126890	CTAG2	46.5316	2.99452	0.643958	4.65018	3.31649e-06	1.6171e-05
375612	ENSG00000187416	LHFPL3	46.7306	-1.0789	0.232031	-4.64983	3.32217e-06	1.61952e-05
102724398	ENSG00000280179	CH507-42P11.6	4.62902	1.11764	0.240521	4.64673	3.37233e-06	1.63956e-05
729658	ENSG00000225683	PACRG-AS3	1.756	-1.34506	0.29031	-4.63318	3.60098e-06	1.74223e-05
100616135	ENSG00000264024	MIR4507	0.671602	-1.23565	0.26675	-4.63222	3.61762e-06	1.74912e-05
5651	ENSG00000154646	TMPRSS15	4.78682	1.57645	0.340325	4.63221	3.61785e-06	1.74912e-05
105375267	ENSG00000223829	LOC105375267	24.3322	1.2509	0.270166	4.63012	3.65445e-06	1.76519e-05
28342	ENSG00000254036	IGHVIII-67-2	2.98663	-1.12577	0.243205	-4.6289	3.67609e-06	1.77499e-05
101927750	ENSG00000239322	ATP6V1B1-AS1	2.88906	1.11626	0.241349	4.62511	3.74404e-06	1.80516e-05
414061	ENSG00000227802	DNAJB3	3.15718	2.02216	0.438602	4.61048	4.01749e-06	1.92784e-05
106481008	ENSG00000275655	RN7SL313P	1.33209	1.11701	0.242288	4.61026	4.02171e-06	1.92951e-05
123624	ENSG00000273540	AGBL1	2.71785	-1.21758	0.264151	-4.60941	4.03816e-06	1.93635e-05
102724560	ENSG00000274276	CBSL	28.1873	1.13498	0.246244	4.60915	4.0431e-06	1.93801e-05
124404	ENSG00000140623	SEPTIN12	4.48147	1.08518	0.23554	4.6072	4.08134e-06	1.95209e-05
100874173	ENSG00000230156	LINC00443	3.94116	-1.20073	0.260667	-4.60639	4.09726e-06	1.95864e-05
126637	ENSG00000182898	TCHHL1	1.53392	2.42369	0.526242	4.60566	4.11157e-06	1.96512e-05
246	ENSG00000161905	ALOX15	345.499	-1.0801	0.234629	-4.60344	4.15569e-06	1.98369e-05
140801	ENSG00000165496	RPL10L	3.11549	1.24733	0.270974	4.60312	4.16215e-06	1.98605e-05
127003	ENSG00000179902	C1orf194	132.837	-1.01211	0.219917	-4.60224	4.17976e-06	1.99374e-05
28418	ENSG00000253759	IGHV3-57	0.887329	-1.39886	0.30483	-4.58899	4.45391e-06	2.11495e-05
28772	ENSG00000211642	IGLV10-54	451.165	-1.00622	0.219433	-4.58552	4.52857e-06	2.14731e-05
28888	ENSG00000254220	IGKV2D-18	3.96887	-1.09216	0.238337	-4.58242	4.59635e-06	2.17788e-05
54659	ENSG00000243135	UGT1A3	2.87517	2.2313	0.487572	4.57634	4.73184e-06	2.23726e-05
1917	ENSG00000101210	EEF1A2	3358.36	1.14958	0.25123	4.57582	4.74357e-06	2.2416e-05
132954	ENSG00000163440	PDCL2	2.55967	1.63818	0.358233	4.57295	4.809e-06	2.27048e-05
100507661	ENSG00000242268	LINC02082	1.9245	-1.25395	0.274445	-4.56903	4.89976e-06	2.31044e-05
400609	ENSG00000238283	TBC1D3P1	1.49881	1.57765	0.345864	4.56149	5.07911e-06	2.38988e-05
2538	ENSG00000131482	G6PC1	3.74505	2.15215	0.473039	4.54962	5.37427e-06	2.51843e-05
100507003	ENSG00000261949	GFY	14.0361	1.50283	0.330446	4.54788	5.41877e-06	2.53748e-05
101927642	ENSG00000264301	LINC01444	3.62486	2.27346	0.50008	4.5462	5.46232e-06	2.5566e-05
101409253	ENSG00000234854	LINC00676	128.575	3.13558	0.689985	4.54441	5.5089e-06	2.5774e-05
100533997	ENSG00000266560	MAGEA10-MAGEA5	4.00031	1.31773	0.290063	4.54292	5.54803e-06	2.5919e-05
389383	ENSG00000196748	CLPSL2	29.4181	1.05455	0.232184	4.54184	5.57648e-06	2.60394e-05
100421746	ENSG00000232765	LOC100421746	3.03262	2.2025	0.484957	4.54163	5.58205e-06	2.60608e-05
22977	ENSG00000162482	AKR7A3	534.094	1.01921	0.224687	4.53613	5.72949e-06	2.67066e-05
117369447	ENSG00000226153	CHP1P3	0.561554	-1.3166	0.290494	-4.53227	5.83543e-06	2.71382e-05
122042	ENSG00000133105	RXFP2	4.78603	-1.35732	0.299497	-4.532	5.84268e-06	2.7167e-05
646643	ENSG00000187550	SBK2	2.0952	1.29278	0.285648	4.52579	6.01697e-06	2.79036e-05
56033	ENSG00000131668	BARX1	835.505	1.40677	0.310869	4.52528	6.03148e-06	2.79611e-05
9244	ENSG00000006016	CRLF1	6906.59	1.13283	0.250348	4.52501	6.03919e-06	2.79919e-05
10340	ENSG00000217646	H2BC16P	2.74062	1.22067	0.269867	4.52321	6.09083e-06	2.82163e-05
387695	ENSG00000188373	C10orf99	2.04133	2.18487	0.483219	4.5215	6.14027e-06	2.84254e-05
3761	ENSG00000168135	KCNJ4	2.25601	1.37308	0.303701	4.52116	6.15011e-06	2.8461e-05
90316	ENSG00000153779	TGIF2LX	2.16009	3.28076	0.725734	4.52062	6.16591e-06	2.85291e-05
112744	ENSG00000112116	IL17F	0.68411	-1.27198	0.281375	-4.52058	6.167e-06	2.85291e-05
100500819	ENSG00000266019	MIR3609	2.07518	1.68834	0.373746	4.51735	6.26192e-06	2.89429e-05
27022	ENSG00000187140	FOXD3	15.984	1.14944	0.254626	4.51423	6.35474e-06	2.9341e-05
9576	ENSG00000077327	SPAG6	347.137	-1.05171	0.233003	-4.51373	6.36964e-06	2.93944e-05
100506492	ENSG00000235123	DSCAM-AS1	625.381	2.47358	0.548695	4.50812	6.54043e-06	3.0114e-05
5457	ENSG00000152192	POU4F1	47.4398	1.20875	0.268374	4.50395	6.67008e-06	3.06789e-05
50632	ENSG00000130643	CALY	33.5562	1.15987	0.257529	4.50383	6.67386e-06	3.06909e-05
105376603	ENSG00000249867	LINC02742	3.93099	1.36497	0.30308	4.50368	6.67871e-06	3.07025e-05
50805	ENSG00000113430	IRX4	8.17376	1.7817	0.396848	4.48963	7.13475e-06	3.26624e-05
644524	ENSG00000125816	NKX2-4	4.77583	2.05766	0.459071	4.48223	7.3867e-06	3.36988e-05
6514	ENSG00000163581	SLC2A2	6.10958	2.30023	0.513528	4.47926	7.49023e-06	3.4118e-05
5288	ENSG00000139144	PIK3C2G	126.963	1.29858	0.290081	4.47663	7.58322e-06	3.45118e-05
5671	ENSG00000221826	PSG3	6.91962	2.32194	0.518907	4.47468	7.65273e-06	3.48101e-05
125972	ENSG00000269058	CALR3	2.40605	1.00347	0.224367	4.47244	7.73319e-06	3.51397e-05
4744	ENSG00000100285	NEFH	386.635	1.0822	0.242261	4.4671	7.92868e-06	3.59661e-05
28498	ENSG00000211917	IGHD3-16	1.55377	-1.15652	0.258952	-4.46616	7.96346e-06	3.61114e-05
653175	ENSG00000227344	HAUS6P1	1.22462	1.03856	0.232982	4.4577	8.28447e-06	3.74769e-05
389903	ENSG00000268916	CSAG3	27.7905	2.10167	0.471572	4.45673	8.32204e-06	3.7634e-05
28870	ENSG00000225523	IGKV6D-21	121.355	-1.03752	0.232844	-4.45586	8.35585e-06	3.77739e-05
401082	ENSG00000228980	LINC01205	1.85227	2.58982	0.581798	4.45141	8.53102e-06	3.8513e-05
348825	ENSG00000180438	TPRXL	17.8751	1.06566	0.23953	4.44896	8.62862e-06	3.8907e-05
6564	ENSG00000088386	SLC15A1	206.423	1.08785	0.244559	4.44821	8.65892e-06	3.90236e-05
150379	ENSG00000100341	PNPLA5	9.2081	1.59716	0.35912	4.44743	8.69047e-06	3.91524e-05
28877	ENSG00000228325	IGKV3D-7	17.6333	-1.10802	0.249158	-4.44706	8.70547e-06	3.92066e-05
250	ENSG00000163283	ALPP	133.695	1.10152	0.247702	4.44696	8.70942e-06	3.92177e-05
6084	ENSG00000201098	RNY1	3.70292	1.73173	0.389632	4.44454	8.80816e-06	3.96082e-05
100526773	ENSG00000249139	EPPIN-WFDC6	1.17203	-1.52553	0.343383	-4.44266	8.8855e-06	3.99084e-05
6336	ENSG00000185313	SCN10A	1.26557	-1.07582	0.242207	-4.44174	8.92352e-06	4.00723e-05
138255	ENSG00000204711	C9orf135	139.311	-1.11686	0.251606	-4.43892	9.0411e-06	4.05382e-05
100132834	ENSG00000276127	LOC100132834	1.02851	-1.04819	0.236159	-4.43851	9.05838e-06	4.06088e-05
3167	ENSG00000188816	HMX2	3.57006	1.79389	0.404221	4.43788	9.08486e-06	4.07206e-05
254528	ENSG00000162039	MEIOB	4.43817	1.37775	0.310746	4.43369	9.26336e-06	4.14432e-05
100505477	ENSG00000205293	LINC01602	2.65473	1.65148	0.372541	4.43301	9.29274e-06	4.15605e-05
345016	ENSG00000248191	PES1P1	1.54954	2.94186	0.664858	4.42479	9.65368e-06	4.30871e-05
106481319	ENSG00000199697	RNU6-446P	0.729283	-1.00323	0.226774	-4.42393	9.69229e-06	4.32375e-05
4009	ENSG00000162761	LMX1A	6.1812	1.9301	0.436455	4.42223	9.76867e-06	4.3534e-05
129684	ENSG00000155052	CNTNAP5	3.62971	2.02239	0.457402	4.42146	9.80358e-06	4.36822e-05
104797537	ENSG00000236289	GACAT3	4.72035	2.76513	0.625655	4.41957	9.88954e-06	4.39983e-05
28488	ENSG00000228131	IGHD6-6	0.607136	-1.31852	0.298801	-4.41271	1.02087e-05	4.5276e-05
59336	ENSG00000112238	PRDM13	9.59294	1.62091	0.36733	4.41267	1.02103e-05	4.5276e-05
768097	ENSG00000231133	HAR1B	17.0069	1.01579	0.230235	4.412	1.02422e-05	4.54067e-05
28585	ENSG00000211717	TRBV10-1	1.45403	-1.07727	0.244267	-4.41024	1.03257e-05	4.57536e-05
642484	ENSG00000206129	LOC642484	10.2283	1.23387	0.280021	4.40634	1.05133e-05	4.6538e-05
1128	ENSG00000168539	CHRM1	12.4116	-1.05814	0.240359	-4.40232	1.07098e-05	4.73361e-05
106479408	ENSG00000239702	RN7SL507P	1.9423	2.03589	0.462575	4.4012	1.07654e-05	4.75502e-05
388714	ENSG00000117507	FMO6P	12.257	-1.00933	0.22939	-4.40005	1.08227e-05	4.77712e-05
144453	ENSG00000127325	BEST3	5.15856	1.12984	0.257096	4.39462	1.10967e-05	4.88826e-05
9271	ENSG00000125207	PIWIL1	18.8658	1.32099	0.301101	4.38721	1.14815e-05	5.05184e-05
341947	ENSG00000187581	COX8C	2.06615	1.31382	0.29947	4.38714	1.14849e-05	5.05251e-05
2019	ENSG00000163064	EN1	3.16593	1.19532	0.272537	4.3859	1.15506e-05	5.0772e-05
30062	ENSG00000134438	RAX	3.53291	1.63718	0.373472	4.38368	1.1669e-05	5.12496e-05
13	ENSG00000114771	AADAC	244.641	-1.06955	0.244141	-4.38085	1.18217e-05	5.18686e-05
124626	ENSG00000186075	ZPBP2	3.71165	1.38164	0.315571	4.37823	1.19647e-05	5.24521e-05
127	ENSG00000198099	ADH4	12.5843	1.158	0.264622	4.37606	1.20846e-05	5.29516e-05
647132	ENSG00000230987	LOC647132	1.73177	1.26507	0.29013	4.36037	1.29845e-05	5.65096e-05
8941	ENSG00000171450	CDK5R2	35.7405	1.0329	0.236982	4.35855	1.30926e-05	5.69427e-05
50616	ENSG00000127318	IL22	0.788173	-1.17019	0.268866	-4.35232	1.34703e-05	5.84023e-05
101929397	ENSG00000233515	LINC01518	9.55088	1.91287	0.439532	4.35207	1.34855e-05	5.84588e-05
342897	ENSG00000188505	NCCRP1	383.59	1.02831	0.23632	4.35135	1.353e-05	5.86322e-05
100506827	ENSG00000251350	LINC02475	35.3329	1.21406	0.279028	4.35104	1.35491e-05	5.87053e-05
5308	ENSG00000164093	PITX2	389.972	1.10899	0.255059	4.34796	1.37408e-05	5.94871e-05
163589	ENSG00000162782	TDRD5	185.13	1.01595	0.234331	4.33554	1.45399e-05	6.27011e-05
28893	ENSG00000251546	IGKV1D-39	83.1081	-1.01215	0.23349	-4.33487	1.45844e-05	6.28813e-05
105370503	ENSG00000235269	LINC02331	9.17484	1.11115	0.256712	4.32839	1.50203e-05	6.46231e-05
2244	ENSG00000171564	FGB	8885.06	1.68643	0.389962	4.3246	1.52806e-05	6.56788e-05
768	ENSG00000107159	CA9	1082.6	1.031	0.238436	4.32401	1.53216e-05	6.58445e-05
28716	ENSG00000211850	TRAJ39	0.556014	-1.01839	0.235633	-4.32194	1.54662e-05	6.63902e-05
84779	ENSG00000156269	NAA11	8.59132	2.19092	0.507184	4.31978	1.56183e-05	6.69776e-05
28721	ENSG00000211855	TRAJ34	0.430704	-1.29313	0.299358	-4.31968	1.56254e-05	6.6997e-05
3498	ENSG00000253692	IGHEP1	3.9194	-1.08143	0.250643	-4.31461	1.59886e-05	6.83766e-05
27283	ENSG00000137251	TINAG	60.788	1.647	0.381856	4.31314	1.60953e-05	6.88109e-05
1852	ENSG00000130829	DUSP9	134.048	1.00287	0.232608	4.31141	1.62217e-05	6.92611e-05
100271001	ENSG00000240534	RPL34P17	0.369496	-1.40153	0.325404	-4.30704	1.65451e-05	7.04823e-05
101930100	ENSG00000279579	LOC101930100	3.38923	1.35998	0.315794	4.30652	1.6584e-05	7.06254e-05
4111	ENSG00000213401	MAGEA12	257.463	2.0994	0.487811	4.30371	1.67958e-05	7.14126e-05
6750	ENSG00000157005	SST	93.686	2.24061	0.521354	4.29767	1.726e-05	7.3244e-05
6703	ENSG00000163216	SPRR2D	89.3304	1.44593	0.336648	4.29509	1.74619e-05	7.39696e-05
1361	ENSG00000080618	CPB2	279.184	-1.10321	0.257114	-4.29072	1.78093e-05	7.52606e-05
106480334	ENSG00000232775	BMS1P22	3.28433	1.07178	0.250329	4.2815	1.85638e-05	7.82106e-05
728310	ENSG00000261649	GOLGA6L7	7.45898	1.11001	0.259776	4.27297	1.92888e-05	8.09804e-05
101928765	ENSG00000232023	LINC01807	11.1706	1.67407	0.391855	4.27215	1.93594e-05	8.12381e-05
100873304	ENSG00000201347	RNA5SP69	0.461352	-1.1607	0.271804	-4.27036	1.95156e-05	8.18546e-05
84107	ENSG00000174963	ZIC4	18.9821	2.01173	0.471267	4.26877	1.96556e-05	8.23498e-05
153910	ENSG00000236366	LOC153910	4.42876	1.26267	0.295968	4.26625	1.98788e-05	8.31502e-05
107075249	ENSG00000254256	RPSAP71	3.00216	2.31664	0.543439	4.26293	2.01767e-05	8.42788e-05
641516	ENSG00000267313	KC6	23.9034	1.29083	0.302847	4.26231	2.02327e-05	8.4462e-05
100419008	ENSG00000239620	PRR20G	4.94252	1.6526	0.388526	4.25351	2.10445e-05	8.76402e-05
6700	ENSG00000241794	SPRR2A	17.6204	1.61993	0.381111	4.25056	2.13241e-05	8.87062e-05
100873589	ENSG00000212396	RNA5SP323	1.14908	1.1148	0.262448	4.2477	2.15973e-05	8.9758e-05
119180	ENSG00000151033	LYZL2	1.10641	2.37011	0.558007	4.24746	2.1621e-05	8.98283e-05
353299	ENSG00000121446	RGSL1	0.810897	1.25492	0.295464	4.24728	2.16386e-05	8.98869e-05
8354	ENSG00000275379	H3C11	2.62982	1.33129	0.313641	4.24464	2.18943e-05	9.0849e-05
283352	ENSG00000249196	TMEM132D-AS1	2.99759	2.37013	0.558623	4.2428	2.20747e-05	9.154e-05
285084	ENSG00000231453	LINC01305	6.28288	1.4226	0.335719	4.23747	2.26051e-05	9.35482e-05
2779	ENSG00000114349	GNAT1	2.10182	1.52925	0.360907	4.23724	2.26289e-05	9.36175e-05
400932	ENSG00000205634	LINC00898	5.73253	1.78016	0.420139	4.23707	2.26455e-05	9.36569e-05
400500	ENSG00000262117	BCAR4	12.1696	1.72637	0.407697	4.23445	2.29109e-05	9.46802e-05
677833	ENSG00000207008	SNORA54	2.33642	1.48097	0.350517	4.22509	2.38841e-05	9.83014e-05
186	ENSG00000180772	AGTR2	242.49	-1.13866	0.269595	-4.22357	2.40457e-05	9.89051e-05
11202	ENSG00000129455	KLK8	133.259	1.61654	0.382938	4.2214	2.42786e-05	9.97698e-05
4992	ENSG00000168124	OR1F1	2.22208	1.86226	0.441168	4.2212	2.43007e-05	9.98447e-05
147381	ENSG00000141668	CBLN2	7.80353	1.19515	0.283224	4.21981	2.44504e-05	0.000100397
157855	ENSG00000215262	KCNU1	29.8314	2.03785	0.483486	4.2149	2.49885e-05	0.000102384
388503	ENSG00000167798	C3P1	1.96519	1.80627	0.42865	4.21386	2.5104e-05	0.000102793
219287	ENSG00000165566	AMER2	3.14537	-1.03681	0.246097	-4.21303	2.5197e-05	0.00010311
102723547	ENSG00000268902	CSAG2	17.108	2.21827	0.526593	4.21249	2.52569e-05	0.000103323
400120	ENSG00000180440	SERTM1	21.2528	-1.18507	0.281496	-4.20991	2.55471e-05	0.000104381
10281	ENSG00000184029	DSCR4	4.78272	3.50844	0.833632	4.20862	2.56931e-05	0.000104928
146167	ENSG00000166558	SLC38A8	16.5617	1.24315	0.295569	4.20595	2.59985e-05	0.000106011
121278	ENSG00000139287	TPH2	2.29718	1.32288	0.314657	4.20419	2.6202e-05	0.000106775
101927843	ENSG00000233215	LINC01687	2.5288	1.80514	0.429839	4.19957	2.67417e-05	0.000108723
312	ENSG00000104537	ANXA13	40.1156	1.04807	0.249626	4.19858	2.686e-05	0.000109187
28748	ENSG00000211882	TRAJ7	0.47397	-1.27975	0.304962	-4.19643	2.71149e-05	0.000110155
441775	ENSG00000244485	RPL18P13	4.13573	1.07444	0.25622	4.19344	2.74756e-05	0.00011147
101929557	ENSG00000281097	LINC01395	15.8559	1.02342	0.244243	4.19016	2.78752e-05	0.000112983
64648	ENSG00000196406	SPANXD	1.6354	3.07626	0.735196	4.18427	2.86085e-05	0.000115795
284424	ENSG00000176840	MIR7-3HG	2.65977	1.66649	0.398455	4.18239	2.88465e-05	0.000116651
285220	ENSG00000080224	EPHA6	25.6172	1.03906	0.248603	4.1796	2.92028e-05	0.000117857
285501	ENSG00000231171	LINC01098	3.3148	1.48425	0.355741	4.17229	3.01557e-05	0.000121387
80712	ENSG00000123576	ESX1	1.32387	2.88681	0.69218	4.17061	3.03784e-05	0.000122171
116519	ENSG00000110243	APOA5	3.76803	1.34919	0.324074	4.16322	3.13794e-05	0.00012589
85416	ENSG00000139800	ZIC5	30.3199	1.47919	0.355474	4.16118	3.16604e-05	0.00012694
3195	ENSG00000107807	TLX1	7.22663	1.34352	0.323124	4.1579	3.21183e-05	0.000128639
26835	ENSG00000200795	RNU4-1	6.28429	1.21246	0.291831	4.15468	3.25746e-05	0.000130328
101929350	ENSG00000235343	LINC01665	1.17305	2.36301	0.568801	4.15437	3.26188e-05	0.000130465
100862728	ENSG00000226510	UPK1A-AS1	4.28811	1.17033	0.282088	4.1488	3.3423e-05	0.000133318
28741	ENSG00000211875	TRAJ14	0.307696	-1.52238	0.367237	-4.14549	3.39083e-05	0.000134948
154215	ENSG00000188580	NKAIN2	47.5043	1.12916	0.272595	4.14225	3.43913e-05	0.000136705
442406	ENSG00000226246	KRT18P36	0.849007	1.0014	0.242159	4.13528	3.54523e-05	0.000140626
54576	ENSG00000242366	UGT1A8	4.30447	2.1415	0.51803	4.13392	3.56631e-05	0.000141441
8581	ENSG00000167656	LY6D	445.978	1.17429	0.284188	4.13209	3.59485e-05	0.000142487
105377880	ENSG00000231776	LINC01611	6.62879	1.79786	0.435301	4.13016	3.62511e-05	0.000143582
101927282	ENSG00000246876	LINC02466	3.89993	2.05978	0.498859	4.12897	3.64389e-05	0.000144301
106479676	ENSG00000199506	RNU6-247P	4.89335	-1.07032	0.259531	-4.12408	3.72227e-05	0.000147272
283576	ENSG00000177108	ZDHHC22	3.81647	1.25471	0.304763	4.117	3.83833e-05	0.000151387
107985164	ENSG00000267327	LOC107985164	3.60361	1.48242	0.360167	4.11594	3.85603e-05	0.000151994
401	ENSG00000165462	PHOX2A	2.5603	1.77812	0.432791	4.1085	3.98235e-05	0.000156529
28747	ENSG00000211881	TRAJ8	0.394479	-1.16092	0.283	-4.10218	4.09281e-05	0.000160535
85235	ENSG00000274997	H2AC12	3.3056	1.1881	0.290158	4.09466	4.22789e-05	0.000165318
221409	ENSG00000249481	SPATS1	3.4121	-1.47449	0.360311	-4.09228	4.27154e-05	0.000166728
347731	ENSG00000198739	LRRTM3	4.86874	1.86838	0.456573	4.09218	4.27332e-05	0.000166745
11122	ENSG00000196090	PTPRT	181.6	-1.02581	0.250911	-4.08834	4.34465e-05	0.000169306
399670	ENSG00000231322	RPL13AP17	54.1493	-1.06118	0.259612	-4.08756	4.35937e-05	0.000169829
388428	ENSG00000225180	PVALEF	1.31988	1.12684	0.275921	4.08394	4.42785e-05	0.000172116
101928151	ENSG00000249500	LINC01179	1.02513	1.68714	0.41324	4.08271	4.4514e-05	0.000172955
6870	ENSG00000169836	TACR3	6.18316	1.59486	0.390672	4.08234	4.4585e-05	0.00017318
1014	ENSG00000166589	CDH16	25.6003	1.20603	0.295856	4.07639	4.57398e-05	0.000177248
55859	ENSG00000133169	BEX1	40.1158	1.03808	0.254674	4.07611	4.57946e-05	0.000177434
100302223	ENSG00000221269	MIR1302-8	0.627856	-1.0185	0.250294	-4.0692	4.71741e-05	0.00018243
9118	ENSG00000148798	INA	158.787	1.13597	0.279289	4.06735	4.75503e-05	0.000183778
28487	ENSG00000211920	IGHD6-13	0.713173	-1.36794	0.336368	-4.0668	4.76641e-05	0.000184163
6023	ENSG00000269900	RMRP	0.507689	-1.2252	0.301543	-4.06309	4.84267e-05	0.000186891
6866	ENSG00000166863	TAC3	8.0937	1.13205	0.278684	4.06214	4.86251e-05	0.000187602
64850	ENSG00000164089	ETNPPL	68.6971	1.72065	0.42417	4.05652	4.98093e-05	0.000191778
28600	ENSG00000253188	TRBV6-7	0.417016	-1.27179	0.31369	-4.05428	5.02899e-05	0.000193515
221833	ENSG00000164651	SP8	110.002	1.31046	0.323421	4.05187	5.08096e-05	0.000195287
63924	ENSG00000187288	CIDEC	19.9716	1.15375	0.284941	4.04908	5.14198e-05	0.00019746
100653049	ENSG00000131737	LOC100653049	1.60085	1.63044	0.402822	4.04756	5.17546e-05	0.000198428
3885	ENSG00000131737	KRT34	1.60085	1.63044	0.402822	4.04756	5.17546e-05	0.000198428
129025	ENSG00000169548	ZNF280A	10.4658	1.57524	0.389273	4.04661	5.19652e-05	0.000199148
54742	ENSG00000160886	LY6K	552.043	1.00092	0.248057	4.03506	5.45892e-05	0.000208266
9506	ENSG00000101951	PAGE4	2.63446	2.10345	0.522092	4.02889	5.60414e-05	0.000213437
732253	ENSG00000204091	TDRG1	1.07708	1.8425	0.457658	4.02593	5.67507e-05	0.000216044
94160	ENSG00000140798	ABCC12	10.5803	-1.03791	0.257889	-4.02464	5.70615e-05	0.000217071
5317	ENSG00000081277	PKP1	1917.99	1.01531	0.252291	4.02437	5.71284e-05	0.000217231
3948	ENSG00000166796	LDHC	35.4874	1.06012	0.263432	4.02426	5.71545e-05	0.000217268
117156	ENSG00000164265	SCGB3A2	18682.1	-1.04871	0.261059	-4.01712	5.89128e-05	0.000223405
100505841	ENSG00000250803	LOC100505841	3.08722	-1.18144	0.29452	-4.0114	6.03608e-05	0.000228501
28440	ENSG00000254289	IGHV3-29	1.00937	-1.07378	0.26772	-4.01081	6.05104e-05	0.00022887
28896	ENSG00000239975	IGKV1D-33	45.6535	-1.06852	0.266628	-4.00755	6.13523e-05	0.000231955
390664	ENSG00000184471	C1QTNF8	0.916693	-1.35171	0.337366	-4.00667	6.15813e-05	0.000232621
102546229	ENSG00000250564	LOC102546229	5.41136	1.19968	0.299516	4.00538	6.19182e-05	0.000233726
100422564	ENSG00000216359	LOC100422564	1.30692	1.03432	0.258461	4.00185	6.28483e-05	0.00023683
51298	ENSG00000105549	THEG	20.1031	1.1116	0.277793	4.00155	6.29299e-05	0.000237076
401895	ENSG00000240846	RPS15P9	0.839891	1.68511	0.42132	3.99961	6.34482e-05	0.000238944
93659	ENSG00000189052	CGB5	12.122	1.72814	0.432341	3.99716	6.41066e-05	0.000241158
160492	ENSG00000152936	LMNTD1	11.9853	-1.11399	0.278994	-3.99287	6.52793e-05	0.000244948
56154	ENSG00000133863	TEX15	37.5226	1.33308	0.333867	3.99286	6.52811e-05	0.000244948
28506	ENSG00000211907	IGHD1-26	0.522014	-1.2073	0.302435	-3.99193	6.55369e-05	0.000245873
677801	ENSG00000201643	SNORA14A	1.91495	1.13272	0.283815	3.99104	6.57836e-05	0.000246728
101927992	ENSG00000244541	LINC01213	5.02052	1.10366	0.276548	3.99087	6.58327e-05	0.000246877
27328	ENSG00000102290	PCDH11X	4.4804	-1.00208	0.251551	-3.98362	6.78734e-05	0.000253916
26637	ENSG00000205240	OR7E36P	3.00601	-1.00517	0.252576	-3.97967	6.90109e-05	0.000257733
55511	ENSG00000181433	SAGE1	8.18048	1.56578	0.394068	3.97337	7.08626e-05	0.000264275
55018	ENSG00000167117	ANKRD40CL	5.06493	1.18657	0.299311	3.96435	7.35972e-05	0.000273661
100506108	ENSG00000236502	SIX3-AS1	2.92856	1.43028	0.360931	3.96276	7.40885e-05	0.000275216
105378318	ENSG00000235140	LOC105378318	0.32996	-1.62706	0.411284	-3.95605	7.62002e-05	0.000282192
28869	ENSG00000211626	IGKV6D-41	6.09849	-1.11243	0.281196	-3.95609	7.61873e-05	0.000282192
3053	ENSG00000099937	SERPIND1	804.426	-1.02325	0.258655	-3.95604	7.6202e-05	0.000282192
103344930	ENSG00000244578	LINC01391	0.895333	1.43669	0.363495	3.95243	7.73614e-05	0.000286044
643414	ENSG00000204021	LIPK	14.85	1.33378	0.337865	3.94767	7.89161e-05	0.000291384
57497	ENSG00000156564	LRFN2	11.8395	1.08583	0.275099	3.94706	7.91165e-05	0.000291961
647309	ENSG00000205835	GMNC	10.5433	1.35598	0.343793	3.94416	8.008e-05	0.000295269
101928978	ENSG00000250546	LOC101928978	20.5224	1.32305	0.33589	3.93893	8.18454e-05	0.000301441
124590	ENSG00000182040	USH1G	21.5495	1.02873	0.261261	3.93757	8.23106e-05	0.000302985
283303	ENSG00000236301	MRGPRG-AS1	1.06389	2.20454	0.560544	3.93287	8.39388e-05	0.000308419
5122	ENSG00000175426	PCSK1	842.658	1.19338	0.303451	3.9327	8.39969e-05	0.000308589
134701	ENSG00000203877	RIPPLY2	5.89338	1.86874	0.475386	3.93099	8.45964e-05	0.000310446
400743	ENSG00000204362	LINC02783	10.0894	1.0493	0.266928	3.93102	8.45875e-05	0.000310446
6511	ENSG00000105143	SLC1A6	4.22986	1.03385	0.26329	3.92667	8.6131e-05	0.000315594
285423	ENSG00000234828	IQCM	2.09451	1.50229	0.383034	3.92207	8.77912e-05	0.000321231
158809	ENSG00000176746	MAGEB6	1.40836	2.01521	0.514448	3.91722	8.95762e-05	0.000327218
1555	ENSG00000197408	CYP2B6	20.5536	1.14821	0.293182	3.91635	8.98989e-05	0.000328351
102465537	ENSG00000277402	MIR6891	0.535679	-1.18347	0.302304	-3.91484	9.04634e-05	0.000330139
2689	ENSG00000136487	GH2	2.14125	2.02732	0.520701	3.89344	9.88335e-05	0.000357765
106480678	ENSG00000230646	KLF2P2	1.2043	1.19191	0.306464	3.88923	0.000100563	0.000363327
105369734	ENSG00000223914	LINC02471	37.3544	-1.03924	0.267671	-3.88254	0.000103373	0.000372483
101669767	ENSG00000281131	SCHLAP1	1.50344	2.66574	0.686611	3.88247	0.000103401	0.00037251
388925	ENSG00000236348	PSMC1P10	1.4049	1.0383	0.26759	3.88018	0.00010438	0.000375677
84290	ENSG00000256812	CAPNS2	23.3341	1.00218	0.258667	3.8744	0.000106886	0.000383964
2694	ENSG00000134812	CBLIF	1.61411	1.63026	0.421122	3.87124	0.000108283	0.000388451
727941	ENSG00000241361	SLC25A24P1	4.57796	1.53614	0.398415	3.85563	0.000115433	0.000411473
391114	ENSG00000203757	OR6K3	0.610352	-1.26072	0.327035	-3.855	0.000115729	0.000412298
390616	ENSG00000235711	ANKRD34C	1.19732	-1.10515	0.286882	-3.85229	0.00011702	0.000416621
104326193	ENSG00000236651	DLX2-DT	0.722705	1.59405	0.413951	3.85081	0.000117729	0.000418694
126123	ENSG00000161652	IZUMO2	18.9498	1.19059	0.309267	3.84972	0.000118255	0.000420168
5673	ENSG00000204941	PSG5	1.83039	1.67494	0.43517	3.84892	0.000118637	0.000421414
2981	ENSG00000044012	GUCA2B	6.89654	1.75151	0.455092	3.8487	0.000118746	0.000421686
116123	ENSG00000215834	FMO9P	5.24501	1.36918	0.355847	3.84767	0.000119245	0.000423289
284930	ENSG00000224271	LOC284930	9.60129	1.57473	0.409541	3.8451	0.000120502	0.00042706
43849	ENSG00000186474	KLK12	747.882	1.38272	0.359635	3.84479	0.000120656	0.000427547
441601	ENSG00000255042	SEPTIN7P11	1.57833	2.44472	0.636323	3.84195	0.00012206	0.000432231
83661	ENSG00000166959	MS4A8	433.861	-1.01621	0.264521	-3.84172	0.000122175	0.000432582
100271036	ENSG00000227777	RPL7AP19	6.25446	1.13638	0.295829	3.84133	0.000122371	0.000433158
171019	ENSG00000145808	ADAMTS19	8.66578	1.42011	0.370094	3.83716	0.000124463	0.000439739
81623	ENSG00000125788	DEFB126	3.11668	1.86752	0.486945	3.83518	0.00012547	0.000443001
406888	ENSG00000199072	MIRLET7F1	0.632832	-1.04186	0.271868	-3.83222	0.000126991	0.000447649
2986	ENSG00000101890	GUCY2F	1.46908	-1.1231	0.293293	-3.82928	0.00012852	0.000452617
64902	ENSG00000113492	AGXT2	2.6665	1.40306	0.3669	3.82408	0.00013126	0.000461465
105373100	ENSG00000225929	LOC105373100	4.08964	1.2398	0.324359	3.8223	0.000132214	0.00046451
105374524	ENSG00000248837	LOC105374524	3.05018	1.85581	0.485784	3.82024	0.00013332	0.00046771
101927324	ENSG00000257582	LINC01475	1.11672	2.53352	0.663252	3.81984	0.000133538	0.000468289
9421	ENSG00000113196	HAND1	9.95022	-1.34952	0.35335	-3.8192	0.000133883	0.000469248
390083	ENSG00000184478	OR56A3	3.58574	2.87434	0.752919	3.81759	0.000134761	0.000472001
105371008	ENSG00000258483	LINC02251	0.547444	-1.21468	0.318262	-3.8166	0.000135302	0.000473592
646627	ENSG00000259823	LYPD8	29.8143	1.06648	0.279914	3.81004	0.000138942	0.000484917
105375475	ENSG00000225546	LINC02476	10.6503	2.55586	0.670932	3.80942	0.000139294	0.000485953
3817	ENSG00000167751	KLK2	5.86802	1.08662	0.285331	3.80828	0.000139939	0.000487942
104355297	ENSG00000231749	ABCA9-AS1	10.4315	1.2043	0.316282	3.80767	0.000140281	0.000489007
3929	ENSG00000129988	LBP	116.696	1.14754	0.301532	3.80572	0.000141395	0.000492372
171484	ENSG00000187268	FAM9C	4.06588	1.20099	0.317174	3.78655	0.000152755	0.000528027
388698	ENSG00000143520	FLG2	1.50424	-1.00696	0.266188	-3.78287	0.000155028	0.000535394
407041	ENSG00000207811	MIR34B	0.889385	-1.61794	0.428563	-3.77527	0.000159836	0.000550626
431707	ENSG00000162624	LHX8	6.63388	1.54296	0.408724	3.77506	0.000159969	0.000551015
2018	ENSG00000170370	EMX2	2.57213	1.26048	0.334703	3.76598	0.000165899	0.000569542
441058	ENSG00000280081	LINC01667	17.0251	2.06309	0.54812	3.76394	0.000167257	0.000573646
425054	ENSG00000205642	VCX3B	2.08021	1.23888	0.329427	3.76072	0.000169426	0.000580329
28742	ENSG00000211876	TRAJ13	0.412055	-1.11258	0.295972	-3.75907	0.000170544	0.000583856
101927074	ENSG00000245870	LINC00682	6.47351	1.53115	0.407445	3.75793	0.000171327	0.000586233
101928040	ENSG00000235601	BARX1-DT	31.9647	1.36001	0.361982	3.75711	0.000171884	0.000587908
1828	ENSG00000134760	DSG1	8.26377	1.18274	0.314842	3.7566	0.000172238	0.000589044
83539	ENSG00000154080	CHST9	310.146	-1.07476	0.286255	-3.75454	0.000173662	0.000593375
171483	ENSG00000177138	FAM9B	17.6712	1.24517	0.331852	3.75217	0.00017531	0.000598464
8359	ENSG00000278637	H4C1	2.88742	1.15751	0.308536	3.75162	0.000175698	0.000599633
54474	ENSG00000171431	KRT20	104.539	1.50502	0.401455	3.74891	0.000177607	0.000605522
91464	ENSG00000175329	ISX	13.3271	1.67294	0.44665	3.74552	0.000180019	0.000612716
54363	ENSG00000101323	HAO1	2.51544	1.61608	0.431611	3.74431	0.00018089	0.000615124
440896	ENSG00000234394	LOC440896	0.546752	-1.05681	0.282321	-3.7433	0.000181616	0.000617356
100418799	ENSG00000226358	KRT8P38	0.814895	1.17524	0.314152	3.74098	0.000183304	0.00062253
102725045	ENSG00000257842	NOVA1-DT	38.4397	1.35688	0.362912	3.73886	0.000184854	0.000627066
101929244	ENSG00000229876	CASC20	6.59011	1.57232	0.421176	3.73316	0.000189092	0.000640045
100312830	ENSG00000269345	VN1R85P	4.62238	1.26251	0.338231	3.73268	0.000189455	0.000641192
101928622	ENSG00000250954	LOC101928622	2.60653	2.56528	0.688104	3.72804	0.000192973	0.000651594
105372988	ENSG00000225676	LOC105372988	5.77853	1.41838	0.380692	3.72579	0.000194706	0.000656939
101927700	ENSG00000234948	LINC01524	3.21463	1.20531	0.323636	3.72426	0.000195889	0.000660592
28722	ENSG00000211856	TRAJ33	0.273287	-1.32615	0.356182	-3.72323	0.000196694	0.000663137
256297	ENSG00000168267	PTF1A	1.14264	2.23843	0.602131	3.71751	0.000201194	0.000676838
388523	ENSG00000269067	ZNF728	6.9212	1.04495	0.28144	3.71288	0.000204914	0.000688301
106479167	ENSG00000223042	RN7SKP161	0.40122	-1.06299	0.286759	-3.7069	0.000209812	0.000703856
134829	ENSG00000146352	CLVS2	1.67864	1.84922	0.49935	3.70325	0.000212858	0.000713348
279	ENSG00000243480	AMY2A	2.07975	-1.02171	0.276078	-3.7008	0.000214919	0.000719706
151871	ENSG00000163530	DPPA2	2.70795	3.48137	0.941776	3.6966	0.000218506	0.00073079
389396	ENSG00000203972	GLYATL3	1.85735	2.1981	0.594922	3.69478	0.000220079	0.000735492
7546	ENSG00000043355	ZIC2	95.1354	1.01341	0.274299	3.69452	0.000220299	0.000735947
203076	ENSG00000171060	C8orf74	11.444	1.43961	0.389989	3.69141	0.000223014	0.000744076
120883619	ENSG00000254768	SLC17A6-DT	1.05584	1.82	0.493106	3.6909	0.000223465	0.000745394
105369900	ENSG00000257893	LINC02404	2.56674	1.66159	0.451744	3.67817	0.000234914	0.00078013
121643	ENSG00000139445	FOXN4	18.1158	1.08712	0.295808	3.67509	0.00023777	0.000788917
7179	ENSG00000274391	TPTE	3.96968	2.52113	0.686614	3.67183	0.000240816	0.00079822
101927592	ENSG00000249345	LINC02405	3.68364	1.50181	0.409594	3.66658	0.000245817	0.000813161
1045	ENSG00000165556	CDX2	52.3458	1.27202	0.347286	3.66273	0.000249543	0.000824312
104909134	ENSG00000120088	LINC02210-CRHR1	11.6249	1.09772	0.299912	3.66014	0.000252079	0.00083127
1394	ENSG00000120088	CRHR1	11.6249	1.09772	0.299912	3.66014	0.000252079	0.00083127
28717	ENSG00000211851	TRAJ38	0.489166	-1.08767	0.297175	-3.66002	0.000252198	0.00083156
3736	ENSG00000111262	KCNA1	7.621	-1.02625	0.280567	-3.65777	0.00025442	0.000838362
106479529	ENSG00000243066	RN7SL842P	0.358183	-1.21943	0.333457	-3.65694	0.000255249	0.000840884
266	ENSG00000099721	AMELY	0.96324	2.41705	0.661012	3.65658	0.000255602	0.000841941
7441	ENSG00000169575	VPREB1	0.578116	-1.13979	0.311722	-3.65643	0.000255753	0.00084223
51481	ENSG00000169059	VCX3A	3.61408	1.68127	0.460359	3.65208	0.000260128	0.000855356
101926971	ENSG00000230317	LINC01284	0.300905	-1.15875	0.317335	-3.6515	0.000260712	0.000856955
6530	ENSG00000103546	SLC6A2	6.83093	1.15723	0.317107	3.64933	0.000262929	0.000862628
6754	ENSG00000132671	SSTR4	0.45967	-1.12169	0.307543	-3.64725	0.000265064	0.000868771
107985879	ENSG00000259439	LINC01833	86.2569	1.05411	0.289316	3.64345	0.00026901	0.000880828
139425	ENSG00000226372	DCAF8L1	1.19041	2.01591	0.554064	3.63841	0.000274321	0.000897113
554202	ENSG00000171889	MIR31HG	20.5012	1.0334	0.284244	3.63561	0.000277325	0.000905804
106480279	ENSG00000232563	CRB3P1	0.506904	-1.37415	0.378706	-3.62855	0.000285016	0.000929199
284294	ENSG00000267134	LINC01924	4.37574	1.94929	0.538075	3.62272	0.000291527	0.000948666
106481694	ENSG00000268079	BNIP3P30	3.02854	1.44934	0.400255	3.62105	0.000293413	0.000954216
3857	ENSG00000171403	KRT9	1.02894	1.31392	0.36372	3.61247	0.000303299	0.000983101
126204	ENSG00000173572	NLRP13	1.49229	2.0705	0.573745	3.60875	0.000307681	0.00099583

## Sheet: Sheet2
HYPOXIA_L & IMMUNITY_H vs. HYPOXIA_H & IMMUNITY_L
ENTREZID	ENSEMBL	SYMBOL	baseMean	log2FoldChange	lfcSE	stat	pvalue	padj
