# Supplementary material for: Multi-Omics Signatures Identification for LUAD Prognosis Prediction Model Based on the Integrative Analysis of Immune and Hypoxia Signals
Source: Front Cell Dev Biol. 2022 Mar 10;10:840466. doi: 10.3389/fcell.2022.840466 (PMC8960258; doi:10.3389/fcell.2022.840466)
Supplement: Supplementary file 2 [file Table3.XLSX]

## Sheet: HYPOXIA_L & IMMUNITY_H
Tumor_Sample_Barcode	Frame_Shift_Del	Frame_Shift_Ins	In_Frame_Del	In_Frame_Ins	Missense_Mutation	Nonsense_Mutation	Nonstop_Mutation	Splice_Site	Translation_Start_Site	total
TCGA-50-5930-01A-11D-1753-08	18	8	0	0	721	70	2	24	2	845
TCGA-67-3771-01A-01D-1040-01	31	4	2	0	688	58	0	15	1	799
TCGA-05-4410-01A-21D-1855-08	18	4	1	2	661	42	2	23	1	754
TCGA-44-3918-01A-01D-A271-08	18	7	0	0	541	38	1	23	1	629
TCGA-L9-A8F4-01A-11D-A397-08	15	4	2	0	484	43	0	14	1	563
TCGA-44-2656-01A-41D-A27T-08	14	6	1	0	465	52	0	3	1	542
TCGA-64-1676-01A-01D-0969-08	9	2	1	0	420	34	0	15	0	481
TCGA-50-5049-01A-01D-1625-08	14	5	0	0	386	40	0	14	1	460
TCGA-55-8511-01A-11D-2393-08	13	6	0	0	340	27	0	13	0	399
TCGA-64-5778-01A-01D-1625-08	13	5	2	0	341	21	0	10	0	392
TCGA-05-5425-01A-02D-1625-08	7	3	1	0	333	31	0	7	1	383
TCGA-L9-A444-01A-21D-A24D-08	14	5	0	0	332	23	0	9	0	383
TCGA-55-7281-01A-11D-2036-08	15	4	0	0	310	29	0	3	0	361
TCGA-99-7458-01A-11D-2036-08	18	5	0	0	296	26	1	10	0	356
TCGA-44-2659-01A-01D-0969-08	13	4	1	0	289	19	0	17	1	344
TCGA-55-6985-01A-11D-1945-08	8	3	0	0	280	22	0	9	0	322
TCGA-53-7626-01A-12D-2063-08	5	1	0	0	273	12	0	6	1	298
TCGA-44-6778-01A-11D-1855-08	10	4	0	0	252	11	0	6	0	283
TCGA-44-2657-01A-01D-1105-08	6	0	0	0	239	13	0	9	1	268
TCGA-91-A4BC-01A-11D-A24D-08	6	1	0	0	237	17	0	7	0	268
TCGA-49-AAR4-01A-12D-A410-08	8	0	0	0	214	16	0	10	4	252
TCGA-55-8207-01A-11D-2238-08	6	8	0	0	218	14	0	4	0	250
TCGA-05-4417-01A-22D-1855-08	8	4	0	1	197	15	0	11	0	236
TCGA-55-A48X-01A-11D-A24D-08	2	2	1	1	197	23	1	7	0	234
TCGA-MP-A4TK-01A-11D-A24P-08	7	1	1	0	196	15	0	7	0	227
TCGA-MP-A4T4-01A-11D-A25L-08	7	3	0	0	199	15	0	2	0	226
TCGA-97-7546-01A-11D-2036-08	6	1	0	0	185	16	1	6	0	215
TCGA-55-8510-01A-11D-2393-08	8	2	0	0	179	13	0	9	0	211
TCGA-97-A4M7-01A-11D-A24P-08	11	3	0	0	179	10	1	7	0	211
TCGA-91-6828-01A-11D-1855-08	11	3	0	0	170	17	1	3	0	205
TCGA-97-8172-01A-11D-2284-08	15	3	0	0	157	17	0	8	1	201
TCGA-44-A479-01A-31D-A24D-08	7	4	0	0	164	5	0	5	0	185
TCGA-55-7727-01A-11D-2167-08	3	0	0	0	151	9	0	5	1	169
TCGA-73-4662-01A-01D-1265-08	4	1	2	0	144	9	0	4	1	165
TCGA-83-5908-01A-21D-2284-08	6	0	0	0	140	11	1	4	0	162
TCGA-05-4430-01A-02D-1265-08	3	2	1	0	141	7	0	2	0	156
TCGA-75-5146-01A-01D-1625-08	5	2	0	0	125	11	0	4	0	147
TCGA-55-6970-01A-11D-1945-08	3	1	0	0	118	14	0	9	0	145
TCGA-73-4658-01A-01D-1753-08	1	0	0	0	116	18	0	4	1	140
TCGA-55-7227-01A-11D-2036-08	1	1	1	0	116	7	1	3	1	131
TCGA-67-6217-01A-11D-1753-08	2	0	0	0	117	9	0	3	0	131
TCGA-05-5423-01A-01D-1625-08	0	1	0	0	112	11	0	3	1	128
TCGA-97-7547-01A-11D-2036-08	5	0	0	0	103	9	0	2	0	119
TCGA-97-8174-01A-11D-2284-08	4	0	0	0	98	9	0	2	0	113
TCGA-49-6744-01A-11D-1855-08	3	2	0	0	92	12	0	3	0	112
TCGA-99-8028-01A-11D-2238-08	3	1	0	0	95	7	0	6	0	112
TCGA-55-7725-01A-11D-2167-08	7	3	0	0	86	8	0	3	0	107
TCGA-91-7771-01A-11D-2167-08	6	0	0	0	96	3	0	0	0	105
TCGA-55-6642-01A-11D-1855-08	5	0	0	0	85	8	0	4	1	103
TCGA-44-3396-01A-01D-1553-08	2	4	0	0	87	5	0	2	1	101
TCGA-91-6849-01A-11D-1945-08	3	1	1	0	78	6	1	5	1	96
TCGA-55-7815-01A-11D-2167-08	1	0	0	0	87	4	0	2	0	94
TCGA-55-7574-01A-11D-2036-08	2	0	0	0	81	7	0	1	0	91
TCGA-55-8208-01A-11D-2238-08	1	1	0	0	80	3	0	3	0	88
TCGA-67-3773-01A-01D-1040-01	4	0	0	0	75	6	0	3	0	88
TCGA-MP-A4TH-01A-31D-A25L-08	3	1	0	0	71	7	0	4	0	86
TCGA-S2-AA1A-01A-12D-A397-08	3	0	0	0	72	8	0	1	0	84
TCGA-55-7724-01A-11D-2167-08	1	1	0	0	70	8	0	1	0	81
TCGA-95-A4VP-01A-21D-A25L-08	2	1	1	0	70	3	0	2	1	80
TCGA-55-6979-01A-11D-1945-08	4	0	0	1	70	1	0	2	0	78
TCGA-93-7347-01A-11D-2184-08	1	2	0	0	68	4	0	2	0	77
TCGA-55-7728-01A-11D-2184-08	1	0	0	0	66	4	0	1	0	72
TCGA-49-AAR0-01A-21D-A397-08	3	0	0	0	62	4	0	2	0	71
TCGA-95-8039-01A-11D-2238-08	4	0	1	0	59	4	0	2	0	70
TCGA-97-A4LX-01A-11D-A24P-08	0	1	0	0	62	6	1	0	0	70
TCGA-55-6983-01A-11D-1945-08	4	0	0	0	57	3	0	1	0	65
TCGA-50-5068-01A-01D-1625-08	2	0	2	0	56	2	0	2	0	64
TCGA-38-4626-01A-01D-1553-08	3	1	0	0	49	7	0	2	0	62
TCGA-93-7348-01A-21D-2036-08	0	0	0	0	56	3	1	1	1	62
TCGA-69-8254-01A-11D-2284-08	3	0	1	0	49	5	0	3	0	61
TCGA-75-5122-01A-01D-1753-08	3	1	1	0	52	1	0	1	0	59
TCGA-93-A4JN-01A-11D-A24P-08	1	0	1	0	42	5	0	0	0	49
TCGA-05-5420-01A-01D-1625-08	2	0	0	0	42	4	0	0	0	48
TCGA-73-7499-01A-11D-2184-08	1	0	1	0	44	2	0	0	0	48
TCGA-MP-A4TD-01A-32D-A25L-08	4	0	1	0	38	2	0	3	0	48
TCGA-J2-8192-01A-11D-2238-08	0	0	1	0	43	3	0	0	0	47
TCGA-MP-A4TJ-01A-51D-A25L-08	4	0	0	0	37	4	0	1	0	46
TCGA-J2-A4AG-01A-11D-A24D-08	4	0	0	0	35	5	0	1	0	45
TCGA-L9-A743-01A-43D-A397-08	1	0	0	0	43	0	0	0	0	44
TCGA-50-8457-01A-11D-2323-08	1	2	1	0	30	6	0	1	0	41
TCGA-78-7162-01A-21D-2063-08	2	1	0	0	35	2	0	0	0	40
TCGA-55-7573-01A-11D-2036-08	3	1	0	0	30	3	0	1	0	38
TCGA-67-3772-01A-01W-0928-08	5	0	0	0	29	1	0	2	0	37
TCGA-MP-A4SW-01A-21D-A24P-08	1	0	0	0	27	4	0	2	0	34
TCGA-05-4425-01A-01D-1753-08	0	2	0	0	28	2	0	0	0	32
TCGA-44-5645-01A-51D-A27T-08	0	0	0	1	24	5	0	1	0	31
TCGA-05-4433-01A-22D-1855-08	0	2	0	0	26	1	0	0	0	29
TCGA-49-4501-01A-01D-1265-08	0	1	2	1	23	0	0	2	0	29
TCGA-86-8280-01A-11D-2284-08	0	0	1	0	28	0	0	0	0	29
TCGA-86-A4P7-01A-11D-A24P-08	2	0	0	0	26	1	0	0	0	29
TCGA-91-6835-01A-11D-1855-08	1	0	0	0	26	1	0	1	0	29
TCGA-91-8497-01A-11D-2393-08	2	0	0	0	26	1	0	0	0	29
TCGA-93-A4JQ-01A-11D-A24P-08	0	0	0	0	27	0	0	1	0	28
TCGA-NJ-A55A-01A-11D-A25L-08	1	1	0	0	24	0	0	0	0	26
TCGA-J2-A4AE-01A-21D-A24D-08	2	0	0	0	22	0	0	1	0	25
TCGA-44-A47G-01A-21D-A24D-08	0	2	0	0	18	2	0	1	0	23
TCGA-86-8668-01A-11D-2393-08	2	0	0	0	19	2	0	0	0	23
TCGA-97-7553-01A-21D-2036-08	1	0	0	0	18	3	0	0	0	22
TCGA-38-7271-01A-11D-2036-08	2	0	0	0	18	1	0	0	0	21
TCGA-44-2661-01A-01D-1105-08	1	1	0	0	19	0	0	0	0	21
TCGA-55-8206-01A-11D-2238-08	1	0	1	0	17	1	0	0	0	20
TCGA-69-7761-01A-11D-2167-08	3	0	0	0	15	0	0	1	0	19
TCGA-97-8552-01A-11D-2393-08	0	0	2	0	14	3	0	0	0	19
TCGA-97-A4M6-01A-11D-A24P-08	1	1	1	0	15	0	0	1	0	19
TCGA-91-A4BD-01A-11D-A24D-08	0	1	0	0	16	1	0	0	0	18
TCGA-75-7025-01A-12D-1945-08	0	0	1	0	13	3	0	0	0	17
TCGA-91-8496-01A-11D-2393-08	2	1	0	0	10	2	0	0	0	15
TCGA-97-8177-01A-11D-2284-08	1	0	0	0	13	0	0	1	0	15
TCGA-97-7552-01A-11D-2036-08	3	0	0	0	9	0	0	0	0	12
TCGA-55-6980-01A-11D-1945-08	0	0	1	0	6	0	0	0	0	7
TCGA-75-6203-01A-11D-1753-08	0	0	0	0	7	0	0	0	0	7
TCGA-55-8621-01A-11D-2393-08	1	0	0	0	5	0	0	0	0	6
TCGA-50-5055-01A-01D-1625-08	0	0	0	0	3	0	0	0	0	3
TCGA-55-8619-01A-11D-2393-08	1	0	0	0	2	0	0	0	0	3
TCGA-97-A4M2-01A-12D-A24P-08	0	0	0	0	3	0	0	0	0	3
TCGA-99-AA5R-01A-11D-A397-08	0	0	0	0	2	0	0	1	0	3
TCGA-86-8671-01A-11D-2393-08	0	0	0	0	1	0	0	0	0	1

## Sheet: HYPOXIA_H & IMMUNITY_L
Tumor_Sample_Barcode	Frame_Shift_Del	Frame_Shift_Ins	In_Frame_Del	In_Frame_Ins	Missense_Mutation	Nonsense_Mutation	Nonstop_Mutation	Splice_Site	Translation_Start_Site	total
TCGA-78-7155-01A-11D-2036-08	53	3	9	0	1108	79	2	44	2	1300
TCGA-49-AARE-01A-11D-A410-08	33	17	1	0	976	75	0	22	0	1124
TCGA-55-A490-01A-11D-A24D-08	28	10	1	0	853	76	2	28	1	999
TCGA-MN-A4N4-01A-12D-A24P-08	27	6	0	0	810	77	0	33	2	955
TCGA-95-7039-01A-11D-1945-08	37	15	0	0	811	64	0	24	1	952
TCGA-78-8662-01A-11D-2393-08	19	3	0	0	809	66	1	22	5	925
TCGA-95-7043-01A-11D-1945-08	38	12	0	0	777	68	1	24	0	920
TCGA-86-A4JF-01A-11D-A24P-08	77	30	15	0	731	39	0	15	0	907
TCGA-44-7670-01A-11D-2063-08	28	10	1	0	756	74	1	23	1	894
TCGA-86-8358-01A-11D-2323-08	19	10	0	0	751	75	2	19	0	876
TCGA-44-5644-01A-21D-2036-08	25	9	2	0	697	55	1	21	1	811
TCGA-73-A9RS-01A-11D-A410-08	28	5	0	0	642	51	2	25	1	754
TCGA-62-A46O-01A-11D-A24D-08	26	3	3	1	606	55	0	16	3	713
TCGA-05-4397-01A-01D-1265-08	25	5	2	0	595	49	0	14	3	693
TCGA-53-7624-01A-11D-2063-08	17	7	1	0	591	45	1	16	0	678
TCGA-78-7220-01A-11D-2036-08	20	2	0	1	567	53	0	24	1	668
TCGA-95-7567-01A-11D-2063-08	13	43	0	0	531	34	2	16	0	639
TCGA-38-4631-01A-01D-1753-08	20	5	0	0	473	52	0	27	2	579
TCGA-49-AARQ-01A-11D-A410-08	8	4	0	0	491	44	0	12	0	559
TCGA-78-8640-01A-11D-2393-08	13	4	1	0	464	30	2	18	0	532
TCGA-49-AAR9-01A-21D-A410-08	14	3	1	0	461	36	1	10	0	526
TCGA-49-6743-01A-11D-1855-08	20	2	0	0	436	42	0	14	0	514
TCGA-78-7536-01A-11D-2063-08	12	2	0	0	425	37	1	19	2	498
TCGA-44-8119-01A-11D-2238-08	12	7	1	0	441	29	0	7	0	497
TCGA-91-6829-01A-21D-1855-08	14	3	0	0	413	38	0	15	3	486
TCGA-73-4668-01A-01D-1265-08	17	5	0	0	395	46	2	15	0	480
TCGA-05-4424-01A-22D-1855-08	15	2	1	0	401	33	1	9	3	465
TCGA-50-6594-01A-11D-1753-08	20	7	0	1	368	45	1	14	0	456
TCGA-55-8302-01A-11D-2323-08	14	8	2	0	375	32	0	14	0	445
TCGA-95-7947-01A-11D-2184-08	7	6	0	0	390	24	1	8	0	436
TCGA-05-4390-01A-02D-1753-08	21	4	1	0	374	25	0	9	0	434
TCGA-44-7662-01A-11D-2063-08	11	2	0	0	369	28	1	9	0	420
TCGA-55-8620-01A-11D-2393-08	13	3	1	0	330	35	0	15	0	397
TCGA-91-6836-01A-21D-1855-08	8	5	1	0	331	34	0	12	2	393
TCGA-64-5775-01A-01D-1625-08	24	4	0	0	317	29	1	12	1	388
TCGA-64-1679-01A-21D-2063-08	7	7	1	0	324	26	1	16	1	383
TCGA-93-8067-01A-11D-2284-08	5	2	0	0	328	32	0	8	2	377
TCGA-69-A59K-01A-11D-A25L-08	9	2	0	0	323	26	0	8	0	368
TCGA-55-8094-01A-11D-2238-08	10	5	1	0	314	21	0	15	1	367
TCGA-NJ-A4YP-01A-11D-A25L-08	7	1	0	0	300	46	1	8	0	363
TCGA-95-7562-01A-11D-2238-08	15	2	18	0	290	22	0	10	1	358
TCGA-44-7669-01A-21D-2063-08	11	4	0	0	299	32	1	10	0	357
TCGA-55-5899-01A-11D-1625-08	7	2	0	0	314	19	0	10	2	354
TCGA-55-8203-01A-11D-2238-08	9	1	0	0	308	17	0	8	0	343
TCGA-49-6767-01A-11D-1855-08	8	5	0	0	290	28	1	9	1	342
TCGA-35-5375-01A-01D-1625-08	6	4	4	0	291	24	0	11	0	340
TCGA-49-AAR2-01A-11D-A397-08	11	3	0	0	288	29	1	4	0	336
TCGA-MN-A4N1-01A-11D-A24P-08	12	2	0	0	289	19	2	10	1	335
TCGA-44-7667-01A-31D-2063-08	7	3	2	0	285	26	0	11	0	334
TCGA-78-7150-01A-21D-2036-08	12	1	1	0	278	24	0	7	0	323
TCGA-44-4112-01A-31D-A27T-08	11	5	0	0	277	22	2	3	0	320
TCGA-55-7570-01A-11D-2036-08	13	4	0	1	270	21	0	7	0	316
TCGA-73-4670-01A-01D-1265-08	13	5	0	2	259	20	0	8	0	307
TCGA-MP-A4TF-01A-11D-A25L-08	13	1	1	0	262	23	1	5	1	307
TCGA-05-5428-01A-01D-1625-08	6	2	0	0	251	25	0	8	0	292
TCGA-99-8032-01A-11D-2238-08	10	4	0	0	235	32	0	7	2	290
TCGA-78-7146-01A-11D-2036-08	9	1	0	0	262	11	1	3	0	287
TCGA-75-6211-01A-11D-1753-08	7	4	0	0	238	24	3	6	0	282
TCGA-78-7542-01A-21D-2063-08	10	3	0	0	240	20	0	5	0	278
TCGA-91-8499-01A-11D-2393-08	9	3	2	0	227	24	0	4	2	271
TCGA-L4-A4E5-01A-11D-A24P-08	5	1	0	0	230	23	3	8	0	270
TCGA-55-7910-01A-11D-2167-08	6	1	0	0	223	18	0	7	0	255
TCGA-86-7955-01A-11D-2184-08	6	2	2	0	218	19	0	4	1	252
TCGA-55-7576-01A-11D-2063-08	7	1	1	0	220	19	0	2	1	251
TCGA-78-7159-01A-11D-2036-08	9	4	1	0	210	15	0	8	0	247
TCGA-50-5931-01A-11D-1753-08	8	1	1	0	209	17	1	6	0	243
TCGA-44-7660-01A-11D-2063-08	11	1	0	0	207	15	3	3	1	241
TCGA-L9-A5IP-01A-21D-A397-08	8	1	1	0	209	10	0	11	0	240
TCGA-86-8674-01A-21D-2393-08	8	1	0	0	200	24	0	6	0	239
TCGA-49-4488-01A-01D-1753-08	10	2	0	0	192	21	0	9	1	235
TCGA-49-4514-01A-21D-1855-08	8	1	0	0	200	17	1	6	1	234
TCGA-05-4396-01A-21D-1855-08	7	0	0	0	194	18	0	4	0	223
TCGA-91-6831-01A-11D-1855-08	10	4	0	0	193	7	0	8	0	222
TCGA-50-6593-01A-11D-1753-08	5	1	0	0	194	13	0	8	0	221
TCGA-69-7973-01A-11D-2184-08	9	2	1	0	185	18	0	4	0	219
TCGA-05-4420-01A-01D-1265-08	4	1	0	0	185	20	1	6	0	217
TCGA-62-A46P-01A-11D-A24D-08	3	1	1	1	185	18	1	3	0	213
TCGA-05-4395-01A-01D-1265-08	1	1	2	0	182	17	0	5	0	208
TCGA-J2-A4AD-01A-11D-A24D-08	7	1	1	0	172	14	2	4	0	201
TCGA-55-A494-01A-11D-A24P-08	4	1	1	0	169	14	1	5	1	196
TCGA-75-7027-01A-11D-1945-08	5	3	1	0	170	12	0	5	0	196
TCGA-MP-A4TC-01A-11D-A24P-08	7	1	1	0	164	18	0	4	0	195
TCGA-NJ-A55R-01A-11D-A25L-08	7	3	0	0	160	13	0	11	1	195
TCGA-44-7671-01A-11D-2063-08	10	1	1	0	162	12	0	5	0	191
TCGA-86-8054-01A-11D-2238-08	6	2	0	0	157	13	1	3	0	182
TCGA-49-6742-01A-11D-1855-08	4	1	1	0	160	14	0	0	1	181
TCGA-05-4244-01A-01D-1105-08	5	3	1	0	155	9	1	6	0	180
TCGA-50-7109-01A-11D-2036-08	5	3	0	0	156	12	0	2	1	179
TCGA-78-7166-01A-12D-2063-08	5	2	0	0	154	12	0	4	0	177
TCGA-78-7154-01A-11D-2036-08	1	3	1	0	152	9	0	2	1	169
TCGA-78-7148-01A-11D-2036-08	8	1	0	0	147	7	0	4	1	168
TCGA-05-4415-01A-22D-1855-08	3	2	1	0	150	4	0	6	0	166
TCGA-73-4659-01A-01D-1265-08	8	3	1	0	140	9	0	5	0	166
TCGA-75-7031-01A-11D-1945-08	8	2	2	0	136	12	0	3	0	163
TCGA-55-1594-01A-01D-1040-01	4	3	1	0	138	10	0	3	0	159
TCGA-78-7145-01A-11D-2036-08	6	0	0	0	134	14	0	4	0	158
TCGA-55-1596-01A-01D-1040-01	4	1	0	0	138	12	0	2	0	157
TCGA-55-8204-01A-11D-2238-08	2	0	0	0	135	10	0	5	0	152
TCGA-80-5611-01A-01D-1625-08	9	1	0	0	130	8	0	3	0	151
TCGA-64-1677-01A-01W-0928-08	5	0	0	0	126	5	1	4	0	141
TCGA-49-4494-01A-01D-1265-08	3	0	0	0	123	9	0	5	0	140
TCGA-80-5608-01A-31D-1945-08	1	2	1	0	120	9	0	6	0	139
TCGA-55-8508-01A-11D-2393-08	6	1	0	1	113	12	0	3	0	136
TCGA-78-7161-01A-11D-2036-08	6	0	0	0	119	5	1	3	1	135
TCGA-86-7713-01A-11D-2063-08	6	0	1	0	112	11	0	2	1	133
TCGA-62-A46R-01A-11D-A24D-08	6	3	0	0	107	12	1	2	1	132
TCGA-99-8033-01A-11D-2238-08	6	2	0	0	105	16	0	2	0	131
TCGA-50-5072-01A-21D-1855-08	7	1	0	0	106	8	0	7	0	129
TCGA-J2-8194-01A-11D-2238-08	2	0	1	0	108	7	0	4	0	122
TCGA-44-2662-01A-01D-A271-08	3	1	1	0	101	7	2	1	0	116
TCGA-55-6982-01A-11D-1945-08	4	0	0	1	104	6	0	1	0	116
TCGA-4B-A93V-01A-11D-A397-08	4	0	0	0	100	7	0	4	0	115
TCGA-64-5774-01A-01D-1625-08	4	3	0	0	99	6	0	1	0	113
TCGA-55-7903-01A-11D-2167-08	7	1	1	0	95	3	0	4	1	112
TCGA-MP-A4TE-01A-22D-A25L-08	5	2	0	0	91	5	0	3	1	107
TCGA-97-8176-01A-11D-2393-08	4	0	0	0	84	13	1	4	0	106
TCGA-44-5643-01A-01D-1625-08	4	0	1	0	81	13	0	2	0	101
TCGA-MP-A4T7-01A-11D-A24P-08	1	0	1	0	91	8	0	0	0	101
TCGA-38-4630-01A-01D-1265-08	1	2	3	0	77	11	0	2	0	96
TCGA-80-5607-01A-31D-1945-08	0	2	0	0	78	15	0	1	0	96
TCGA-86-8669-01A-11D-2393-08	5	1	1	0	81	6	0	2	0	96
TCGA-62-A470-01A-11D-A24D-08	3	1	2	0	77	8	0	2	0	93
TCGA-MP-A4T8-01A-11D-A24P-08	4	2	0	0	77	8	0	1	0	92
TCGA-MP-A4SY-01A-21D-A24P-08	1	0	0	0	78	6	0	4	1	90
TCGA-50-5936-01A-11D-1625-08	0	2	0	0	78	6	0	0	0	86
TCGA-55-8096-01A-11D-2238-08	3	0	0	0	71	7	0	1	0	82
TCGA-55-7726-01A-11D-2167-08	2	0	1	0	66	8	1	1	0	79
TCGA-55-8615-01A-11D-2393-08	3	0	1	0	66	6	0	2	0	78
TCGA-50-5051-01A-21D-1855-08	3	2	0	0	68	2	0	2	0	77
TCGA-67-6215-01A-11D-1753-08	0	0	0	1	71	1	0	2	0	75
TCGA-73-4676-01A-01D-1753-08	4	0	1	0	62	6	0	1	0	74
TCGA-62-A471-01A-12D-A24D-08	2	0	0	0	66	4	0	1	0	73
TCGA-55-8090-01A-11D-2238-08	2	0	1	0	59	5	0	4	0	71
TCGA-95-8494-01A-11D-2323-08	2	0	0	0	63	4	0	1	0	70
TCGA-62-8398-01A-11D-2323-08	2	0	0	0	62	5	0	0	0	69
TCGA-NJ-A55O-01A-11D-A25L-08	2	2	0	0	57	5	0	1	0	67
TCGA-55-6975-01A-11D-1945-08	3	2	0	0	52	5	0	2	0	64
TCGA-86-8074-01A-11D-2238-08	3	0	1	0	46	4	0	1	0	55
TCGA-50-5044-01A-21D-1855-08	1	0	0	0	46	4	0	0	1	52
TCGA-62-8394-01A-11D-2323-08	1	0	0	0	46	4	0	0	0	51
TCGA-73-4675-01A-01D-1265-08	4	2	1	0	38	4	0	2	0	51
TCGA-75-6207-01A-11D-1753-08	0	1	2	0	38	5	0	0	0	46
TCGA-86-8278-01A-11D-2284-08	0	0	0	0	41	3	0	2	0	46
TCGA-05-4402-01A-01D-1265-08	1	1	0	0	42	0	0	1	0	45
TCGA-69-7763-01A-11D-2167-08	1	0	0	0	40	4	0	0	0	45
TCGA-97-8547-01A-11D-2393-08	1	2	1	0	34	4	0	1	0	43
TCGA-62-A472-01A-11D-A24D-08	4	1	0	0	35	2	0	0	0	42
TCGA-55-6981-01A-11D-1945-08	3	0	1	0	35	2	0	0	0	41
TCGA-91-6847-01A-11D-1945-08	2	1	0	0	34	4	0	0	0	41
TCGA-05-4426-01A-01D-1265-08	1	0	0	0	33	4	0	1	0	39
TCGA-50-6595-01A-12D-1855-08	1	0	0	0	37	0	0	1	0	39
TCGA-50-6591-01A-11D-1753-08	1	1	2	0	32	1	0	1	0	38
TCGA-55-A48Z-01A-12D-A24P-08	1	0	0	0	27	2	0	2	0	32
TCGA-62-A46Y-01A-11D-A24D-08	2	1	0	0	24	4	0	0	0	31
TCGA-05-4422-01A-01D-1265-08	2	0	0	0	25	2	0	1	0	30
TCGA-86-6562-01A-11D-1753-08	0	0	0	1	23	3	0	1	0	28
TCGA-86-8075-01A-11D-2238-08	1	1	2	0	23	0	0	1	0	28
TCGA-38-6178-01A-11D-1753-08	2	0	2	0	18	3	0	2	0	27
TCGA-05-5429-01A-01D-1625-08	0	1	0	0	19	4	0	1	0	25
TCGA-62-8397-01A-11D-2323-08	2	1	1	1	16	2	0	1	0	24
TCGA-78-7540-01A-11D-2063-08	0	1	0	0	22	1	0	0	0	24
TCGA-55-8505-01A-11D-2393-08	1	0	0	0	20	2	0	0	0	23
TCGA-97-8175-01A-11D-2284-08	1	1	0	1	15	2	0	0	0	20
TCGA-44-2665-01A-01D-A271-08	0	0	0	0	17	2	0	0	0	19
TCGA-86-8055-01A-11D-2238-08	0	0	0	0	18	1	0	0	0	19
TCGA-49-4490-01A-21D-1855-08	0	0	0	0	17	1	0	0	0	18
TCGA-55-6543-01A-11D-1753-08	2	0	0	0	12	2	0	0	0	16
TCGA-55-6984-01A-11D-1945-08	0	0	0	0	12	1	0	1	0	14
