# Supplementary material for: Multi-Omics Signatures Identification for LUAD Prognosis Prediction Model Based on the Integrative Analysis of Immune and Hypoxia Signals
Source: Front Cell Dev Biol. 2022 Mar 10;10:840466. doi: 10.3389/fcell.2022.840466 (PMC8960258; doi:10.3389/fcell.2022.840466)
Supplement: Supplementary file 7 [file Table6.XLSX]

## Sheet: Hyper-Methylated
ONTOLOGY	ID	Description	GeneRatio	BgRatio	pvalue	p.adjust	qvalue	geneID	Count
BP	GO:0048568	embryonic organ development	15/108	412/18862	1.31261e-08	2.88381e-05	2.57963e-05	OTX1/KDM2B/TBX15/OSR2/VAX2/GATA2/ALX1/SHOX2/PITX2/HOXC4/CASP8/HOXA9/TBX4/SUFU/TGFB2	15
BP	GO:0001501	skeletal system development	15/108	486/18862	1.14956e-07	0.000126279	0.000112959	HDAC4/AKAP13/TBX15/OSR2/GPR68/PTGER4/ALX1/MEIS1/SHOX2/PITX2/HOXC4/HOXA9/TBX4/SUFU/TGFB2	15
BP	GO:0048562	embryonic organ morphogenesis	11/108	277/18862	5.50013e-07	0.000402793	0.000360307	OTX1/KDM2B/TBX15/OSR2/VAX2/GATA2/ALX1/SHOX2/HOXC4/HOXA9/SUFU	11
BP	GO:0071260	cellular response to mechanical stimulus	6/108	74/18862	4.1376e-06	0.00227258	0.00203287	HDAC4/MAP3K1/AQP1/PTGER4/CASP1/CASP8	6
BP	GO:0048704	embryonic skeletal system morphogenesis	6/108	90/18862	1.29136e-05	0.00567424	0.00507573	TBX15/OSR2/ALX1/SHOX2/HOXC4/HOXA9	6
BP	GO:0071214	cellular response to abiotic stimulus	10/108	330/18862	1.99335e-05	0.00625627	0.00559637	HDAC4/MAP3K1/GUCA1A/CRYAB/GPR68/AQP1/PTGER4/CASP1/CASP8/CARD16	10
BP	GO:0104004	cellular response to environmental stimulus	10/108	330/18862	1.99335e-05	0.00625627	0.00559637	HDAC4/MAP3K1/GUCA1A/CRYAB/GPR68/AQP1/PTGER4/CASP1/CASP8/CARD16	10
BP	GO:0001654	eye development	10/108	359/18862	4.07889e-05	0.00940633	0.00841416	KDM2B/OSR2/VAX2/VAX1/CRYAB/MEIS1/PITX2/CRYGD/TGFB2/SALL2	10
BP	GO:0150063	visual system development	10/108	363/18862	4.47752e-05	0.00940633	0.00841416	KDM2B/OSR2/VAX2/VAX1/CRYAB/MEIS1/PITX2/CRYGD/TGFB2/SALL2	10
BP	GO:0048736	appendage development	7/108	167/18862	4.95178e-05	0.00940633	0.00841416	OSR2/SHOX2/PITX2/HOXA9/TBX4/HOXC13/TGFB2	7
BP	GO:0060173	limb development	7/108	167/18862	4.95178e-05	0.00940633	0.00841416	OSR2/SHOX2/PITX2/HOXA9/TBX4/HOXC13/TGFB2	7
BP	GO:0048880	sensory system development	10/108	369/18862	5.13773e-05	0.00940633	0.00841416	KDM2B/OSR2/VAX2/VAX1/CRYAB/MEIS1/PITX2/CRYGD/TGFB2/SALL2	10
BP	GO:0048706	embryonic skeletal system development	6/108	117/18862	5.72584e-05	0.00967667	0.00865599	TBX15/OSR2/ALX1/SHOX2/HOXC4/HOXA9	6
BP	GO:0043010	camera-type eye development	9/108	310/18862	7.33434e-05	0.0110107	0.00984927	KDM2B/OSR2/VAX2/VAX1/CRYAB/MEIS1/PITX2/CRYGD/TGFB2	9
BP	GO:0043122	regulation of I-kappaB kinase/NF-kappaB signaling	8/108	244/18862	8.08802e-05	0.0110107	0.00984927	UBE2V1/AKAP13/TRIM8/CASP1/CASP8/CXXC5/LIME1/CARD16	8
BP	GO:0090596	sensory organ morphogenesis	8/108	244/18862	8.08802e-05	0.0110107	0.00984927	OTX1/KDM2B/OSR2/VAX2/GATA2/MEIS1/PITX2/HOXC13	8
BP	GO:0043123	positive regulation of I-kappaB kinase/NF-kappaB signaling	7/108	182/18862	8.51985e-05	0.0110107	0.00984927	UBE2V1/AKAP13/TRIM8/CASP1/CASP8/CXXC5/CARD16	7
CC	GO:0001931	uropod	3/114	13/19520	5.3168e-05	0.00576873	0.00517689	FLOT2/FLOT1/BST1	3
CC	GO:0031254	cell trailing edge	3/114	13/19520	5.3168e-05	0.00576873	0.00517689	FLOT2/FLOT1/BST1	3
MF	GO:0001228	DNA-binding transcription activator activity, RNA polymerase II-specific	12/110	443/18337	1.41114e-05	0.00232213	0.00231442	OTX1/OSR2/NFATC2/KLF13/GATA2/ALX1/MEIS1/NR1I2/HOXC4/HOXA9/HOXC13/SALL2	12
MF	GO:0001216	DNA-binding transcription activator activity	12/110	447/18337	1.54295e-05	0.00232213	0.00231442	OTX1/OSR2/NFATC2/KLF13/GATA2/ALX1/MEIS1/NR1I2/HOXC4/HOXA9/HOXC13/SALL2	12

## Sheet: Hypo-Methylated
ONTOLOGY	ID	Description	GeneRatio	BgRatio	pvalue	p.adjust	qvalue	geneID	Count
BP	GO:0050911	detection of chemical stimulus involved in sensory perception of smell	38/417	430/18862	3.78524e-13	7.93586e-10	7.50614e-10	OR4K5/OR7C2/OR5I1/OR10K2/OR6Y1/OR4C15/OR2G2/OR6N2/OR6K6/OR10X1/OR4A16/OR10Z1/OR51I1/OR6K2/OR2G3/OR2T10/OR6T1/OR14A16/OR6X1/OR14J1/OR14C36/OR4D1/OR6K3/OR3A2/OR4D5/OR2G6/OR1C1/OR2C3/OR5L1/OR2B11/OR2M4/OR10T2/OR2M3/OR8K1/OR5V1/OR2L13/OR6F1/OR5AN1	38
BP	GO:0007608	sensory perception of smell	39/417	454/18862	4.4848e-13	7.93586e-10	7.50614e-10	OR4K5/OR7C2/OR5I1/OR10K2/OR6Y1/OR4C15/OR2G2/OR6N2/OR6K6/OR10X1/OR4A16/OR10Z1/OR51I1/OR6K2/OR2G3/OR2T10/OR6T1/OR14A16/OR6X1/OR14J1/OR14C36/OR4D1/OR6K3/OR3A2/OR4D5/OR2G6/OR1C1/OR2C3/OR5L1/OR2B11/OR2M4/OR10T2/OR2M3/OR8K1/OR5V1/OR2L13/OR6F1/OR5AN1/SLC6A3	39
BP	GO:0050907	detection of chemical stimulus involved in sensory perception	38/417	474/18862	7.43837e-12	8.77479e-09	8.29965e-09	OR4K5/OR7C2/OR5I1/OR10K2/OR6Y1/OR4C15/OR2G2/OR6N2/OR6K6/OR10X1/OR4A16/OR10Z1/OR51I1/OR6K2/OR2G3/OR2T10/OR6T1/OR14A16/OR6X1/OR14J1/OR14C36/OR4D1/OR6K3/OR3A2/OR4D5/OR2G6/OR1C1/OR2C3/OR5L1/OR2B11/OR2M4/OR10T2/OR2M3/OR8K1/OR5V1/OR2L13/OR6F1/OR5AN1	38
BP	GO:0070588	calcium ion transmembrane transport	26/417	304/18862	4.43801e-09	3.92653e-06	3.71392e-06	PRKCE/CHRNA9/ITPR2/CACNA2D4/CACNA1C/SLC8A3/GRIN2B/SNCA/NOS1/CACNA1A/NTSR1/DRD3/TRPV6/NALCN/AHNAK/CACNA1H/TRPV5/RASA3/CACNA1B/RYR1/JPH3/CACNA1E/TRPM2/DHRS7C/GRIN2A/GRIN3B	26
BP	GO:0055074	calcium ion homeostasis	32/417	454/18862	8.58538e-09	6.07673e-06	5.74769e-06	PRKCE/KCNA5/REG1A/CHRNA9/ITPR2/PRKCB/CACNA1C/SLC8A3/CDH23/GRIN2B/SNCA/CMKLR1/EDN3/CCL11/NOS1/CACNA1A/CCL1/NTSR1/ELANE/DRD3/TRPV6/CCL8/TRPV5/RASA3/ADCY8/RYR1/JPH3/CCL7/TRPM2/DHRS7C/GRIN2A/SMAD3	32
BP	GO:0006816	calcium ion transport	30/417	409/18862	1.03295e-08	6.09267e-06	5.76276e-06	PRKCE/CHRNA9/ITPR2/CACNA2D4/PRKCB/CACNA1C/SLC8A3/CDH23/GRIN2B/SNCA/NOS1/CACNA1A/NTSR1/DRD3/TRPV6/NALCN/AHNAK/CCL8/CACNA1H/CHRNA4/TRPV5/RASA3/CACNA1B/RYR1/JPH3/CACNA1E/TRPM2/DHRS7C/GRIN2A/GRIN3B	30
BP	GO:0006874	cellular calcium ion homeostasis	31/417	442/18862	1.65909e-08	8.3879e-06	7.93371e-06	PRKCE/KCNA5/CHRNA9/ITPR2/PRKCB/CACNA1C/SLC8A3/CDH23/GRIN2B/SNCA/CMKLR1/EDN3/CCL11/NOS1/CACNA1A/CCL1/NTSR1/ELANE/DRD3/TRPV6/CCL8/TRPV5/RASA3/ADCY8/RYR1/JPH3/CCL7/TRPM2/DHRS7C/GRIN2A/SMAD3	31
BP	GO:0072507	divalent inorganic cation homeostasis	33/417	499/18862	2.35178e-08	1.04037e-05	9.84035e-06	PRKCE/KCNA5/REG1A/CHRNA9/S100A8/ITPR2/PRKCB/CACNA1C/SLC8A3/CDH23/GRIN2B/SNCA/CMKLR1/EDN3/CCL11/NOS1/CACNA1A/CCL1/NTSR1/ELANE/DRD3/TRPV6/CCL8/TRPV5/RASA3/ADCY8/RYR1/JPH3/CCL7/TRPM2/DHRS7C/GRIN2A/SMAD3	33
BP	GO:0072503	cellular divalent inorganic cation homeostasis	32/417	480/18862	3.20525e-08	1.26037e-05	1.19213e-05	PRKCE/KCNA5/CHRNA9/S100A8/ITPR2/PRKCB/CACNA1C/SLC8A3/CDH23/GRIN2B/SNCA/CMKLR1/EDN3/CCL11/NOS1/CACNA1A/CCL1/NTSR1/ELANE/DRD3/TRPV6/CCL8/TRPV5/RASA3/ADCY8/RYR1/JPH3/CCL7/TRPM2/DHRS7C/GRIN2A/SMAD3	32
BP	GO:0097553	calcium ion transmembrane import into cytosol	16/417	134/18862	4.59403e-08	1.62583e-05	1.53779e-05	PRKCE/ITPR2/CACNA1C/SLC8A3/GRIN2B/SNCA/NOS1/NTSR1/TRPV6/TRPV5/RASA3/RYR1/JPH3/TRPM2/DHRS7C/GRIN2A	16
BP	GO:0030001	metal ion transport	31/417	486/18862	1.42366e-07	4.58031e-05	4.33229e-05	PRKCE/KCNA5/CHRNA9/ITPR2/CACNA2D4/PRKCB/CACNA1C/SLC8A3/CDH23/GRIN2B/SNCA/NOS1/CACNA1A/NTSR1/DRD3/TRPV6/NALCN/AHNAK/CCL8/CACNA1H/CHRNA4/TRPV5/RASA3/CACNA1B/RYR1/JPH3/CACNA1E/TRPM2/DHRS7C/GRIN2A/GRIN3B	31
BP	GO:0007612	learning	15/417	130/18862	1.91172e-07	5.63798e-05	5.33269e-05	HRH1/SORCS3/NRXN2/SLC8A3/SLC7A11/GABRA5/TH/NTSR1/NPS/DRD3/CNTNAP2/SLC12A5/ARC/JPH3/GRIN2A	15
BP	GO:0051480	regulation of cytosolic calcium ion concentration	25/417	344/18862	2.13879e-07	5.82243e-05	5.50716e-05	PRKCE/KCNA5/CHRNA9/ITPR2/CACNA1C/SLC8A3/CDH23/GRIN2B/SNCA/CMKLR1/NOS1/CACNA1A/CCL1/NTSR1/DRD3/TRPV6/TRPV5/RASA3/ADCY8/RYR1/JPH3/TRPM2/DHRS7C/GRIN2A/SMAD3	25
BP	GO:0050890	cognition	22/417	276/18862	2.40007e-07	6.06703e-05	5.73851e-05	HRH1/SORCS3/NRXN2/SLC8A3/GRIN2B/SLC7A11/CCL11/GABRA5/NTF3/TH/NTSR1/NPS/DRD3/CNTNAP2/MGAT3/SLC12A5/CHRNA4/ARC/ADCY8/CUX2/JPH3/GRIN2A	22
BP	GO:0060402	calcium ion transport into cytosol	16/417	152/18862	2.69292e-07	6.35349e-05	6.00945e-05	PRKCE/ITPR2/CACNA1C/SLC8A3/GRIN2B/SNCA/NOS1/NTSR1/TRPV6/TRPV5/RASA3/RYR1/JPH3/TRPM2/DHRS7C/GRIN2A	16
BP	GO:0007611	learning or memory	20/417	235/18862	2.99337e-07	6.62097e-05	6.26245e-05	HRH1/SORCS3/NRXN2/SLC8A3/GRIN2B/SLC7A11/CCL11/GABRA5/NTF3/TH/NTSR1/NPS/DRD3/CNTNAP2/SLC12A5/ARC/ADCY8/CUX2/JPH3/GRIN2A	20
BP	GO:0050804	modulation of chemical synaptic transmission	26/417	405/18862	1.31292e-06	0.000270257	0.000255623	PRKCE/HRH1/SORCS3/GRM8/PRKCB/SLC8A3/NRG3/GRIN2B/CNTN4/SLC7A11/NTF3/CACNA1A/NPS/DRD3/DLGAP2/UNC13A/SORCS2/ARC/ADCY8/CUX2/CACNA1B/JPH3/SHISA6/CDH11/YWHAG/GRIN2A	26
BP	GO:0099177	regulation of trans-synaptic signaling	26/417	406/18862	1.37458e-06	0.000270257	0.000255623	PRKCE/HRH1/SORCS3/GRM8/PRKCB/SLC8A3/NRG3/GRIN2B/CNTN4/SLC7A11/NTF3/CACNA1A/NPS/DRD3/DLGAP2/UNC13A/SORCS2/ARC/ADCY8/CUX2/CACNA1B/JPH3/SHISA6/CDH11/YWHAG/GRIN2A	26
BP	GO:0060401	cytosolic calcium ion transport	16/417	173/18862	1.55018e-06	0.000288742	0.000273107	PRKCE/ITPR2/CACNA1C/SLC8A3/GRIN2B/SNCA/NOS1/NTSR1/TRPV6/TRPV5/RASA3/RYR1/JPH3/TRPM2/DHRS7C/GRIN2A	16
BP	GO:0007204	positive regulation of cytosolic calcium ion concentration	22/417	310/18862	1.70977e-06	0.000302544	0.000286161	PRKCE/CHRNA9/ITPR2/CACNA1C/SLC8A3/GRIN2B/SNCA/CMKLR1/NOS1/CACNA1A/CCL1/NTSR1/DRD3/TRPV6/TRPV5/RASA3/ADCY8/RYR1/JPH3/TRPM2/DHRS7C/GRIN2A	22
BP	GO:0002475	antigen processing and presentation via MHC class Ib	5/417	14/18862	8.75596e-06	0.00147559	0.00139569	CD1B/CD1A/CD1E/CD1C/CD1D	5
BP	GO:0035725	sodium ion transmembrane transport	14/417	171/18862	2.78913e-05	0.0044867	0.00424375	PRKCE/SLC8A3/HECW2/NOS1/SCN11A/SLC9A3/DRD3/SCNN1A/NALCN/SLC6A19/CACNA1H/TRPM2/SLC6A18/SLC6A3	14
BP	GO:0051209	release of sequestered calcium ion into cytosol	11/417	112/18862	3.83322e-05	0.00589816	0.00557878	PRKCE/ITPR2/CACNA1C/SNCA/NOS1/NTSR1/RASA3/RYR1/JPH3/TRPM2/DHRS7C	11
BP	GO:0051283	negative regulation of sequestering of calcium ion	11/417	113/18862	4.16373e-05	0.00613977	0.00580731	PRKCE/ITPR2/CACNA1C/SNCA/NOS1/NTSR1/RASA3/RYR1/JPH3/TRPM2/DHRS7C	11
BP	GO:0034776	response to histamine	4/417	10/18862	4.44946e-05	0.00629865	0.00595759	HRH1/GABRB1/GABRB3/DRD3	4
BP	GO:0048245	eosinophil chemotaxis	5/417	19/18862	4.64155e-05	0.00631787	0.00597577	HRH1/CCL11/CCL1/CCL8/CCL7	5
BP	GO:0051282	regulation of sequestering of calcium ion	11/417	115/18862	4.89893e-05	0.00642123	0.00607353	PRKCE/ITPR2/CACNA1C/SNCA/NOS1/NTSR1/RASA3/RYR1/JPH3/TRPM2/DHRS7C	11
BP	GO:0051208	sequestering of calcium ion	11/417	119/18862	6.70902e-05	0.00847972	0.00802056	PRKCE/ITPR2/CACNA1C/SNCA/NOS1/NTSR1/RASA3/RYR1/JPH3/TRPM2/DHRS7C	11
CC	GO:0034702	ion channel complex	28/423	301/19520	1.04382e-10	4.05002e-08	3.30726e-08	KCNA6/KCNA5/DPP6/CHRNA9/CACNA2D4/KCNA7/CACNA1C/ANO2/GRIN2B/KCNQ2/GABRB1/NOS1/GABRA5/SCN11A/CACNA1A/GABRB3/SCNN1A/TRPV6/CNTNAP2/CACNA1H/CHRNA4/CACNA1B/RYR1/CACNA1E/SHISA6/GRIN2A/GRIN3B/KCNAB2	28
CC	GO:1902495	transmembrane transporter complex	28/423	323/19520	5.32147e-10	1.03237e-07	8.43034e-08	KCNA6/KCNA5/DPP6/CHRNA9/CACNA2D4/KCNA7/CACNA1C/ANO2/GRIN2B/KCNQ2/GABRB1/NOS1/GABRA5/SCN11A/CACNA1A/GABRB3/SCNN1A/TRPV6/CNTNAP2/CACNA1H/CHRNA4/CACNA1B/RYR1/CACNA1E/SHISA6/GRIN2A/GRIN3B/KCNAB2	28
CC	GO:1990351	transporter complex	28/423	338/19520	1.48737e-09	1.92366e-07	1.57087e-07	KCNA6/KCNA5/DPP6/CHRNA9/CACNA2D4/KCNA7/CACNA1C/ANO2/GRIN2B/KCNQ2/GABRB1/NOS1/GABRA5/SCN11A/CACNA1A/GABRB3/SCNN1A/TRPV6/CNTNAP2/CACNA1H/CHRNA4/CACNA1B/RYR1/CACNA1E/SHISA6/GRIN2A/GRIN3B/KCNAB2	28
CC	GO:0034703	cation channel complex	22/423	222/19520	3.37077e-09	3.26965e-07	2.67e-07	KCNA6/KCNA5/DPP6/CACNA2D4/KCNA7/CACNA1C/GRIN2B/KCNQ2/NOS1/SCN11A/CACNA1A/SCNN1A/TRPV6/CNTNAP2/CACNA1H/CACNA1B/RYR1/CACNA1E/SHISA6/GRIN2A/GRIN3B/KCNAB2	22
CC	GO:0045211	postsynaptic membrane	21/423	265/19520	3.61986e-07	2.80901e-05	2.29385e-05	SORCS3/CHRNA9/CACNA1C/SLC8A3/GRIN2B/GABRB1/GABRA5/GABRB3/DRD3/CNTN2/SORCS2/RPH3A/PTPRT/CHRNA4/ARC/DBNL/SHISA6/GRIN2A/GRIN3B/SLC6A3/CDH10	21
CC	GO:0005891	voltage-gated calcium channel complex	8/423	43/19520	3.39526e-06	0.000218204	0.000178186	CACNA2D4/CACNA1C/NOS1/CACNA1A/CACNA1H/CACNA1B/RYR1/CACNA1E	8
CC	GO:0099634	postsynaptic specialization membrane	12/423	109/19520	4.31898e-06	0.000218204	0.000178186	SORCS3/CHRNA9/CACNA1C/GRIN2B/GABRA5/DRD3/SORCS2/PTPRT/ARC/SHISA6/GRIN2A/CDH10	12
CC	GO:0016342	catenin complex	7/423	32/19520	4.49905e-06	0.000218204	0.000178186	CDH4/CDH13/CDH23/CTNNA2/CDH11/CDH12/CDH10	7
CC	GO:0097060	synaptic membrane	23/423	368/19520	6.09051e-06	0.000262569	0.000214414	SORCS3/CHRNA9/CACNA1C/SLC8A3/GRIN2B/GABRB1/GABRA5/GABRB3/DRD3/UNC13A/CNTN2/SORCS2/RPH3A/PTPRT/CHRNA4/ARC/ADCY8/DBNL/SHISA6/GRIN2A/GRIN3B/SLC6A3/CDH10	23
CC	GO:0034704	calcium channel complex	9/423	68/19520	1.5392e-05	0.000552021	0.000450782	CACNA2D4/CACNA1C/NOS1/CACNA1A/TRPV6/CACNA1H/CACNA1B/RYR1/CACNA1E	9
CC	GO:0043025	neuronal cell body	26/423	474/19520	1.56501e-05	0.000552021	0.000450782	REG1A/CACNA1C/SLC8A3/PDYN/SNCA/GABRA5/CACNA1A/TH/NTSR1/OLFM1/CNTNAP2/APOB/SORCS2/ASTN1/HSP90AA1/SLC12A5/CHRNA4/ARC/ADCY8/DBNL/TRPM2/KNDC1/GRIN3B/EEF1A2/UNC5A/SLC6A3	26
CC	GO:0098936	intrinsic component of postsynaptic membrane	11/423	105/19520	1.74199e-05	0.000563243	0.000459946	SORCS3/CHRNA9/SLC8A3/GABRA5/DRD3/CNTN2/PTPRT/SHISA6/GRIN2A/SLC6A3/CDH10	11
CC	GO:0099240	intrinsic component of synaptic membrane	12/423	140/19520	5.4985e-05	0.00164109	0.00134012	SORCS3/CHRNA9/SLC8A3/GABRA5/DRD3/CNTN2/PTPRT/ADCY8/SHISA6/GRIN2A/SLC6A3/CDH10	12
CC	GO:0099055	integral component of postsynaptic membrane	10/423	100/19520	6.25663e-05	0.00173398	0.00141597	SORCS3/CHRNA9/SLC8A3/GABRA5/DRD3/PTPRT/SHISA6/GRIN2A/SLC6A3/CDH10	10
CC	GO:0099060	integral component of postsynaptic specialization membrane	8/423	66/19520	8.70771e-05	0.00219785	0.00179477	SORCS3/CHRNA9/GABRA5/DRD3/PTPRT/SHISA6/GRIN2A/CDH10	8
CC	GO:0032982	myosin filament	5/423	22/19520	9.0633e-05	0.00219785	0.00179477	MYOM2/MYH2/MYH1/MYH13/MYBPC3	5
CC	GO:0098839	postsynaptic density membrane	9/423	86/19520	0.000101926	0.00232632	0.00189968	SORCS3/CACNA1C/GRIN2B/DRD3/SORCS2/PTPRT/ARC/SHISA6/GRIN2A	9
CC	GO:0099699	integral component of synaptic membrane	11/423	128/19520	0.000109118	0.00235211	0.00192074	SORCS3/CHRNA9/SLC8A3/GABRA5/DRD3/PTPRT/ADCY8/SHISA6/GRIN2A/SLC6A3/CDH10	11
CC	GO:0098948	intrinsic component of postsynaptic specialization membrane	8/423	69/19520	0.000119801	0.00244646	0.00199779	SORCS3/CHRNA9/GABRA5/DRD3/PTPRT/SHISA6/GRIN2A/CDH10	8
CC	GO:0032809	neuronal cell body membrane	5/423	28/19520	0.00030392	0.00589605	0.00481473	REG1A/GABRA5/ADCY8/UNC5A/SLC6A3	5
CC	GO:0099572	postsynaptic specialization	18/423	333/19520	0.00037599	0.00694687	0.00567283	SORCS3/CHRNA9/CACNA1C/SLC8A3/GRIN2B/NOS1/GABRA5/DRD3/DLGAP2/SORCS2/PTPRT/ARC/ADCY8/DBNL/SHISA6/GRIN2A/IQSEC3/CDH10	18
CC	GO:0043204	perikaryon	11/423	151/19520	0.000462408	0.0081552	0.00665957	CACNA1C/SLC8A3/TH/NTSR1/OLFM1/CNTNAP2/SORCS2/ASTN1/DBNL/TRPM2/KNDC1	11
CC	GO:0044298	cell body membrane	5/423	31/19520	0.000498119	0.00840306	0.00686196	REG1A/GABRA5/ADCY8/UNC5A/SLC6A3	5
CC	GO:0045121	membrane raft	17/423	323/19520	0.000730948	0.0113443	0.00926381	KCNA5/CDH13/LCP2/DLC1/CD1A/NOS1/MAG/PAG1/NTSR1/AHNAK/ADCY2/ARC/ADCY8/CARD11/PRTN3/UNC5A/SLC6A3	17
CC	GO:0098857	membrane microdomain	17/423	323/19520	0.000730948	0.0113443	0.00926381	KCNA5/CDH13/LCP2/DLC1/CD1A/NOS1/MAG/PAG1/NTSR1/AHNAK/ADCY2/ARC/ADCY8/CARD11/PRTN3/UNC5A/SLC6A3	17
MF	GO:0004984	olfactory receptor activity	38/404	430/18337	3.29753e-13	1.99171e-10	1.75984e-10	OR4K5/OR7C2/OR5I1/OR10K2/OR6Y1/OR4C15/OR2G2/OR6N2/OR6K6/OR10X1/OR4A16/OR10Z1/OR51I1/OR6K2/OR2G3/OR2T10/OR6T1/OR14A16/OR6X1/OR14J1/OR14C36/OR4D1/OR6K3/OR3A2/OR4D5/OR2G6/OR1C1/OR2C3/OR5L1/OR2B11/OR2M4/OR10T2/OR2M3/OR8K1/OR5V1/OR2L13/OR6F1/OR5AN1	38
MF	GO:0022836	gated channel activity	28/404	337/18337	1.94601e-09	5.87694e-07	5.19277e-07	KCNA6/KCNA5/CHRNA9/ITPR2/CACNA2D4/KCNA7/CACNA1C/ANO2/GRIN2B/KCNQ2/GABRB1/GABRA5/SCN11A/CACNA1A/GABRB3/SCNN1A/NALCN/CACNA1H/CHRNA4/RASA3/KCNK9/CACNA1B/RYR1/CACNA1E/TRPM2/GRIN2A/GRIN3B/KCNAB2	28
MF	GO:0015085	calcium ion transmembrane transporter activity	17/404	134/18337	6.50957e-09	1.0384e-06	9.17512e-07	CHRNA9/ITPR2/CACNA2D4/CACNA1C/SLC8A3/GRIN2B/CACNA1A/TRPV6/CACNA1H/TRPV5/RASA3/CACNA1B/RYR1/CACNA1E/TRPM2/GRIN2A/GRIN3B	17
MF	GO:0005262	calcium channel activity	16/404	118/18337	6.87681e-09	1.0384e-06	9.17512e-07	CHRNA9/ITPR2/CACNA2D4/CACNA1C/GRIN2B/CACNA1A/TRPV6/CACNA1H/TRPV5/RASA3/CACNA1B/RYR1/CACNA1E/TRPM2/GRIN2A/GRIN3B	16
MF	GO:0046873	metal ion transmembrane transporter activity	30/404	425/18337	2.2438e-08	2.38938e-06	2.11121e-06	KCNA6/SLC25A37/KCNA5/CHRNA9/ITPR2/CACNA2D4/KCNA7/CACNA1C/SLC8A3/GRIN2B/KCNQ2/SCN11A/CACNA1A/SLC9A3/SCNN1A/TRPV6/NALCN/CACNA1H/SLC12A5/TRPV5/RASA3/KCNK9/CACNA1B/RYR1/CACNA1E/TRPM2/GRIN2A/GRIN3B/KCNAB2/SLC6A3	30
MF	GO:0005261	cation channel activity	26/404	333/18337	2.67698e-08	2.38938e-06	2.11121e-06	KCNA6/KCNA5/CHRNA9/ITPR2/CACNA2D4/KCNA7/CACNA1C/GRIN2B/KCNQ2/SCN11A/CACNA1A/SCNN1A/TRPV6/NALCN/CACNA1H/CHRNA4/TRPV5/RASA3/KCNK9/CACNA1B/RYR1/CACNA1E/TRPM2/GRIN2A/GRIN3B/KCNAB2	26
MF	GO:0005216	ion channel activity	30/404	429/18337	2.76915e-08	2.38938e-06	2.11121e-06	KCNA6/KCNA5/CHRNA9/ITPR2/CACNA2D4/KCNA7/CACNA1C/ANO2/GRIN2B/KCNQ2/GABRB1/GABRA5/SCN11A/CACNA1A/GABRB3/SCNN1A/TRPV6/NALCN/CACNA1H/CHRNA4/TRPV5/RASA3/KCNK9/CACNA1B/RYR1/CACNA1E/TRPM2/GRIN2A/GRIN3B/KCNAB2	30
MF	GO:0022843	voltage-gated cation channel activity	16/404	139/18337	7.33102e-08	5.53492e-06	4.89056e-06	KCNA6/KCNA5/CACNA2D4/KCNA7/CACNA1C/GRIN2B/KCNQ2/CACNA1A/CACNA1H/KCNK9/CACNA1B/RYR1/CACNA1E/GRIN2A/GRIN3B/KCNAB2	16
MF	GO:0015267	channel activity	30/404	477/18337	2.8181e-07	1.77983e-05	1.57263e-05	KCNA6/KCNA5/CHRNA9/ITPR2/CACNA2D4/KCNA7/CACNA1C/ANO2/GRIN2B/KCNQ2/GABRB1/GABRA5/SCN11A/CACNA1A/GABRB3/SCNN1A/TRPV6/NALCN/CACNA1H/CHRNA4/TRPV5/RASA3/KCNK9/CACNA1B/RYR1/CACNA1E/TRPM2/GRIN2A/GRIN3B/KCNAB2	30
MF	GO:0022803	passive transmembrane transporter activity	30/404	478/18337	2.94673e-07	1.77983e-05	1.57263e-05	KCNA6/KCNA5/CHRNA9/ITPR2/CACNA2D4/KCNA7/CACNA1C/ANO2/GRIN2B/KCNQ2/GABRB1/GABRA5/SCN11A/CACNA1A/GABRB3/SCNN1A/TRPV6/NALCN/CACNA1H/CHRNA4/TRPV5/RASA3/KCNK9/CACNA1B/RYR1/CACNA1E/TRPM2/GRIN2A/GRIN3B/KCNAB2	30
MF	GO:0005549	odorant binding	14/404	119/18337	3.67333e-07	1.81683e-05	1.60532e-05	OR5I1/OR10K2/OR6N2/OR6K6/OR10Z1/OR6K2/OR14A16/OR14J1/OR14C36/OR6K3/OR5L1/OR10T2/OR8K1/OR5AN1	14
MF	GO:0005244	voltage-gated ion channel activity	18/404	197/18337	3.9104e-07	1.81683e-05	1.60532e-05	KCNA6/KCNA5/CACNA2D4/KCNA7/CACNA1C/GRIN2B/KCNQ2/SCN11A/CACNA1A/NALCN/CACNA1H/KCNK9/CACNA1B/RYR1/CACNA1E/GRIN2A/GRIN3B/KCNAB2	18
MF	GO:0022832	voltage-gated channel activity	18/404	197/18337	3.9104e-07	1.81683e-05	1.60532e-05	KCNA6/KCNA5/CACNA2D4/KCNA7/CACNA1C/GRIN2B/KCNQ2/SCN11A/CACNA1A/NALCN/CACNA1H/KCNK9/CACNA1B/RYR1/CACNA1E/GRIN2A/GRIN3B/KCNAB2	18
MF	GO:0071723	lipopeptide binding	5/404	10/18337	1.16521e-06	5.02705e-05	4.44182e-05	CD1B/CD1A/CD1E/CD1C/CD1D	5
MF	GO:0015276	ligand-gated ion channel activity	13/404	139/18337	1.25814e-05	0.000474949	0.000419657	CHRNA9/ITPR2/GRIN2B/GABRB1/GABRA5/GABRB3/SCNN1A/CHRNA4/RASA3/RYR1/TRPM2/GRIN2A/GRIN3B	13
MF	GO:0022834	ligand-gated channel activity	13/404	139/18337	1.25814e-05	0.000474949	0.000419657	CHRNA9/ITPR2/GRIN2B/GABRB1/GABRA5/GABRB3/SCNN1A/CHRNA4/RASA3/RYR1/TRPM2/GRIN2A/GRIN3B	13
MF	GO:0099604	ligand-gated calcium channel activity	6/404	26/18337	1.74593e-05	0.000620318	0.000548102	ITPR2/GRIN2B/RASA3/RYR1/TRPM2/GRIN2A	6
MF	GO:0030594	neurotransmitter receptor activity	11/404	111/18337	3.40864e-05	0.00114379	0.00101063	HRH1/CHRNA9/GRIN2B/GABRB1/OR6T1/GABRA5/GABRB3/DRD3/CHRNA4/GRIN2A/GRIN3B	11
MF	GO:0022824	transmitter-gated ion channel activity	8/404	59/18337	4.29966e-05	0.0012985	0.00114733	CHRNA9/GRIN2B/GABRB1/GABRA5/GABRB3/CHRNA4/GRIN2A/GRIN3B	8
MF	GO:0022835	transmitter-gated channel activity	8/404	59/18337	4.29966e-05	0.0012985	0.00114733	CHRNA9/GRIN2B/GABRB1/GABRA5/GABRB3/CHRNA4/GRIN2A/GRIN3B	8
MF	GO:0005245	voltage-gated calcium channel activity	7/404	44/18337	4.536e-05	0.00130464	0.00115276	CACNA2D4/CACNA1C/CACNA1A/CACNA1H/CACNA1B/RYR1/CACNA1E	7
MF	GO:0099094	ligand-gated cation channel activity	10/404	109/18337	0.000147775	0.00405709	0.00358477	CHRNA9/ITPR2/GRIN2B/SCNN1A/CHRNA4/RASA3/RYR1/TRPM2/GRIN2A/GRIN3B	10
MF	GO:0005230	extracellular ligand-gated ion channel activity	8/404	73/18337	0.000199367	0.00523555	0.00462604	CHRNA9/GRIN2B/GABRB1/GABRA5/GABRB3/CHRNA4/GRIN2A/GRIN3B	8
MF	GO:0015278	calcium-release channel activity	4/404	17/18337	0.000440018	0.0110738	0.00978461	ITPR2/RASA3/RYR1/TRPM2	4
