# Supplementary material for: Multi-Omics Signatures Identification for LUAD Prognosis Prediction Model Based on the Integrative Analysis of Immune and Hypoxia Signals
Source: Front Cell Dev Biol. 2022 Mar 10;10:840466. doi: 10.3389/fcell.2022.840466 (PMC8960258; doi:10.3389/fcell.2022.840466)
Supplement: Supplementary file 8 [file Table4.XLSX]

## Sheet: Sheet1
gene	cohort	beta	Hazard_Ratio	CI_low	CI_high	Logrank_pvalue
KEAP1	HL	0.139889	1.15015	0.701803	1.88491	0.578571
KEAP1	LH	-0.289713	0.748478	0.168574	3.32328	0.702387
TTN	HL	-0.293506	0.745645	0.518131	1.07306	0.112758
TTN	LH	0.261591	1.299	0.60582	2.7853	0.500282
COL19A1	HL	0.098236	1.10322	0.618435	1.96803	0.739297
COL19A1	LH	-17.0642	3.88257e-08	0	Inf	0.45232
PTPRB	HL	-0.227333	0.796656	0.39731	1.59739	0.520994
PTPRB	LH	-16.0282	1.09403e-07	0	Inf	0.647329
KRAS	HL	0.0236584	1.02394	0.634281	1.65298	0.922867
KRAS	LH	-18.1975	1.25011e-08	0	Inf	0.0999097
ASTN1	HL	0.130934	1.13989	0.715696	1.81551	0.581113
ASTN1	LH	-18.173	1.281e-08	0	Inf	0.164945
FMN2	HL	-0.0433735	0.957554	0.545814	1.67989	0.87978
FMN2	LH	-16.03	1.09204e-07	0	Inf	0.680604
AHNAK	HL	0.191584	1.21117	0.688643	2.13017	0.505376
AHNAK	LH	-16.0593	1.06051e-07	0	Inf	0.526209
ST18	HL	0.355064	1.42627	0.708463	2.87136	0.317495
ST18	LH	NA	NA	NA	NA	1
STK11	HL	-0.180061	0.835219	0.475446	1.46723	0.530533
STK11	LH	0.553261	1.73891	0.510065	5.9283	0.370725
DSCAM	HL	-0.812848	0.443593	0.203445	0.967212	0.0358298
DSCAM	LH	1.24315	3.46653	0.453976	26.4702	0.201544
COL6A3	HL	0.520244	1.68244	0.994181	2.84717	0.0500264
COL6A3	LH	-17.057	3.91052e-08	0	Inf	0.423363
ZFHX4	HL	-0.663645	0.514971	0.33201	0.798757	0.00255976
ZFHX4	LH	-0.903983	0.404954	0.119442	1.37295	0.133524
MUC16	HL	-0.169011	0.844499	0.567167	1.25744	0.404791
MUC16	LH	-0.254943	0.774961	0.283335	2.11962	0.618573
CD163L1	HL	0.0759064	1.07886	0.516513	2.25346	0.839892
CD163L1	LH	2.86516	17.5519	2.11182	145.878	0.00025566
TPR	HL	-0.0818307	0.921428	0.423689	2.0039	0.836405
TPR	LH	NA	NA	NA	NA	1
OR4A5	HL	0.0302695	1.03073	0.46964	2.26218	0.939835
OR4A5	LH	0.859512	2.36201	0.306758	18.1873	0.394873
TPTE	HL	-0.044907	0.956086	0.522285	1.7502	0.884253
TPTE	LH	-0.241137	0.785734	0.104629	5.90065	0.814227
SCN1A	HL	0.0579099	1.05962	0.570171	1.96922	0.854664
SCN1A	LH	-15.0161	3.01014e-07	0	Inf	0.763489
PGBD1	HL	0.31089	1.36464	0.656407	2.83702	0.403194
PGBD1	LH	NA	NA	NA	NA	1
SLC39A12	HL	-0.415529	0.659991	0.367814	1.18426	0.160863
SLC39A12	LH	0.333742	1.39618	0.183379	10.63	0.746161
NALCN	HL	-0.27496	0.759602	0.425952	1.3546	0.350029
NALCN	LH	1.08014	2.94509	0.373585	23.217	0.282035
CENPF	HL	0.183539	1.20146	0.675695	2.13633	0.531396
CENPF	LH	-17.088	3.79132e-08	0	Inf	0.406034
COL11A1	HL	0.457309	1.57982	0.992008	2.51593	0.0520486
COL11A1	LH	0.689602	1.99292	0.741258	5.35811	0.163655
CREBBP	HL	-0.325072	0.722475	0.290418	1.79731	0.482617
CREBBP	LH	NA	NA	NA	NA	1
SMARCA4	HL	0.0537889	1.05526	0.589077	1.89038	0.856481
SMARCA4	LH	0.837481	2.31054	0.304334	17.5419	0.404514
BOD1L1	HL	0.486597	1.62677	0.85936	3.07948	0.131252
BOD1L1	LH	1.3202	3.74415	0.48888	28.6751	0.172164
NLRP5	HL	-1.27069	0.280637	0.101023	0.779598	0.00962708
NLRP5	LH	-17.057	3.91052e-08	0	Inf	0.423363
DNAH11	HL	-0.134957	0.873753	0.48095	1.58737	0.657499
DNAH11	LH	-17.0701	3.85965e-08	0	Inf	0.370748
ERBB4	HL	0.130085	1.13893	0.615868	2.10621	0.678149
ERBB4	LH	-16.0351	1.08656e-07	0	Inf	0.570692
CACNA1E	HL	-0.119649	0.887232	0.537085	1.46565	0.640172
CACNA1E	LH	-0.0435423	0.957392	0.220974	4.14799	0.95358
CRB1	HL	0.690887	1.99548	1.17969	3.37543	0.00860876
CRB1	LH	-17.096	3.76092e-08	0	Inf	0.265641
MTCL1	HL	0.183146	1.20099	0.577446	2.49785	0.623516
MTCL1	LH	-15.0216	2.99376e-07	0	Inf	0.715471
PRKDC	HL	-0.173669	0.840575	0.36332	1.94475	0.684526
PRKDC	LH	0.454595	1.57553	0.204456	12.141	0.659931
OR4C15	HL	-0.105786	0.899617	0.448217	1.80562	0.765901
OR4C15	LH	-16.0375	1.08391e-07	0	Inf	0.649206
ASXL2	HL	-0.465135	0.628051	0.196372	2.00868	0.42897
ASXL2	LH	NA	NA	NA	NA	1
CFAP54	HL	-0.293499	0.74565	0.272151	2.04296	0.566791
CFAP54	LH	NA	NA	NA	NA	1
CNBD1	HL	0.0542675	1.05577	0.456003	2.44438	0.899171
CNBD1	LH	NA	NA	NA	NA	1
EYA4	HL	0.178259	1.19513	0.549039	2.60154	0.652886
EYA4	LH	NA	NA	NA	NA	1
NPC1L1	HL	-0.26681	0.765818	0.241215	2.43135	0.649826
NPC1L1	LH	NA	NA	NA	NA	1
PHF3	HL	-0.0575583	0.944067	0.399156	2.23287	0.895726
PHF3	LH	NA	NA	NA	NA	1
ALMS1	HL	-0.463667	0.628973	0.289076	1.36852	0.238228
ALMS1	LH	1.05316	2.8667	0.373804	21.9847	0.288947
OR2L13	HL	-0.148382	0.862102	0.429436	1.73069	0.676177
OR2L13	LH	0.942015	2.56514	0.330772	19.8927	0.349853
ZNF423	HL	0.119093	1.12647	0.560377	2.26445	0.738012
ZNF423	LH	-17.0592	3.90202e-08	0	Inf	0.480289
CSMD3	HL	-0.0588073	0.942888	0.641994	1.38481	0.764245
CSMD3	LH	-0.302253	0.739151	0.289913	1.88451	0.525269
TP53	HL	0.00257468	1.00258	0.649167	1.54839	0.990737
TP53	LH	0.123481	1.13143	0.476086	2.68887	0.779667
XIRP2	HL	-0.379042	0.684517	0.42757	1.09588	0.112332
XIRP2	LH	0.502404	1.65269	0.55239	4.94466	0.363985
LPPR4	HL	-0.453587	0.635345	0.316377	1.27589	0.198564
LPPR4	LH	0.51897	1.6803	0.387761	7.28128	0.483069
ZNF536	HL	-0.199121	0.819451	0.477179	1.40723	0.469767
ZNF536	LH	0.396433	1.48651	0.507012	4.35832	0.467187
CSMD2	HL	-0.261849	0.769627	0.419403	1.41231	0.396704
CSMD2	LH	0.0654223	1.06761	0.247203	4.61074	0.930145
HERC2	HL	-0.133129	0.875353	0.48067	1.59411	0.66314
HERC2	LH	-17.0935	3.77045e-08	0	Inf	0.425796
SLITRK3	HL	-0.381068	0.683132	0.336914	1.38513	0.288044
SLITRK3	LH	-17.0719	3.85291e-08	0	Inf	0.354751
CHD7	HL	-0.83249	0.434965	0.15519	1.21911	0.1046
CHD7	LH	-15.0187	3.00236e-07	0	Inf	0.739975
F5	HL	0.144248	1.15517	0.501383	2.66148	0.734587
F5	LH	-15.0161	3.01014e-07	0	Inf	0.763489
