# Supplementary material for: Multi-Omics Signatures Identification for LUAD Prognosis Prediction Model Based on the Integrative Analysis of Immune and Hypoxia Signals
Source: Front Cell Dev Biol. 2022 Mar 10;10:840466. doi: 10.3389/fcell.2022.840466 (PMC8960258; doi:10.3389/fcell.2022.840466)
Supplement: Supplementary file 9 [file Table1.XLSX]

## Sheet: Up-reglatued BP
Enriched Biological Processes of the up-regulated genes in the IMMUNITY_H cohort
ID	Description	GeneRatio	BgRatio	pvalue	p.adjust	qvalue	geneID	Count
GO:0002429	immune response-activating cell surface receptor signaling pathway	170/819	481/18862	1.04307e-110	1.99696e-107	1.65134e-107	IGLL5/IGHV2-70D/IGHV1-69D/CLEC10A/CD226/BTNL3/LILRB4/FCRL3/CCR7/CMKLR1/CR1/CR2/CTLA4/NFAM1/CLEC4C/FCER1G/FCGR1A/FCGR2B/FCGR3A/FCN1/FGR/FPR1/FPR2/FPR3/FYB1/NCR3/PTPN22/STAP1/CLEC4E/GBP1/IGKV1-5/IGHV6-1/IGHV5-51/IGHV4-61/IGHV4-59/IGHV4-39/IGHV4-34/IGHV4-28/IGHV4-4/IGHV3-74/IGHV3-73/IGHV3-66/IGHV3-53/IGHV3-49/IGHV3-48/IGHV3-43/IGHV3-38/IGHV3-33/IGHV3-30/IGHV3-23/IGHV3-21/IGHV3-16/IGHV3-15/IGHV3-13/I…	170
GO:0002757	immune response-activating signal transduction	170/819	481/18862	1.04307e-110	1.99696e-107	1.65134e-107	IGLL5/IGHV2-70D/IGHV1-69D/CLEC10A/CD226/BTNL3/LILRB4/FCRL3/CCR7/CMKLR1/CR1/CR2/CTLA4/NFAM1/CLEC4C/FCER1G/FCGR1A/FCGR2B/FCGR3A/FCN1/FGR/FPR1/FPR2/FPR3/FYB1/NCR3/PTPN22/STAP1/CLEC4E/GBP1/IGKV1-5/IGHV6-1/IGHV5-51/IGHV4-61/IGHV4-59/IGHV4-39/IGHV4-34/IGHV4-28/IGHV4-4/IGHV3-74/IGHV3-73/IGHV3-66/IGHV3-53/IGHV3-49/IGHV3-48/IGHV3-43/IGHV3-38/IGHV3-33/IGHV3-30/IGHV3-23/IGHV3-21/IGHV3-16/IGHV3-15/IGHV3-13/I…	170
GO:0002449	lymphocyte mediated immunity	150/819	360/18862	1.23476e-109	1.57596e-106	1.30321e-106	IGLL5/KLRC4-KLRK1/CD96/IGHV2-70D/IGHV1-69D/CD226/LILRB1/LILRB4/CORO1A/NLRP3/SLAMF6/SH2D1B/CLC/CCR6/CR1/CR2/AGER/GAPT/FCER1G/FCER2/FCGR2B/KLRK1/FUT7/NCR3/IGKV1-5/IGHV6-1/IGHV5-51/IGHV4-61/IGHV4-59/IGHV4-39/IGHV4-34/IGHV4-28/IGHV4-4/IGHV3-74/IGHV3-73/IGHV3-66/IGHV3-53/IGHV3-49/IGHV3-48/IGHV3-43/IGHV3-38/IGHV3-33/IGHV3-30/IGHV3-23/IGHV3-21/IGHV3-16/IGHV3-15/IGHV3-13/IGHV3-11/IGHV3-7/IGHV2-70/IGHV2-5…	150
GO:0002460	adaptive immune response based on somatic recombination of immune receptors built from immunoglobulin superfamily domains	147/819	367/18862	2.33033e-104	2.23071e-101	1.84464e-101	IGLL5/EBI3/IGHV2-70D/IGHV1-69D/CXCL13/CD226/TNFSF13B/LILRB1/LILRB4/NLRP3/SLAMF6/CLC/CCR6/CR1/CR2/AGER/GAPT/FCER1G/FCER2/FCGR2B/IL27/FUT7/IGKV1-5/IGHV6-1/IGHV5-51/IGHV4-61/IGHV4-59/IGHV4-39/IGHV4-34/IGHV4-28/IGHV4-4/IGHV3-74/IGHV3-73/IGHV3-66/IGHV3-53/IGHV3-49/IGHV3-48/IGHV3-43/IGHV3-38/IGHV3-33/IGHV3-30/IGHV3-23/IGHV3-21/IGHV3-16/IGHV3-15/IGHV3-13/IGHV3-11/IGHV3-7/IGHV2-70/IGHV2-5/IGHV1-69/IGHV1-…	147
GO:0019724	B cell mediated immunity	111/819	226/18862	2.30705e-90	1.76674e-87	1.46097e-87	IGLL5/IGHV2-70D/IGHV1-69D/CD226/CCR6/CR1/CR2/GAPT/FCER1G/FCER2/FCGR2B/IGKV1-5/IGHV6-1/IGHV5-51/IGHV4-61/IGHV4-59/IGHV4-39/IGHV4-34/IGHV4-28/IGHV4-4/IGHV3-74/IGHV3-73/IGHV3-66/IGHV3-53/IGHV3-49/IGHV3-48/IGHV3-43/IGHV3-38/IGHV3-33/IGHV3-30/IGHV3-23/IGHV3-21/IGHV3-16/IGHV3-15/IGHV3-13/IGHV3-11/IGHV3-7/IGHV2-70/IGHV2-5/IGHV1-69/IGHV1-58/IGHV1-45/IGHV1-24/IGHV1-18/IGHV1-3/TRBC2/TRBC1/IGLV7-43/IGLV6-57…	111
GO:0002697	regulation of immune effector process	149/819	465/18862	1.91251e-89	1.1989e-86	9.91409e-87	KLRC4-KLRK1/TSPAN32/CD96/CD226/LILRB1/FGL2/LILRB4/IL17F/VSIG4/NLRP3/SLAMF6/FCRL3/SH2D1B/CLC/CR1/CR2/AGER/DNASE1L3/FCER2/FCGR2B/FGR/KLRK1/IL27/FUT7/ZNF683/NCR3/PTPN22/STAP1/IGKV1-5/IGHV4-59/IGHV4-39/IGHV4-34/IGHV3-53/IGHV3-48/IGHV3-33/IGHV3-30/IGHV3-23/IGHV3-13/IGHV3-11/IGHV3-7/IGHV2-70/IGHV2-5/IGHV1-69/FFAR3/IGLV7-43/IGLV6-57/IGLV3-27/IGLV3-25/IGLV3-21/IGLV3-19/IGLV2-23/IGLV2-14/IGLV2-11/IGLV2-8/…	149
GO:0002455	humoral immune response mediated by circulating immunoglobulin	95/819	156/18862	2.19178e-89	1.1989e-86	9.91409e-87	IGLL5/IGHV2-70D/IGHV1-69D/CR1/CR2/FCER2/FCGR2B/IGKV1-5/IGHV6-1/IGHV5-51/IGHV4-61/IGHV4-59/IGHV4-39/IGHV4-34/IGHV4-28/IGHV4-4/IGHV3-74/IGHV3-73/IGHV3-66/IGHV3-53/IGHV3-49/IGHV3-48/IGHV3-43/IGHV3-38/IGHV3-33/IGHV3-30/IGHV3-23/IGHV3-21/IGHV3-16/IGHV3-15/IGHV3-13/IGHV3-11/IGHV3-7/IGHV2-70/IGHV2-5/IGHV1-69/IGHV1-58/IGHV1-45/IGHV1-24/IGHV1-18/IGHV1-3/TRBC2/TRBC1/IGLV7-43/IGLV6-57/IGLV3-27/IGLV3-25/IGLV…	95
GO:0016064	immunoglobulin mediated immune response	109/819	223/18862	2.04122e-88	9.7698e-86	8.07894e-86	IGLL5/IGHV2-70D/IGHV1-69D/CD226/CCR6/CR1/CR2/GAPT/FCER1G/FCER2/FCGR2B/IGKV1-5/IGHV6-1/IGHV5-51/IGHV4-61/IGHV4-59/IGHV4-39/IGHV4-34/IGHV4-28/IGHV4-4/IGHV3-74/IGHV3-73/IGHV3-66/IGHV3-53/IGHV3-49/IGHV3-48/IGHV3-43/IGHV3-38/IGHV3-33/IGHV3-30/IGHV3-23/IGHV3-21/IGHV3-16/IGHV3-15/IGHV3-13/IGHV3-11/IGHV3-7/IGHV2-70/IGHV2-5/IGHV1-69/IGHV1-58/IGHV1-45/IGHV1-24/IGHV1-18/IGHV1-3/TRBC2/TRBC1/IGLV7-43/IGLV6-57…	109
GO:0006958	complement activation, classical pathway	90/819	141/18862	2.12134e-87	9.02514e-85	7.46316e-85	IGLL5/IGHV2-70D/IGHV1-69D/CR1/CR2/IGKV1-5/IGHV6-1/IGHV5-51/IGHV4-61/IGHV4-59/IGHV4-39/IGHV4-34/IGHV4-28/IGHV4-4/IGHV3-74/IGHV3-73/IGHV3-66/IGHV3-53/IGHV3-49/IGHV3-48/IGHV3-43/IGHV3-38/IGHV3-33/IGHV3-30/IGHV3-23/IGHV3-21/IGHV3-16/IGHV3-15/IGHV3-13/IGHV3-11/IGHV3-7/IGHV2-70/IGHV2-5/IGHV1-69/IGHV1-58/IGHV1-45/IGHV1-24/IGHV1-18/IGHV1-3/TRBC2/TRBC1/IGLV7-43/IGLV6-57/IGLV3-27/IGLV3-25/IGLV3-21/IGLV3-19…	90
GO:0006956	complement activation	97/819	178/18862	1.17965e-84	4.51689e-82	3.73516e-82	IGLL5/IGHV2-70D/IGHV1-69D/VSIG4/CR1/CR2/FCN1/IGKV1-5/IGHV6-1/IGHV5-51/IGHV4-61/IGHV4-59/IGHV4-39/IGHV4-34/IGHV4-28/IGHV4-4/IGHV3-74/IGHV3-73/IGHV3-66/IGHV3-53/IGHV3-49/IGHV3-48/IGHV3-43/IGHV3-38/IGHV3-33/IGHV3-30/IGHV3-23/IGHV3-21/IGHV3-16/IGHV3-15/IGHV3-13/IGHV3-11/IGHV3-7/IGHV2-70/IGHV2-5/IGHV1-69/IGHV1-58/IGHV1-45/IGHV1-24/IGHV1-18/IGHV1-3/TRBC2/TRBC1/IGLV7-43/IGLV6-57/IGLV3-27/IGLV3-25/IGLV3-…	97
GO:0050867	positive regulation of cell activation	135/819	412/18862	3.44786e-82	1.20017e-79	9.92455e-80	IGLL5/KLRC4-KLRK1/EBI3/IGHV2-70D/IGHV1-69D/LILRB2/SIRPB1/CD226/TNFSF13B/LILRB1/LILRB4/CORO1A/NLRP3/FCRL3/TNFRSF13C/CCR7/TMIGD2/CR1/CTLA4/BTLA/CLECL1/AGER/GPR183/AIF1/FGR/KLRK1/PTPN22/STAP1/IGHV6-1/IGHV5-51/IGHV4-61/IGHV4-59/IGHV4-39/IGHV4-34/IGHV4-28/IGHV4-4/IGHV3-74/IGHV3-73/IGHV3-66/IGHV3-53/IGHV3-49/IGHV3-48/IGHV3-43/IGHV3-38/IGHV3-33/IGHV3-30/IGHV3-23/IGHV3-21/IGHV3-16/IGHV3-15/IGHV3-13/IGHV3…	135
GO:0002696	positive regulation of leukocyte activation	133/819	401/18862	1.05292e-81	3.3597e-79	2.77823e-79	IGLL5/KLRC4-KLRK1/EBI3/IGHV2-70D/IGHV1-69D/LILRB2/SIRPB1/CD226/TNFSF13B/LILRB1/LILRB4/CORO1A/NLRP3/FCRL3/TNFRSF13C/CCR7/TMIGD2/CR1/CTLA4/BTLA/CLECL1/AGER/GPR183/AIF1/FGR/KLRK1/PTPN22/STAP1/IGHV6-1/IGHV5-51/IGHV4-61/IGHV4-59/IGHV4-39/IGHV4-34/IGHV4-28/IGHV4-4/IGHV3-74/IGHV3-73/IGHV3-66/IGHV3-53/IGHV3-49/IGHV3-48/IGHV3-43/IGHV3-38/IGHV3-33/IGHV3-30/IGHV3-23/IGHV3-21/IGHV3-16/IGHV3-15/IGHV3-13/IGHV3…	133
GO:0006959	humoral immune response	129/819	380/18862	1.28899e-80	3.79656e-78	3.13949e-78	IGLL5/EBI3/IGHV2-70D/IGHV1-69D/CXCL13/GNLY/IL17F/VSIG4/CCR6/CCR7/CR1/CR2/CTSG/GPR183/FCER2/FCGR2B/FCN1/IGKV1-5/IGHV6-1/IGHV5-51/IGHV4-61/IGHV4-59/IGHV4-39/IGHV4-34/IGHV4-28/IGHV4-4/IGHV3-74/IGHV3-73/IGHV3-66/IGHV3-53/IGHV3-49/IGHV3-48/IGHV3-43/IGHV3-38/IGHV3-33/IGHV3-30/IGHV3-23/IGHV3-21/IGHV3-16/IGHV3-15/IGHV3-13/IGHV3-11/IGHV3-7/IGHV2-70/IGHV2-5/IGHV1-69/IGHV1-58/IGHV1-45/IGHV1-24/IGHV1-18/IGHV…	129
GO:0002440	production of molecular mediator of immune response	114/819	286/18862	4.12776e-80	1.11781e-77	9.24354e-78	CD96/CD226/LILRB1/LILRB4/IL17F/NLRP3/FCRL3/CLC/CCR6/TMIGD2/CR1/GAPT/FCGR2B/PTPN22/IGKV1-5/TRDV3/TRDV1/TRAV40/TRAV38-1/FFAR3/TRAV19/TRAV14DV4/TRAV9-2/TRAV2/IGLV10-54/IGLV9-49/IGLV8-61/IGLV7-46/IGLV7-43/IGLV6-57/IGLV5-48/IGLV5-45/IGLV5-37/IGLV4-69/IGLV4-60/IGLV4-3/IGLV3-32/IGLV3-27/IGLV3-25/IGLV3-21/IGLV3-19/IGLV3-16/IGLV3-12/IGLV3-10/IGLV3-9/IGLV2-23/IGLV2-18/IGLV2-14/IGLV2-11/IGLV2-8/IGLV1-51/IGL…	114
GO:0002377	immunoglobulin production	98/819	198/18862	4.379e-80	1.11781e-77	9.24354e-78	FCRL3/CCR6/TMIGD2/CR1/GAPT/FCGR2B/IGKV1-5/TRDV3/TRDV1/TRAV40/TRAV38-1/TRAV19/TRAV14DV4/TRAV9-2/TRAV2/IGLV10-54/IGLV9-49/IGLV8-61/IGLV7-46/IGLV7-43/IGLV6-57/IGLV5-48/IGLV5-45/IGLV5-37/IGLV4-69/IGLV4-60/IGLV4-3/IGLV3-32/IGLV3-27/IGLV3-25/IGLV3-21/IGLV3-19/IGLV3-16/IGLV3-12/IGLV3-10/IGLV3-9/IGLV2-23/IGLV2-18/IGLV2-14/IGLV2-11/IGLV2-8/IGLV1-51/IGLV1-50/IGLV1-47/IGLV1-44/IGLV1-40/IGLV1-36/IGKV6D-41/IG…	98
GO:0051251	positive regulation of lymphocyte activation	122/819	356/18862	1.08485e-76	2.59617e-74	2.14685e-74	IGLL5/KLRC4-KLRK1/EBI3/IGHV2-70D/IGHV1-69D/LILRB2/SIRPB1/TNFSF13B/LILRB1/LILRB4/CORO1A/NLRP3/FCRL3/TNFRSF13C/CCR7/TMIGD2/CR1/CTLA4/BTLA/CLECL1/AGER/GPR183/AIF1/KLRK1/PTPN22/IGHV6-1/IGHV5-51/IGHV4-61/IGHV4-59/IGHV4-39/IGHV4-34/IGHV4-28/IGHV4-4/IGHV3-74/IGHV3-73/IGHV3-66/IGHV3-53/IGHV3-49/IGHV3-48/IGHV3-43/IGHV3-38/IGHV3-33/IGHV3-30/IGHV3-23/IGHV3-21/IGHV3-16/IGHV3-15/IGHV3-13/IGHV3-11/IGHV3-7/IGHV…	122
GO:0006909	phagocytosis	125/819	381/18862	5.17045e-76	1.16457e-73	9.63017e-74	IGLL5/IGHV2-70D/IGHV1-69D/SIRPB1/CORO1A/CD300LF/DOCK2/AIF1/FCER1G/FCGR1A/FCGR2B/FCGR3A/FCN1/FGR/FPR2/ALOX15/STAP1/IGKV1-5/IGHV6-1/IGHV5-51/IGHV4-61/IGHV4-59/IGHV4-39/IGHV4-34/IGHV4-28/IGHV4-4/IGHV3-74/IGHV3-73/IGHV3-66/IGHV3-53/IGHV3-49/IGHV3-48/IGHV3-43/IGHV3-38/IGHV3-33/IGHV3-30/IGHV3-23/IGHV3-21/IGHV3-16/IGHV3-15/IGHV3-13/IGHV3-11/IGHV3-7/IGHV2-70/IGHV2-5/IGHV1-69/IGHV1-58/IGHV1-45/IGHV1-24/IG…	125
GO:0050851	antigen receptor-mediated signaling pathway	112/819	323/18862	6.37183e-71	1.35543e-68	1.12085e-68	IGLL5/IGHV2-70D/IGHV1-69D/CD226/BTNL3/LILRB4/FCRL3/CCR7/CTLA4/NFAM1/FCGR2B/FYB1/PTPN22/STAP1/GBP1/IGHV6-1/IGHV5-51/IGHV4-61/IGHV4-59/IGHV4-39/IGHV4-34/IGHV4-28/IGHV4-4/IGHV3-74/IGHV3-73/IGHV3-66/IGHV3-53/IGHV3-49/IGHV3-48/IGHV3-43/IGHV3-38/IGHV3-33/IGHV3-30/IGHV3-23/IGHV3-21/IGHV3-16/IGHV3-15/IGHV3-13/IGHV3-11/IGHV3-7/IGHV2-70/IGHV2-5/IGHV1-69/IGHV1-58/IGHV1-45/IGHV1-24/IGHV1-18/IGHV1-3/TRBV12-3/…	112
GO:0002920	regulation of humoral immune response	77/819	138/18862	3.0561e-68	6.15885e-66	5.09294e-66	CXCL13/IL17F/VSIG4/CCR7/CR1/CR2/FCER2/FCGR2B/IGKV1-5/IGHV4-59/IGHV4-39/IGHV4-34/IGHV3-53/IGHV3-48/IGHV3-33/IGHV3-30/IGHV3-23/IGHV3-13/IGHV3-11/IGHV3-7/IGHV2-70/IGHV2-5/IGHV1-69/IGLV7-43/IGLV6-57/IGLV3-27/IGLV3-25/IGLV3-21/IGLV3-19/IGLV2-23/IGLV2-14/IGLV2-11/IGLV2-8/IGLV1-51/IGLV1-47/IGLV1-44/IGLV1-40/IGLC7/IGKV3D-20/IGKV3D-11/IGKV2D-30/IGKV2D-28/IGKV1D-39/IGKV1D-12/IGKV5-2/IGKV4-1/IGKV3-20/IGKV3-…	77
GO:0050853	B cell receptor signaling pathway	73/819	134/18862	1.1469e-63	2.19574e-61	1.81573e-61	IGLL5/IGHV2-70D/IGHV1-69D/FCRL3/CTLA4/NFAM1/FCGR2B/PTPN22/STAP1/IGHV6-1/IGHV5-51/IGHV4-61/IGHV4-59/IGHV4-39/IGHV4-34/IGHV4-28/IGHV4-4/IGHV3-74/IGHV3-73/IGHV3-66/IGHV3-53/IGHV3-49/IGHV3-48/IGHV3-43/IGHV3-38/IGHV3-33/IGHV3-30/IGHV3-23/IGHV3-21/IGHV3-16/IGHV3-15/IGHV3-13/IGHV3-11/IGHV3-7/IGHV2-70/IGHV2-5/IGHV1-69/IGHV1-58/IGHV1-45/IGHV1-24/IGHV1-18/IGHV1-3/TRBC2/TRBC1/IGLC7/NCKAP1L/IGHA1/IGHE/IGHG1/…	73
GO:0042113	B cell activation	104/819	326/18862	1.16786e-61	2.1294e-59	1.76087e-59	IGLL5/IGHV2-70D/IGHV1-69D/TNFSF13B/FCRL1/FCRL3/TNFRSF13C/CCR6/CR1/CR2/CTLA4/NFAM1/GPR183/GAPT/FCGR2B/IKZF3/FLT3/TNFRSF13B/IGHV6-1/IGHV5-51/IGHV4-61/IGHV4-59/IGHV4-39/IGHV4-34/IGHV4-28/IGHV4-4/IGHV3-74/IGHV3-73/IGHV3-66/IGHV3-53/IGHV3-49/IGHV3-48/IGHV3-43/IGHV3-38/IGHV3-33/IGHV3-30/IGHV3-23/IGHV3-21/IGHV3-16/IGHV3-15/IGHV3-13/IGHV3-11/IGHV3-7/IGHV2-70/IGHV2-5/IGHV1-69/IGHV1-58/IGHV1-45/IGHV1-24/IG…	104
GO:0050864	regulation of B cell activation	83/819	193/18862	1.93161e-61	3.36187e-59	2.78003e-59	IGLL5/IGHV2-70D/IGHV1-69D/TNFSF13B/FCRL3/TNFRSF13C/CR1/CTLA4/NFAM1/GPR183/FCGR2B/IKZF3/TNFRSF13B/IGHV6-1/IGHV5-51/IGHV4-61/IGHV4-59/IGHV4-39/IGHV4-34/IGHV4-28/IGHV4-4/IGHV3-74/IGHV3-73/IGHV3-66/IGHV3-53/IGHV3-49/IGHV3-48/IGHV3-43/IGHV3-38/IGHV3-33/IGHV3-30/IGHV3-23/IGHV3-21/IGHV3-16/IGHV3-15/IGHV3-13/IGHV3-11/IGHV3-7/IGHV2-70/IGHV2-5/IGHV1-69/IGHV1-58/IGHV1-45/IGHV1-24/IGHV1-18/IGHV1-3/TRBC2/TRBC…	83
GO:0030449	regulation of complement activation	66/819	115/18862	1.13969e-59	1.89734e-57	1.56897e-57	VSIG4/CR1/CR2/IGKV1-5/IGHV4-59/IGHV4-39/IGHV4-34/IGHV3-53/IGHV3-48/IGHV3-33/IGHV3-30/IGHV3-23/IGHV3-13/IGHV3-11/IGHV3-7/IGHV2-70/IGHV2-5/IGHV1-69/IGLV7-43/IGLV6-57/IGLV3-27/IGLV3-25/IGLV3-21/IGLV3-19/IGLV2-23/IGLV2-14/IGLV2-11/IGLV2-8/IGLV1-51/IGLV1-47/IGLV1-44/IGLV1-40/IGLC7/IGKV3D-20/IGKV3D-11/IGKV2D-30/IGKV2D-28/IGKV1D-39/IGKV1D-12/IGKV5-2/IGKV4-1/IGKV3-20/IGKV3-15/IGKV2-40/IGKV2-30/IGKV2-29/I…	66
GO:0042110	T cell activation	117/819	474/18862	5.38137e-56	8.58552e-54	7.09963e-54	KLRC4-KLRK1/EBI3/LILRB2/SIRPB1/TNFSF13B/CCR9/LILRB1/FGL2/LILRB4/CORO1A/VSIG4/NLRP3/SLAMF6/TNFRSF13C/CLC/JAML/CCR6/CCR7/TMIGD2/CR1/CTLA4/BTLA/CLECL1/AGER/DOCK2/GPR183/NLRC3/AIF1/TIGIT/FCER1G/FCGR2B/KLRK1/IL27/FUT7/ZNF683/PTPN22/PLA2G2D/SIT1/CD274/ICOS/TBX21/NCKAP1L/CD209/HLA-DMB/HLA-DOA/HLA-DPA1/HLA-DPB1/HLA-DRA/CLEC4G/IFNG/IL2/IL2RA/IL7R/IL10/IL12RB1/IRF4/ITGAL/ITK/KLRC1/THEMIS/LAG3/LCK/LCP1/LY9/…	117
GO:0002431	Fc receptor mediated stimulatory signaling pathway	69/819	145/18862	6.99784e-55	1.07179e-52	8.86295e-53	CD226/FCER1G/FCGR1A/FCGR2B/FCGR3A/FGR/IGKV1-5/IGHV4-59/IGHV4-39/IGHV4-34/IGHV3-53/IGHV3-48/IGHV3-33/IGHV3-30/IGHV3-23/IGHV3-13/IGHV3-11/IGHV3-7/IGHV2-70/IGHV2-5/IGHV1-69/IGLV7-43/IGLV6-57/IGLV3-27/IGLV3-25/IGLV3-21/IGLV3-19/IGLV2-23/IGLV2-14/IGLV2-11/IGLV2-8/IGLV1-51/IGLV1-47/IGLV1-44/IGLV1-40/IGLC7/IGKV3D-20/IGKV3D-11/IGKV2D-30/IGKV2D-28/IGKV1D-39/IGKV1D-12/IGKV5-2/IGKV4-1/IGKV3-20/IGKV3-15/IGKV…	69
GO:0006911	phagocytosis, engulfment	65/819	126/18862	1.11993e-54	1.64931e-52	1.36386e-52	IGLL5/IGHV2-70D/IGHV1-69D/AIF1/FCGR1A/FCGR2B/ALOX15/STAP1/IGHV6-1/IGHV5-51/IGHV4-61/IGHV4-59/IGHV4-39/IGHV4-34/IGHV4-28/IGHV4-4/IGHV3-74/IGHV3-73/IGHV3-66/IGHV3-53/IGHV3-49/IGHV3-48/IGHV3-43/IGHV3-38/IGHV3-33/IGHV3-30/IGHV3-23/IGHV3-21/IGHV3-16/IGHV3-15/IGHV3-13/IGHV3-11/IGHV3-7/IGHV2-70/IGHV2-5/IGHV1-69/IGHV1-58/IGHV1-45/IGHV1-24/IGHV1-18/IGHV1-3/TRBC2/TRBC1/IGLC7/NCKAP1L/IGHA1/IGHE/IGHG1/IGHG2/…	65
GO:0038094	Fc-gamma receptor signaling pathway	67/819	140/18862	1.6247e-53	2.30407e-51	1.9053e-51	FCER1G/FCGR1A/FCGR2B/FCGR3A/FGR/IGKV1-5/IGHV4-59/IGHV4-39/IGHV4-34/IGHV3-53/IGHV3-48/IGHV3-33/IGHV3-30/IGHV3-23/IGHV3-13/IGHV3-11/IGHV3-7/IGHV2-70/IGHV2-5/IGHV1-69/IGLV7-43/IGLV6-57/IGLV3-27/IGLV3-25/IGLV3-21/IGLV3-19/IGLV2-23/IGLV2-14/IGLV2-11/IGLV2-8/IGLV1-51/IGLV1-47/IGLV1-44/IGLV1-40/IGLC7/IGKV3D-20/IGKV3D-11/IGKV2D-30/IGKV2D-28/IGKV1D-39/IGKV1D-12/IGKV5-2/IGKV4-1/IGKV3-20/IGKV3-15/IGKV2-40/I…	67
GO:0002433	immune response-regulating cell surface receptor signaling pathway involved in phagocytosis	66/819	139/18862	1.93478e-52	2.55458e-50	2.11246e-50	FCGR1A/FCGR2B/FCGR3A/FGR/IGKV1-5/IGHV4-59/IGHV4-39/IGHV4-34/IGHV3-53/IGHV3-48/IGHV3-33/IGHV3-30/IGHV3-23/IGHV3-13/IGHV3-11/IGHV3-7/IGHV2-70/IGHV2-5/IGHV1-69/IGLV7-43/IGLV6-57/IGLV3-27/IGLV3-25/IGLV3-21/IGLV3-19/IGLV2-23/IGLV2-14/IGLV2-11/IGLV2-8/IGLV1-51/IGLV1-47/IGLV1-44/IGLV1-40/IGLC7/IGKV3D-20/IGKV3D-11/IGKV2D-30/IGKV2D-28/IGKV1D-39/IGKV1D-12/IGKV5-2/IGKV4-1/IGKV3-20/IGKV3-15/IGKV2-40/IGKV2-30…	66
GO:0038096	Fc-gamma receptor signaling pathway involved in phagocytosis	66/819	139/18862	1.93478e-52	2.55458e-50	2.11246e-50	FCGR1A/FCGR2B/FCGR3A/FGR/IGKV1-5/IGHV4-59/IGHV4-39/IGHV4-34/IGHV3-53/IGHV3-48/IGHV3-33/IGHV3-30/IGHV3-23/IGHV3-13/IGHV3-11/IGHV3-7/IGHV2-70/IGHV2-5/IGHV1-69/IGLV7-43/IGLV6-57/IGLV3-27/IGLV3-25/IGLV3-21/IGLV3-19/IGLV2-23/IGLV2-14/IGLV2-11/IGLV2-8/IGLV1-51/IGLV1-47/IGLV1-44/IGLV1-40/IGLC7/IGKV3D-20/IGKV3D-11/IGKV2D-30/IGKV2D-28/IGKV1D-39/IGKV1D-12/IGKV5-2/IGKV4-1/IGKV3-20/IGKV3-15/IGKV2-40/IGKV2-30…	66
GO:0099024	plasma membrane invagination	65/819	135/18862	3.74096e-52	4.77471e-50	3.94835e-50	IGLL5/IGHV2-70D/IGHV1-69D/AIF1/FCGR1A/FCGR2B/ALOX15/STAP1/IGHV6-1/IGHV5-51/IGHV4-61/IGHV4-59/IGHV4-39/IGHV4-34/IGHV4-28/IGHV4-4/IGHV3-74/IGHV3-73/IGHV3-66/IGHV3-53/IGHV3-49/IGHV3-48/IGHV3-43/IGHV3-38/IGHV3-33/IGHV3-30/IGHV3-23/IGHV3-21/IGHV3-16/IGHV3-15/IGHV3-13/IGHV3-11/IGHV3-7/IGHV2-70/IGHV2-5/IGHV1-69/IGHV1-58/IGHV1-45/IGHV1-24/IGHV1-18/IGHV1-3/TRBC2/TRBC1/IGLC7/NCKAP1L/IGHA1/IGHE/IGHG1/IGHG2/…	65
GO:0010324	membrane invagination	65/819	143/18862	4.10219e-50	5.06686e-48	4.18994e-48	IGLL5/IGHV2-70D/IGHV1-69D/AIF1/FCGR1A/FCGR2B/ALOX15/STAP1/IGHV6-1/IGHV5-51/IGHV4-61/IGHV4-59/IGHV4-39/IGHV4-34/IGHV4-28/IGHV4-4/IGHV3-74/IGHV3-73/IGHV3-66/IGHV3-53/IGHV3-49/IGHV3-48/IGHV3-43/IGHV3-38/IGHV3-33/IGHV3-30/IGHV3-23/IGHV3-21/IGHV3-16/IGHV3-15/IGHV3-13/IGHV3-11/IGHV3-7/IGHV2-70/IGHV2-5/IGHV1-69/IGHV1-58/IGHV1-45/IGHV1-24/IGHV1-18/IGHV1-3/TRBC2/TRBC1/IGLC7/NCKAP1L/IGHA1/IGHE/IGHG1/IGHG2/…	65
GO:0050871	positive regulation of B cell activation	66/819	150/18862	9.94199e-50	1.18962e-47	9.83733e-48	IGLL5/IGHV2-70D/IGHV1-69D/TNFSF13B/FCRL3/TNFRSF13C/GPR183/IGHV6-1/IGHV5-51/IGHV4-61/IGHV4-59/IGHV4-39/IGHV4-34/IGHV4-28/IGHV4-4/IGHV3-74/IGHV3-73/IGHV3-66/IGHV3-53/IGHV3-49/IGHV3-48/IGHV3-43/IGHV3-38/IGHV3-33/IGHV3-30/IGHV3-23/IGHV3-21/IGHV3-16/IGHV3-15/IGHV3-13/IGHV3-11/IGHV3-7/IGHV2-70/IGHV2-5/IGHV1-69/IGHV1-58/IGHV1-45/IGHV1-24/IGHV1-18/IGHV1-3/TRBC2/TRBC1/IGLC7/TBX21/NCKAP1L/IGHA1/IGHE/IGHG1/…	66
GO:0006910	phagocytosis, recognition	53/819	98/18862	3.55269e-46	4.1222e-44	3.40877e-44	IGLL5/IGHV2-70D/IGHV1-69D/FCN1/IGHV6-1/IGHV5-51/IGHV4-61/IGHV4-59/IGHV4-39/IGHV4-34/IGHV4-28/IGHV4-4/IGHV3-74/IGHV3-73/IGHV3-66/IGHV3-53/IGHV3-49/IGHV3-48/IGHV3-43/IGHV3-38/IGHV3-33/IGHV3-30/IGHV3-23/IGHV3-21/IGHV3-16/IGHV3-15/IGHV3-13/IGHV3-11/IGHV3-7/IGHV2-70/IGHV2-5/IGHV1-69/IGHV1-58/IGHV1-45/IGHV1-24/IGHV1-18/IGHV1-3/TRBC2/TRBC1/IGLC7/IGHA1/IGHE/IGHG1/IGHG2/IGHG3/IGHG4/IGHM/IGKC/IGLC2/IGLC3/I…	53
GO:0050863	regulation of T cell activation	88/819	327/18862	2.52646e-45	2.84523e-43	2.35281e-43	KLRC4-KLRK1/EBI3/LILRB2/SIRPB1/TNFSF13B/LILRB1/FGL2/LILRB4/CORO1A/VSIG4/NLRP3/TNFRSF13C/CLC/CCR7/TMIGD2/CR1/CTLA4/BTLA/CLECL1/AGER/AIF1/TIGIT/FCGR2B/KLRK1/IL27/ZNF683/PTPN22/PLA2G2D/SIT1/CD274/ICOS/TBX21/NCKAP1L/CD209/HLA-DMB/HLA-DOA/HLA-DPA1/HLA-DPB1/HLA-DRA/CLEC4G/IFNG/IL2/IL2RA/IL7R/IL10/IL12RB1/IRF4/LAG3/LCK/FOXP3/PDCD1/SASH3/LAX1/SIRPG/CRTAM/PTPRC/RAC2/IL21/CCL5/CCL19/CCL21/RASAL3/SPN/CCR2/S…	88
GO:0038093	Fc receptor signaling pathway	75/819	239/18862	6.92793e-44	7.57916e-42	6.26744e-42	CD200R1/FCER1G/FCGR1A/FCGR1B/FCGR2B/FCGR3A/FGR/LILRA4/IGKV1-5/IGHV4-59/IGHV4-39/IGHV4-34/IGHV3-53/IGHV3-48/IGHV3-33/IGHV3-30/IGHV3-23/IGHV3-13/IGHV3-11/IGHV3-7/IGHV2-70/IGHV2-5/IGHV1-69/IGLV7-43/IGLV6-57/IGLV3-27/IGLV3-25/IGLV3-21/IGLV3-19/IGLV2-23/IGLV2-14/IGLV2-11/IGLV2-8/IGLV1-51/IGLV1-47/IGLV1-44/IGLV1-40/IGLC7/IGKV3D-20/IGKV3D-11/IGKV2D-30/IGKV2D-28/IGKV1D-39/IGKV1D-12/IGKV5-2/IGKV4-1/IGKV3-…	75
GO:0007159	leukocyte cell-cell adhesion	90/819	366/18862	7.93257e-43	8.43717e-41	6.97695e-41	KLRC4-KLRK1/EBI3/LILRB2/SIRPB1/TNFSF13B/LILRB1/FGL2/LILRB4/CORO1A/VSIG4/NLRP3/TNFRSF13C/CCR7/TMIGD2/CR1/CTLA4/BTLA/CLECL1/AGER/AIF1/TIGIT/FCGR2B/KLRK1/FUT7/PTPN22/PLA2G2D/CD274/ICOS/TBX21/NCKAP1L/CD209/HLA-DMB/HLA-DPA1/HLA-DPB1/HLA-DRA/APOA4/CLEC4G/IFNG/IL2/IL2RA/IL7R/IL10/IL12RB1/ITGA4/ITGAL/ITGB2/ITGB7/LAG3/LCK/FOXP3/PDCD1/SASH3/LAX1/SIRPG/CRTAM/PTAFR/PTPRC/RAC2/IL21/CCL5/CCL19/CCL21/SELL/SELPL…	90
GO:0070661	leukocyte proliferation	82/819	312/18862	2.13619e-41	2.21067e-39	1.82807e-39	EBI3/LILRB2/TNFSF13B/LILRB1/LILRB4/CORO1A/VSIG4/FCRL3/TNFRSF13C/CLC/TMIGD2/OCSTAMP/CR1/CR2/CSF1R/CTLA4/CLECL1/AGER/DOCK2/GPR183/AIF1/GAPT/FCGR2B/IKZF3/FLT3/TNFRSF13B/IL27/PTPN22/PLA2G2D/CD274/NCKAP1L/CD209/HLA-DMB/HLA-DPA1/HLA-DPB1/CLEC4G/IL2/IL2RA/IL7R/IL10/IL12RB1/CD180/MNDA/FOXP3/MZB1/PIK3CG/TREM2/SASH3/CRTAM/PTPRC/RAC2/IL21/CCL5/CCL8/CCL19/BLK/RASAL3/SPN/BTK/TLR4/CCR2/TYROBP/SCGB1A1/ZAP70/LST…	82
GO:0046651	lymphocyte proliferation	78/819	282/18862	3.75767e-41	3.78634e-39	3.13104e-39	EBI3/LILRB2/TNFSF13B/LILRB1/LILRB4/CORO1A/VSIG4/FCRL3/TNFRSF13C/CLC/TMIGD2/CR1/CR2/CTLA4/CLECL1/AGER/DOCK2/GPR183/AIF1/GAPT/FCGR2B/IKZF3/FLT3/TNFRSF13B/IL27/PTPN22/PLA2G2D/CD274/NCKAP1L/CD209/HLA-DMB/HLA-DPA1/HLA-DPB1/CLEC4G/IL2/IL2RA/IL7R/IL10/IL12RB1/CD180/MNDA/FOXP3/MZB1/PIK3CG/SASH3/CRTAM/PTPRC/RAC2/IL21/CCL5/CCL19/BLK/RASAL3/SPN/BTK/TLR4/CCR2/TYROBP/SCGB1A1/ZAP70/LST1/PDCD1LG2/DOCK8/HAVCR2/C…	78
GO:0032943	mononuclear cell proliferation	78/819	285/18862	8.73014e-41	8.57121e-39	7.08779e-39	EBI3/LILRB2/TNFSF13B/LILRB1/LILRB4/CORO1A/VSIG4/FCRL3/TNFRSF13C/CLC/TMIGD2/CR1/CR2/CTLA4/CLECL1/AGER/DOCK2/GPR183/AIF1/GAPT/FCGR2B/IKZF3/FLT3/TNFRSF13B/IL27/PTPN22/PLA2G2D/CD274/NCKAP1L/CD209/HLA-DMB/HLA-DPA1/HLA-DPB1/CLEC4G/IL2/IL2RA/IL7R/IL10/IL12RB1/CD180/MNDA/FOXP3/MZB1/PIK3CG/SASH3/CRTAM/PTPRC/RAC2/IL21/CCL5/CCL19/BLK/RASAL3/SPN/BTK/TLR4/CCR2/TYROBP/SCGB1A1/ZAP70/LST1/PDCD1LG2/DOCK8/HAVCR2/C…	78
GO:1903037	regulation of leukocyte cell-cell adhesion	83/819	330/18862	2.57677e-40	2.46661e-38	2.03972e-38	KLRC4-KLRK1/EBI3/LILRB2/SIRPB1/TNFSF13B/LILRB1/FGL2/LILRB4/CORO1A/VSIG4/NLRP3/TNFRSF13C/CCR7/TMIGD2/CR1/CTLA4/BTLA/CLECL1/AGER/AIF1/TIGIT/FCGR2B/KLRK1/FUT7/PTPN22/PLA2G2D/CD274/ICOS/TBX21/NCKAP1L/CD209/HLA-DMB/HLA-DPA1/HLA-DPB1/HLA-DRA/CLEC4G/IFNG/IL2/IL2RA/IL7R/IL10/IL12RB1/ITGA4/ITGB2/LAG3/LCK/FOXP3/PDCD1/SASH3/LAX1/SIRPG/CRTAM/PTAFR/PTPRC/IL21/CCL5/CCL19/CCL21/RASAL3/SPN/TNF/CCR2/SCGB1A1/ZAP70…	83
GO:0042742	defense response to bacterium	84/819	344/18862	9.83406e-40	9.03221e-38	7.469e-38	IGLL5/IGHV2-70D/IGHV1-69D/CXCL13/GNLY/IL17F/GBP4/CTSG/MPEG1/FCER1G/FGR/FPR2/IGHV6-1/IGHV5-51/IGHV4-61/IGHV4-59/IGHV4-39/IGHV4-34/IGHV4-28/IGHV4-4/IGHV3-74/IGHV3-73/IGHV3-66/IGHV3-53/IGHV3-49/IGHV3-48/IGHV3-43/IGHV3-38/IGHV3-33/IGHV3-30/IGHV3-23/IGHV3-21/IGHV3-16/IGHV3-15/IGHV3-13/IGHV3-11/IGHV3-7/IGHV2-70/IGHV2-5/IGHV1-69/IGHV1-58/IGHV1-45/IGHV1-24/IGHV1-18/IGHV1-3/TRBC2/TRBC1/TRAV27/IGLC7/IGKV3-…	84
GO:0008037	cell recognition	70/819	232/18862	9.90736e-40	9.03221e-38	7.469e-38	IGLL5/IGHV2-70D/IGHV1-69D/CD226/CCR7/DOCK2/FCN1/FOLR2/CATSPERD/NCR3/IGHV6-1/IGHV5-51/IGHV4-61/IGHV4-59/IGHV4-39/IGHV4-34/IGHV4-28/IGHV4-4/IGHV3-74/IGHV3-73/IGHV3-66/IGHV3-53/IGHV3-49/IGHV3-48/IGHV3-43/IGHV3-38/IGHV3-33/IGHV3-30/IGHV3-23/IGHV3-21/IGHV3-16/IGHV3-15/IGHV3-13/IGHV3-11/IGHV3-7/IGHV2-70/IGHV2-5/IGHV1-69/IGHV1-58/IGHV1-45/IGHV1-24/IGHV1-18/IGHV1-3/TRBC2/TRBC1/IGLC7/CD209/IGHA1/IGHE/IGHG…	70
GO:0070663	regulation of leukocyte proliferation	70/819	241/18862	1.60926e-38	1.43299e-36	1.18498e-36	EBI3/LILRB2/TNFSF13B/LILRB1/LILRB4/CORO1A/VSIG4/FCRL3/TNFRSF13C/CLC/TMIGD2/OCSTAMP/CR1/CSF1R/CTLA4/CLECL1/AGER/GPR183/AIF1/FCGR2B/IKZF3/TNFRSF13B/IL27/PTPN22/PLA2G2D/CD274/NCKAP1L/CD209/HLA-DMB/HLA-DPA1/HLA-DPB1/CLEC4G/IL2/IL2RA/IL10/IL12RB1/MNDA/FOXP3/MZB1/SASH3/CRTAM/PTPRC/RAC2/IL21/CCL5/CCL8/CCL19/BLK/RASAL3/SPN/BTK/TLR4/CCR2/TYROBP/SCGB1A1/ZAP70/LST1/PDCD1LG2/HAVCR2/CD1D/CD3E/CD4/CD6/CD22/CD2…	70
GO:1903131	mononuclear cell differentiation	90/819	411/18862	1.875e-38	1.63167e-36	1.34928e-36	LILRB2/IKZF1/UBD/CCR9/LILRB1/FGL2/LILRB4/NLRP3/SLAMF6/FCRL3/CCR6/CCR7/CR1/CR2/CSF1R/CSF2/CTLA4/NFAM1/AGER/DOCK2/GPR183/FCER1G/FCGR2B/IKZF3/FLT3/IL27/FUT7/ZNF683/PTPN22/PLA2G2D/TBX21/NCKAP1L/HLA-DOA/HLA-DRA/IRF8/IFNG/IL2/IL2RA/IL7R/IL10/IL12RB1/IRF4/ITGA4/ITK/KLRC1/THEMIS/LAG3/LCK/LY9/FOXP3/TREM2/SASH3/POU2AF1/CRTAM/SLAMF8/PTGER4/AICDA/PTPRC/IL21/CCL19/BLK/BCL11B/SPI1/SPN/BTK/CCR2/ZAP70/CAMK4/DCST…	90
GO:0050670	regulation of lymphocyte proliferation	67/819	221/18862	3.33605e-38	2.83861e-36	2.34733e-36	EBI3/LILRB2/TNFSF13B/LILRB1/LILRB4/CORO1A/VSIG4/FCRL3/TNFRSF13C/CLC/TMIGD2/CR1/CTLA4/CLECL1/AGER/GPR183/AIF1/FCGR2B/IKZF3/TNFRSF13B/IL27/PTPN22/PLA2G2D/CD274/NCKAP1L/CD209/HLA-DMB/HLA-DPA1/HLA-DPB1/CLEC4G/IL2/IL2RA/IL10/IL12RB1/MNDA/FOXP3/MZB1/SASH3/CRTAM/PTPRC/RAC2/IL21/CCL5/CCL19/BLK/RASAL3/SPN/BTK/TLR4/CCR2/TYROBP/SCGB1A1/ZAP70/LST1/PDCD1LG2/HAVCR2/CD1D/CD3E/CD4/CD6/CD22/CD28/CD80/CD86/TNFSF8/…	67
GO:0032944	regulation of mononuclear cell proliferation	67/819	223/18862	6.29888e-38	5.24314e-36	4.33571e-36	EBI3/LILRB2/TNFSF13B/LILRB1/LILRB4/CORO1A/VSIG4/FCRL3/TNFRSF13C/CLC/TMIGD2/CR1/CTLA4/CLECL1/AGER/GPR183/AIF1/FCGR2B/IKZF3/TNFRSF13B/IL27/PTPN22/PLA2G2D/CD274/NCKAP1L/CD209/HLA-DMB/HLA-DPA1/HLA-DPB1/CLEC4G/IL2/IL2RA/IL10/IL12RB1/MNDA/FOXP3/MZB1/SASH3/CRTAM/PTPRC/RAC2/IL21/CCL5/CCL19/BLK/RASAL3/SPN/BTK/TLR4/CCR2/TYROBP/SCGB1A1/ZAP70/LST1/PDCD1LG2/HAVCR2/CD1D/CD3E/CD4/CD6/CD22/CD28/CD80/CD86/TNFSF8/…	67
GO:0038095	Fc-epsilon receptor signaling pathway	59/819	169/18862	1.20049e-37	9.78014e-36	8.08749e-36	FCER1G/LILRA4/IGKV1-5/IGHV4-59/IGHV4-39/IGHV4-34/IGHV3-53/IGHV3-48/IGHV3-33/IGHV3-30/IGHV3-23/IGHV3-13/IGHV3-11/IGHV3-7/IGHV2-70/IGHV2-5/IGHV1-69/IGLV7-43/IGLV6-57/IGLV3-27/IGLV3-25/IGLV3-21/IGLV3-19/IGLV2-23/IGLV2-14/IGLV2-11/IGLV2-8/IGLV1-51/IGLV1-47/IGLV1-44/IGLV1-40/IGLC7/IGKV3D-20/IGKV3D-11/IGKV2D-30/IGKV2D-28/IGKV1D-39/IGKV1D-12/IGKV5-2/IGKV4-1/IGKV3-20/IGKV3-15/IGKV2-40/IGKV2-30/IGKV2-29/I…	59
GO:1903039	positive regulation of leukocyte cell-cell adhesion	68/819	234/18862	1.87413e-37	1.49501e-35	1.23627e-35	KLRC4-KLRK1/EBI3/LILRB2/SIRPB1/TNFSF13B/LILRB1/LILRB4/CORO1A/NLRP3/TNFRSF13C/CCR7/TMIGD2/CR1/CTLA4/BTLA/CLECL1/AGER/AIF1/KLRK1/FUT7/PTPN22/CD274/ICOS/NCKAP1L/CD209/HLA-DMB/HLA-DPA1/HLA-DPB1/HLA-DRA/IFNG/IL2/IL2RA/IL7R/IL12RB1/ITGA4/ITGB2/LCK/FOXP3/PDCD1/SASH3/SIRPG/PTAFR/PTPRC/IL21/CCL5/CCL19/CCL21/RASAL3/TNF/CCR2/ZAP70/PDCD1LG2/DOCK8/HAVCR2/RUNX3/CD1D/CD3E/CD4/CD5/CD6/CD27/CD28/GRAP2/CD80/CD86/C…	68
GO:0006898	receptor-mediated endocytosis	78/819	328/18862	4.75867e-36	3.71856e-34	3.07499e-34	LILRB1/LILRB4/ALB/FCER1G/FCGR1A/FCGR1B/FCGR2B/FPR2/IGKV1-5/CLEC9A/IGHV4-59/IGHV4-39/IGHV4-34/IGHV3-53/IGHV3-48/IGHV3-33/IGHV3-30/IGHV3-23/IGHV3-13/IGHV3-11/IGHV3-7/IGHV2-70/IGHV2-5/IGHV1-69/RSPO1/IGLV7-43/IGLV6-57/IGLV3-27/IGLV3-25/IGLV3-21/IGLV3-19/IGLV2-23/IGLV2-14/IGLV2-11/IGLV2-8/IGLV1-51/IGLV1-47/IGLV1-44/IGLV1-40/IGLC7/IGKV3D-20/IGKV3D-11/IGKV2D-30/IGKV2D-28/IGKV1D-39/IGKV1D-12/IGKV5-2/IGKV…	78
GO:0030098	lymphocyte differentiation	81/819	358/18862	9.88542e-36	7.57026e-34	6.26007e-34	LILRB2/IKZF1/CCR9/FGL2/LILRB4/NLRP3/SLAMF6/FCRL3/CCR6/CCR7/CR1/CR2/CTLA4/NFAM1/DOCK2/GPR183/FCER1G/FCGR2B/IKZF3/FLT3/IL27/FUT7/ZNF683/PTPN22/PLA2G2D/TBX21/NCKAP1L/HLA-DOA/HLA-DRA/IFNG/IL2/IL2RA/IL7R/IL10/IL12RB1/IRF4/ITGA4/ITK/KLRC1/THEMIS/LAG3/LCK/LY9/FOXP3/SASH3/POU2AF1/CRTAM/SLAMF8/PTGER4/AICDA/PTPRC/IL21/CCL19/BCL11B/SPI1/SPN/BTK/CCR2/ZAP70/CAMK4/EOMES/RUNX3/CD1D/CD2/CD3D/CD3E/CD3G/CD4/CD8A/C…	81
GO:0050870	positive regulation of T cell activation	63/819	212/18862	2.1481e-35	1.61276e-33	1.33364e-33	KLRC4-KLRK1/EBI3/LILRB2/SIRPB1/TNFSF13B/LILRB1/LILRB4/CORO1A/NLRP3/TNFRSF13C/CCR7/TMIGD2/CR1/CTLA4/BTLA/CLECL1/AGER/AIF1/KLRK1/PTPN22/CD274/ICOS/NCKAP1L/CD209/HLA-DMB/HLA-DPA1/HLA-DPB1/HLA-DRA/IFNG/IL2/IL2RA/IL7R/IL12RB1/LCK/FOXP3/PDCD1/SASH3/SIRPG/PTPRC/IL21/CCL5/CCL19/CCL21/RASAL3/CCR2/ZAP70/PDCD1LG2/DOCK8/HAVCR2/RUNX3/CD1D/CD3E/CD4/CD5/CD6/CD27/CD28/GRAP2/CD80/CD86/CD40LG/CD70/TESPA1	63
GO:0022409	positive regulation of cell-cell adhesion	71/819	276/18862	2.99379e-35	2.20447e-33	1.82294e-33	KLRC4-KLRK1/EBI3/LILRB2/SIRPB1/CXCL13/TNFSF13B/LILRB1/LILRB4/CORO1A/NLRP3/TNFRSF13C/CCR7/TMIGD2/CR1/CTLA4/BTLA/CLECL1/AGER/AIF1/KLRK1/ALOX15/FUT7/PTPN22/CD274/ICOS/NCKAP1L/CD209/HLA-DMB/HLA-DPA1/HLA-DPB1/HLA-DRA/IFNG/IL2/IL2RA/IL7R/IL10/IL12RB1/ITGA4/ITGB2/LCK/FOXP3/PDCD1/SASH3/SIRPG/PTAFR/PTPRC/IL21/CCL5/CCL19/CCL21/RASAL3/TNF/CCR2/ZAP70/PDCD1LG2/DOCK8/HAVCR2/RUNX3/CD1D/CD3E/CD4/CD5/CD6/CD27/CD2…	71
GO:0022407	regulation of cell-cell adhesion	88/819	437/18862	1.27475e-34	9.20947e-33	7.61559e-33	KLRC4-KLRK1/EBI3/LILRB2/SIRPB1/CXCL13/TNFSF13B/LILRB1/FGL2/LILRB4/CORO1A/VSIG4/NLRP3/TNFRSF13C/CCR7/TMIGD2/CR1/CTLA4/BTLA/CLECL1/AGER/AIF1/TIGIT/FCGR2B/KLRK1/ALOX15/FUT7/PTPN22/PLA2G2D/CD274/ICOS/TBX21/NCKAP1L/CD209/HLA-DMB/HLA-DPA1/HLA-DPB1/HLA-DRA/CLEC4G/IFNG/IL2/IL2RA/IL7R/IL10/IL12RB1/ITGA4/ITGB2/LAG3/LCK/FOXP3/PDCD1/SASH3/LAX1/SIRPG/CRTAM/PTAFR/PTPRC/IL21/CCL5/CCL19/CCL21/BLK/RASAL3/SPN/TNF/…	88
GO:0042129	regulation of T cell proliferation	54/819	168/18862	2.01492e-32	1.42873e-30	1.18146e-30	EBI3/LILRB2/TNFSF13B/LILRB1/LILRB4/CORO1A/VSIG4/TNFRSF13C/CLC/TMIGD2/CR1/CTLA4/CLECL1/AGER/AIF1/IL27/PTPN22/PLA2G2D/CD274/NCKAP1L/CD209/HLA-DMB/HLA-DPA1/HLA-DPB1/CLEC4G/IL2/IL2RA/IL10/IL12RB1/FOXP3/SASH3/CRTAM/PTPRC/RAC2/IL21/CCL5/CCL19/RASAL3/SPN/CCR2/SCGB1A1/ZAP70/PDCD1LG2/HAVCR2/CD1D/CD3E/CD4/CD6/CD28/CD80/CD86/TNFSF8/CD40LG/CD70	54
GO:0002703	regulation of leukocyte mediated immunity	59/819	209/18862	7.71189e-32	5.36888e-30	4.43969e-30	KLRC4-KLRK1/CD96/CD226/LILRB1/LILRB4/NLRP3/SLAMF6/SH2D1B/CLC/CR1/AGER/DNASE1L3/FCER2/FCGR2B/FGR/KLRK1/FUT7/NCR3/STAP1/TBX21/HLA-DRA/CLEC4G/IL2/IL7R/IL10/IL12RB1/ITGAM/ITGB2/KLRC1/KLRC2/KLRD1/CLEC12B/SCIMP/LAG3/LTA/SH2D1A/NOS2/FOXP3/SASH3/CRTAM/PTAFR/PTPRC/RAC2/IL21/BLK/BTK/TLR4/TNF/CCR2/TYROBP/WAS/HAVCR2/IL18RAP/CD84/CD1B/CD1C/CD1D/CD28/NCR1	59
GO:0042098	T cell proliferation	57/819	195/18862	1.10341e-31	7.54459e-30	6.23885e-30	EBI3/LILRB2/TNFSF13B/LILRB1/LILRB4/CORO1A/VSIG4/TNFRSF13C/CLC/TMIGD2/CR1/CTLA4/CLECL1/AGER/DOCK2/AIF1/IL27/PTPN22/PLA2G2D/CD274/NCKAP1L/CD209/HLA-DMB/HLA-DPA1/HLA-DPB1/CLEC4G/IL2/IL2RA/IL10/IL12RB1/FOXP3/PIK3CG/SASH3/CRTAM/PTPRC/RAC2/IL21/CCL5/CCL19/RASAL3/SPN/CCR2/SCGB1A1/ZAP70/PDCD1LG2/DOCK8/HAVCR2/CD1D/CD3E/CD4/CD6/CD28/CD80/CD86/TNFSF8/CD40LG/CD70	57
GO:0002699	positive regulation of immune effector process	58/819	219/18862	1.10583e-29	7.42849e-28	6.14284e-28	KLRC4-KLRK1/CD226/LILRB1/IL17F/NLRP3/SLAMF6/SH2D1B/CR1/FCER2/FGR/KLRK1/NCR3/PTPN22/STAP1/FFAR3/TBX21/HLA-DMB/HLA-DRA/IFNG/IL2/IL10/IL12RB1/IL17A/ITGAM/ITGB2/KLRC2/KLRD1/SCIMP/LAG3/LTA/SH2D1A/NOS2/FOXP3/MZB1/CD244/SASH3/CRTAM/KLK7/PTAFR/PTPRC/RAC2/IL21/CCL19/BLK/BTK/TLR4/TNF/CCR2/TYROBP/LAPTM5/IL18RAP/CD84/CD1B/CD1C/CD1D/CD28/CD80/CD86	58
GO:0002683	negative regulation of immune system process	78/819	403/18862	1.61523e-29	1.06633e-27	8.81783e-28	KLRC4-KLRK1/TSPAN32/CD96/LILRB2/LILRB1/FGL2/LILRB4/VSIG4/FCRL3/CNR2/CD200R1/CR1/CD300LF/CTLA4/NLRC3/TIGIT/FCGR2B/FGR/KLRK1/TNFRSF13B/ALOX15/PTPN22/STAP1/PLA2G2D/GBP1/CD274/TBX21/HLA-DOA/HLA-DOB/CLEC4G/IL2/IL2RA/IL7R/IL10/TBC1D10C/KLRC1/KLRD1/CLEC12B/LAG3/LTF/SH2D1A/MNDA/FOXP3/CLDN18/PDCD1/UBASH3A/LAX1/CRTAM/SLAMF8/PTGER4/PTPRC/CCL3/CCL21/BLK/SAMSN1/SPN/BTK/TLR4/TNF/C1QC/CCR2/ACOD1/TYROBP/SCGB1A1/…	78
GO:0030217	T cell differentiation	61/819	246/18862	1.94841e-29	1.26448e-27	1.04564e-27	LILRB2/CCR9/FGL2/LILRB4/NLRP3/SLAMF6/CCR6/CCR7/CR1/CTLA4/DOCK2/GPR183/FCER1G/IL27/FUT7/ZNF683/PTPN22/PLA2G2D/TBX21/NCKAP1L/HLA-DOA/HLA-DRA/IFNG/IL2/IL2RA/IL7R/IL12RB1/IRF4/ITK/KLRC1/THEMIS/LAG3/LCK/LY9/FOXP3/SASH3/CRTAM/PTGER4/PTPRC/IL21/CCL19/BCL11B/SPN/CCR2/ZAP70/CAMK4/EOMES/RUNX3/CD1D/CD2/CD3D/CD3E/CD3G/CD4/CD8A/CD27/CD28/CD80/CD86/TNFSF8/TESPA1	61
GO:0001819	positive regulation of cytokine production	81/819	437/18862	2.8599e-29	1.8251e-27	1.50923e-27	EBI3/LILRB2/CD226/LILRB1/IL17F/NLRP3/SLAMF6/GBP5/CCR7/TMIGD2/CSF1R/CSF2/PYHIN1/NFAM1/AGER/AIF1/TIGIT/FCER1G/FCN1/FGR/IL27/MCOLN2/PTPN22/CLEC9A/FFAR3/CD274/HLA-DPA1/HLA-DPB1/IRF8/IFNG/LILRA5/IL2/IL10/IL12RB1/IL16/IL17A/IRF4/SCIMP/LTA/LTB/LY9/MNDA/OSM/P2RX7/FOXP3/TLR7/TLR8/CD244/TREM2/SASH3/POU2AF1/IL26/CRTAM/PTAFR/PTGER4/PTPRC/IL21/SAA1/CCL3/CCL19/SPN/TLR4/TNF/C3AR1/CCR2/TYROBP/LAPTM5/ZBP1/HAVCR2/…	81
GO:0042102	positive regulation of T cell proliferation	39/819	99/18862	1.42161e-27	8.92353e-26	7.37913e-26	EBI3/LILRB2/TNFSF13B/CORO1A/TNFRSF13C/TMIGD2/CLECL1/AGER/AIF1/PTPN22/CD274/NCKAP1L/CD209/HLA-DMB/HLA-DPA1/HLA-DPB1/IL2/IL2RA/IL12RB1/FOXP3/SASH3/PTPRC/IL21/CCL5/CCL19/RASAL3/CCR2/ZAP70/PDCD1LG2/HAVCR2/CD1D/CD3E/CD4/CD6/CD28/CD80/CD86/CD40LG/CD70	39
GO:0002706	regulation of lymphocyte mediated immunity	46/819	157/18862	7.92851e-26	4.8965e-24	4.04906e-24	KLRC4-KLRK1/CD96/CD226/LILRB1/LILRB4/NLRP3/SLAMF6/SH2D1B/CLC/CR1/AGER/FCER2/FCGR2B/KLRK1/FUT7/NCR3/TBX21/HLA-DRA/CLEC4G/IL2/IL7R/IL10/IL12RB1/KLRC1/KLRC2/KLRD1/CLEC12B/LAG3/LTA/SH2D1A/FOXP3/SASH3/CRTAM/PTPRC/IL21/BTK/TNF/CCR2/WAS/HAVCR2/IL18RAP/CD1B/CD1C/CD1D/CD28/NCR1	46
GO:0045785	positive regulation of cell adhesion	75/819	425/18862	9.5914e-26	5.82944e-24	4.82054e-24	KLRC4-KLRK1/EBI3/LILRB2/SIRPB1/CXCL13/TNFSF13B/LILRB1/LILRB4/CORO1A/NLRP3/TNFRSF13C/CCR7/TMIGD2/CR1/CTLA4/BTLA/CLECL1/AGER/AIF1/KLRK1/ALOX15/FUT7/PTPN22/CD274/ICOS/NCKAP1L/CD209/HLA-DMB/HLA-DPA1/HLA-DPB1/HLA-DRA/IFNG/IL2/IL2RA/IL7R/IL10/IL12RB1/ITGA4/ITGB2/LCK/FOXP3/PDCD1/SASH3/APBB1IP/SIRPG/CASS4/PTAFR/PTPRC/IL21/SAA1/CCL5/CCL19/CCL21/P2RY12/RASAL3/TNF/CCR2/ZAP70/PDCD1LG2/DOCK8/HAVCR2/RUNX3/CD1D…	75
GO:0071674	mononuclear cell migration	50/819	190/18862	1.35095e-25	8.08251e-24	6.68367e-24	KLRC4-KLRK1/CXCL13/JAML/CCR1/CCR5/CCR6/CCR7/CMKLR1/CD200R1/CSF1R/AGER/GPR183/AIF1/KLRK1/FPR2/FUT7/CXCR3/GPR15/TBX21/CXCL10/ITGA4/ITGAL/ITGB7/CCL4L1/PIK3CG/CRTAM/SLAMF8/PTPRO/SAA1/CCL3/CCL4/CCL5/CCL8/CCL13/CCL14/CCL17/CCL18/CCL19/CCL21/CCL23/CXCL11/SPN/XCL2/TNF/C3AR1/CCR2/ZAP70/CXCR4/PLA2G7/DOCK8	50
GO:0070665	positive regulation of leukocyte proliferation	44/819	148/18862	4.7922e-25	2.82297e-23	2.3344e-23	EBI3/LILRB2/TNFSF13B/CORO1A/FCRL3/TNFRSF13C/TMIGD2/OCSTAMP/CSF1R/CLECL1/AGER/GPR183/AIF1/PTPN22/CD274/NCKAP1L/CD209/HLA-DMB/HLA-DPA1/HLA-DPB1/IL2/IL2RA/IL12RB1/FOXP3/SASH3/PTPRC/IL21/CCL5/CCL19/RASAL3/TLR4/CCR2/ZAP70/PDCD1LG2/HAVCR2/CD1D/CD3E/CD4/CD6/CD28/CD80/CD86/CD40LG/CD70	44
GO:0050671	positive regulation of lymphocyte proliferation	42/819	135/18862	7.81365e-25	4.5331e-23	3.74856e-23	EBI3/LILRB2/TNFSF13B/CORO1A/FCRL3/TNFRSF13C/TMIGD2/CLECL1/AGER/GPR183/AIF1/PTPN22/CD274/NCKAP1L/CD209/HLA-DMB/HLA-DPA1/HLA-DPB1/IL2/IL2RA/IL12RB1/FOXP3/SASH3/PTPRC/IL21/CCL5/CCL19/RASAL3/TLR4/CCR2/ZAP70/PDCD1LG2/HAVCR2/CD1D/CD3E/CD4/CD6/CD28/CD80/CD86/CD40LG/CD70	42
GO:0032946	positive regulation of mononuclear cell proliferation	42/819	136/18862	1.08478e-24	6.19946e-23	5.12652e-23	EBI3/LILRB2/TNFSF13B/CORO1A/FCRL3/TNFRSF13C/TMIGD2/CLECL1/AGER/GPR183/AIF1/PTPN22/CD274/NCKAP1L/CD209/HLA-DMB/HLA-DPA1/HLA-DPB1/IL2/IL2RA/IL12RB1/FOXP3/SASH3/PTPRC/IL21/CCL5/CCL19/RASAL3/TLR4/CCR2/ZAP70/PDCD1LG2/HAVCR2/CD1D/CD3E/CD4/CD6/CD28/CD80/CD86/CD40LG/CD70	42
GO:0046631	alpha-beta T cell activation	43/819	149/18862	6.28523e-24	3.53914e-22	2.92662e-22	EBI3/LILRB1/LILRB4/NLRP3/SLAMF6/AGER/DOCK2/GPR183/IL27/FUT7/ZNF683/PTPN22/PLA2G2D/CD274/TBX21/NCKAP1L/HLA-DRA/IFNG/IL2/IL12RB1/IRF4/ITK/LY9/CLEC4A/FOXP3/SASH3/CRTAM/PTGER4/PTPRC/IL21/CCL19/BCL11B/RASAL3/SPN/CCR2/ZAP70/EOMES/RUNX3/CD3E/CD28/CD80/CD86/TNFSF8	43
GO:1902105	regulation of leukocyte differentiation	58/819	279/18862	8.24644e-24	4.57618e-22	3.78418e-22	LILRB2/LILRB1/FGL2/LILRB4/NLRP3/FCRL3/CCR1/OCSTAMP/CR1/CTLA4/NFAM1/AGER/EVI2B/FCGR2B/IKZF3/IL27/ZNF683/TBX21/NCKAP1L/HLA-DOA/HLA-DRA/IFNG/IL2/IL2RA/IL7R/IL10/IL12RB1/IL17A/IRF4/LAG3/LTF/FOXP3/CLDN18/TREM2/SASH3/CRTAM/SLAMF8/PTPRC/CCL3/CCL19/BTK/TLR4/TNF/C1QC/CCR2/TYROBP/ZAP70/CAMK4/DCSTAMP/RUNX3/CD2/CD4/GPR55/CD27/CD28/CD80/CD86/TESPA1	58
GO:0031341	regulation of cell killing	35/819	98/18862	3.50392e-23	1.91664e-21	1.58493e-21	KLRC4-KLRK1/CD226/LILRB1/SLAMF6/AGER/DNASE1L3/FCER2/FCGR2B/KLRK1/NCR3/STAP1/HLA-DRA/IFNG/IL7R/IL12RB1/ITGAM/KLRC1/KLRC2/KLRD1/CLEC12B/LAG3/SH2D1A/NOS2/P2RX7/PRF1/CRTAM/PTPRC/IL21/TYROBP/HAVCR2/IL18RAP/CD1B/CD1C/CD1D/NCR1	35
GO:0001909	leukocyte mediated cytotoxicity	37/819	113/18862	6.63884e-23	3.5803e-21	2.96066e-21	KLRC4-KLRK1/CD226/LILRB1/CORO1A/SLAMF6/CTSG/AGER/DNASE1L3/FCGR2B/KLRK1/NCR3/STAP1/GZMB/GZMM/HLA-DRA/IL7R/IL12RB1/ITGAM/KLRC1/KLRC2/KLRD1/CLEC12B/LAG3/SH2D1A/NOS2/PRF1/CRTAM/SLAMF7/PTPRC/IL21/TYROBP/HAVCR2/IL18RAP/CD1B/CD1C/CD1D/NCR1	37
GO:0002695	negative regulation of leukocyte activation	46/819	182/18862	7.69503e-23	4.09226e-21	3.38401e-21	TSPAN32/LILRB2/LILRB1/FGL2/LILRB4/VSIG4/CNR2/CR1/CD300LF/CTLA4/TIGIT/FCGR2B/FGR/TNFRSF13B/PTPN22/PLA2G2D/CD274/TBX21/CLEC4G/IL2/IL2RA/IL10/TBC1D10C/LAG3/MNDA/FOXP3/LAX1/CRTAM/PTPRC/BLK/SAMSN1/SPN/BTK/CCR2/TYROBP/SCGB1A1/LAPTM5/LST1/TNFAIP8L2/PDCD1LG2/HAVCR2/CST7/RUNX3/CD84/CD80/CD86	46
GO:0070098	chemokine-mediated signaling pathway	33/819	88/18862	1.02333e-22	5.36757e-21	4.4386e-21	CXCL13/CXCR6/CCR9/CCR1/CCR4/CCR5/CCR6/CCR7/CCR8/CMKLR1/ACKR1/XCR1/CXCR3/CXCL10/CCL4L1/CXCL9/TREM2/CCL3/CCL4/CCL5/CCL8/CCL13/CCL14/CCL17/CCL18/CCL19/CCL21/CCL23/CXCL11/CXCR5/XCL2/CCR2/CXCR4	33
GO:0001906	cell killing	45/819	179/18862	2.88211e-22	1.4913e-20	1.2332e-20	KLRC4-KLRK1/GNLY/CD226/LILRB1/CORO1A/SLAMF6/CTSG/AGER/DNASE1L3/FCER2/FCGR2B/KLRK1/NCR3/STAP1/GZMB/GZMM/HLA-DRA/IFNG/IL7R/IL12RB1/ITGAM/KLRC1/KLRC2/KLRD1/CLEC12B/LAG3/LTF/SH2D1A/LYZ/NOS2/P2RX7/PRF1/CRTAM/HAMP/SLAMF7/PTPRC/IL21/CCL13/TYROBP/HAVCR2/IL18RAP/CD1B/CD1C/CD1D/NCR1	45
GO:1990868	response to chemokine	34/819	97/18862	2.99873e-22	1.51081e-20	1.24933e-20	CXCL13/CXCR6/CCR9/CCR1/CCR4/CCR5/CCR6/CCR7/CCR8/CMKLR1/ACKR1/XCR1/CXCR3/CXCL10/CCL4L1/CXCL9/TREM2/CCL3/CCL4/CCL5/CCL8/CCL13/CCL14/CCL17/CCL18/CCL19/CCL21/CCL23/CXCL11/CXCR5/XCL2/CCR2/CXCR4/DOCK8	34
GO:1990869	cellular response to chemokine	34/819	97/18862	2.99873e-22	1.51081e-20	1.24933e-20	CXCL13/CXCR6/CCR9/CCR1/CCR4/CCR5/CCR6/CCR7/CCR8/CMKLR1/ACKR1/XCR1/CXCR3/CXCL10/CCL4L1/CXCL9/TREM2/CCL3/CCL4/CCL5/CCL8/CCL13/CCL14/CCL17/CCL18/CCL19/CCL21/CCL23/CXCL11/CXCR5/XCL2/CCR2/CXCR4/DOCK8	34
GO:0072676	lymphocyte migration	37/819	118/18862	3.68668e-22	1.83329e-20	1.516e-20	KLRC4-KLRK1/CXCL13/CCR6/CCR7/CD200R1/GPR183/AIF1/KLRK1/FUT7/CXCR3/GPR15/TBX21/CXCL10/ITGA4/ITGAL/ITGB7/CCL4L1/PIK3CG/CRTAM/SAA1/CCL3/CCL4/CCL5/CCL8/CCL13/CCL14/CCL17/CCL18/CCL19/CCL21/CCL23/CXCL11/SPN/XCL2/CCR2/ZAP70/DOCK8	37
GO:0001910	regulation of leukocyte mediated cytotoxicity	31/819	79/18862	4.06873e-22	1.99733e-20	1.65165e-20	KLRC4-KLRK1/CD226/LILRB1/SLAMF6/AGER/DNASE1L3/FCGR2B/KLRK1/NCR3/STAP1/HLA-DRA/IL7R/IL12RB1/ITGAM/KLRC1/KLRC2/KLRD1/CLEC12B/LAG3/SH2D1A/NOS2/CRTAM/PTPRC/IL21/TYROBP/HAVCR2/IL18RAP/CD1B/CD1C/CD1D/NCR1	31
GO:0032609	interferon-gamma production	36/819	112/18862	5.21936e-22	2.52974e-20	2.09192e-20	EBI3/CD96/CD226/LILRB1/LILRB4/SLAMF6/CCR7/CR1/IL27/PTPN22/CD274/HLA-DPA1/HLA-DPB1/IRF8/IL2/IL10/IL12RB1/LTA/FOXP3/TLR7/TLR8/CD244/SASH3/CRTAM/IL21/SPN/TLR4/TNF/CCR2/SCGB1A1/LAPTM5/PDCD1LG2/HAVCR2/CD2/CD3E/CD14	36
GO:0032649	regulation of interferon-gamma production	35/819	107/18862	1.01715e-21	4.86833e-20	4.02577e-20	EBI3/CD96/CD226/LILRB1/LILRB4/SLAMF6/CCR7/CR1/IL27/PTPN22/CD274/HLA-DPA1/HLA-DPB1/IRF8/IL2/IL10/IL12RB1/LTA/FOXP3/TLR7/TLR8/CD244/SASH3/CRTAM/IL21/TLR4/TNF/CCR2/SCGB1A1/LAPTM5/PDCD1LG2/HAVCR2/CD2/CD3E/CD14	35
GO:0002285	lymphocyte activation involved in immune response	45/819	189/18862	3.12764e-21	1.47849e-19	1.2226e-19	LILRB1/FGL2/CORO1A/NLRP3/SLAMF6/CCR6/CR1/GPR183/GAPT/FCER1G/FCGR2B/IL27/ZNF683/TBX21/HLA-DMB/HLA-DRA/IFNG/IL2/IL10/IL12RB1/IRF4/ITGAL/KLRC2/LCP1/LY9/CD180/FOXP3/CD244/POU2AF1/APBB1IP/PTGER4/PTPRC/IL21/CCL19/SPN/TLR4/EOMES/HAVCR2/CD1C/CD19/CD28/CD80/CD86/ITM2A/CD40LG	45
GO:0030595	leukocyte chemotaxis	49/819	226/18862	4.0486e-21	1.8905e-19	1.56331e-19	KLRC4-KLRK1/CXCL13/CORO1A/JAML/CCR1/CCR5/CCR6/CCR7/CMKLR1/CNR2/CSF1R/GPR183/AIF1/FCER1G/VEGFD/KLRK1/FPR2/STAP1/CXCR3/NCKAP1L/IL10/IL16/CXCL10/ITGB2/CCL4L1/CXCL9/PIK3CG/SLAMF8/PTPRO/RAC2/SAA1/CCL3/CCL4/CCL5/CCL8/CCL13/CCL14/CCL17/CCL18/CCL19/CCL21/CCL23/CXCL11/CXCR5/XCL2/C3AR1/CCR2/CXCR4/PLA2G7	49
GO:0050866	negative regulation of cell activation	46/819	200/18862	5.17097e-21	2.3855e-19	1.97264e-19	TSPAN32/LILRB2/LILRB1/FGL2/LILRB4/VSIG4/CNR2/CR1/CD300LF/CTLA4/TIGIT/FCGR2B/FGR/TNFRSF13B/PTPN22/PLA2G2D/CD274/TBX21/CLEC4G/IL2/IL2RA/IL10/TBC1D10C/LAG3/MNDA/FOXP3/LAX1/CRTAM/PTPRC/BLK/SAMSN1/SPN/BTK/CCR2/TYROBP/SCGB1A1/LAPTM5/LST1/TNFAIP8L2/PDCD1LG2/HAVCR2/CST7/RUNX3/CD84/CD80/CD86	46
GO:0002705	positive regulation of leukocyte mediated immunity	36/819	125/18862	3.31969e-20	1.51322e-18	1.25133e-18	KLRC4-KLRK1/CD226/NLRP3/SLAMF6/SH2D1B/FCER2/KLRK1/NCR3/STAP1/TBX21/HLA-DRA/IL2/IL12RB1/ITGAM/ITGB2/KLRC2/KLRD1/SCIMP/LAG3/LTA/SH2D1A/NOS2/FOXP3/SASH3/CRTAM/PTAFR/PTPRC/IL21/BTK/TNF/TYROBP/IL18RAP/CD1B/CD1C/CD1D/CD28	36
GO:0051250	negative regulation of lymphocyte activation	39/819	153/18862	1.07343e-19	4.83551e-18	3.99863e-18	LILRB2/LILRB1/FGL2/LILRB4/VSIG4/CR1/CTLA4/TIGIT/FCGR2B/FGR/TNFRSF13B/PTPN22/PLA2G2D/CD274/TBX21/CLEC4G/IL2/IL2RA/IL10/TBC1D10C/LAG3/MNDA/FOXP3/LAX1/CRTAM/BLK/SAMSN1/SPN/BTK/TYROBP/SCGB1A1/LAPTM5/LST1/TNFAIP8L2/PDCD1LG2/HAVCR2/RUNX3/CD80/CD86	39
GO:0002819	regulation of adaptive immune response	41/819	170/18862	1.12301e-19	4.99998e-18	4.13464e-18	CD226/TNFSF13B/LILRB1/LILRB4/NLRP3/CLC/CR1/AGER/FCER2/FCGR2B/ALOX15/IL27/FUT7/CD274/TBX21/HLA-DRA/CLEC4G/IL2/IL7R/IL10/IL12RB1/KLRC1/KLRD1/LTA/FOXP3/SASH3/PTPRC/CCL19/SAMSN1/BTK/TNF/CCR2/WAS/HAVCR2/CD1B/CD1C/CD1D/CD4/CD28/CD80/CD48	41
GO:0060326	cell chemotaxis	55/819	306/18862	1.61576e-19	7.1112e-18	5.88046e-18	KLRC4-KLRK1/CXCL13/CXCR6/CCR9/CORO1A/JAML/CCR1/CCR4/CCR5/CCR6/CCR7/CCR8/CMKLR1/CNR2/CSF1R/GPR183/AIF1/FCER1G/VEGFD/KLRK1/FPR2/STAP1/XCR1/CXCR3/NCKAP1L/IL10/IL16/CXCL10/ITGB2/CCL4L1/CXCL9/BIN2/PIK3CG/SLAMF8/PTPRO/RAC2/SAA1/CCL3/CCL4/CCL5/CCL8/CCL13/CCL14/CCL17/CCL18/CCL19/CCL21/CCL23/CXCL11/CXCR5/XCL2/C3AR1/CCR2/CXCR4/PLA2G7	55
GO:0002831	regulation of response to biotic stimulus	65/819	420/18862	2.68432e-19	1.16798e-17	9.65841e-18	KLRC4-KLRK1/TSPAN32/CD96/CLEC10A/CD226/LILRB1/FGL2/IL17F/VSIG4/SLAMF6/GBP5/SH2D1B/CR1/PYHIN1/CLEC4C/NLRC3/FCER1G/FCGR2B/FCN1/FGR/KLRK1/FPR2/IL27/NCR3/PTPN22/CLEC4E/CD274/CD209/CLEC4D/ICAM3/IFNG/IL2RA/IL12RB1/IL17A/KLRC1/KLRC2/KLRD1/CLEC12B/SCIMP/LAG3/LTF/CD180/SH2D1A/MNDA/CLEC4A/TLR8/TREM2/CRTAM/KLK7/SLAMF8/IL21/APOBEC3G/CCL5/TLR4/ACOD1/TYROBP/TASL/ZBP1/HAVCR2/IL18RAP/CD1D/CLEC6A/NCR1/AIM2/LY86	65
GO:0050852	T cell receptor signaling pathway	44/819	204/18862	5.38758e-19	2.31787e-17	1.91672e-17	CD226/BTNL3/LILRB4/CCR7/CTLA4/FYB1/PTPN22/GBP1/TRBV12-3/TRBV7-9/TRBC1/TRAV29DV5/TRAV19/TRAV8-4/TRAC/HLA-DPA1/HLA-DPB1/HLA-DQA1/HLA-DQA2/HLA-DRA/HLA-DRB5/ITK/THEMIS/LCK/LCP2/SH2D1A/TRAT1/FOXP3/UBASH3A/PTPRC/BTN1A1/WAS/ZAP70/LAPTM5/BTNL8/SLA2/CD3D/CD3E/CD3G/CD247/CD4/CD28/GRAP2/TESPA1	44
GO:0097529	myeloid leukocyte migration	45/819	218/18862	1.3218e-18	5.62352e-17	4.65026e-17	CXCL13/JAML/CCR1/CCR7/CMKLR1/CD200R1/CSF1R/AGER/AIF1/FCER1G/VEGFD/FPR2/FUT7/MCOLN2/STAP1/NCKAP1L/IL17A/CXCL10/ITGB2/CCL4L1/CXCL9/PIK3CG/TREM2/SLAMF8/PTGER4/PTPRO/RAC2/SAA1/CCL3/CCL4/CCL5/CCL8/CCL13/CCL14/CCL17/CCL18/CCL19/CCL21/CCL23/CXCL11/P2RY12/XCL2/C3AR1/CCR2/PLA2G7	45
GO:0002822	regulation of adaptive immune response based on somatic recombination of immune receptors built from immunoglobulin superfamily domains	38/819	155/18862	1.35993e-18	5.72219e-17	4.73185e-17	CD226/TNFSF13B/LILRB1/LILRB4/NLRP3/CLC/CR1/AGER/FCER2/FCGR2B/IL27/FUT7/CD274/TBX21/HLA-DRA/CLEC4G/IL2/IL7R/IL10/IL12RB1/KLRC1/KLRD1/LTA/FOXP3/SASH3/PTPRC/CCL19/BTK/TNF/CCR2/WAS/HAVCR2/CD1B/CD1C/CD1D/CD4/CD28/CD80	38
GO:0045619	regulation of lymphocyte differentiation	40/819	175/18862	2.47943e-18	1.03193e-16	8.53333e-17	LILRB2/FGL2/LILRB4/NLRP3/FCRL3/CR1/CTLA4/NFAM1/IKZF3/IL27/ZNF683/TBX21/NCKAP1L/HLA-DOA/HLA-DRA/IFNG/IL2/IL2RA/IL7R/IL10/IL12RB1/IRF4/LAG3/FOXP3/SASH3/CRTAM/SLAMF8/PTPRC/CCL19/BTK/CCR2/ZAP70/CAMK4/RUNX3/CD2/CD27/CD28/CD80/CD86/TESPA1	40
GO:0031295	T cell costimulation	24/819	57/18862	2.79965e-18	1.15267e-16	9.53179e-17	KLRC4-KLRK1/LILRB2/TNFSF13B/LILRB4/TNFRSF13C/CCR7/TMIGD2/CTLA4/BTLA/KLRK1/CD274/ICOS/LCK/PDCD1/CCL19/CCL21/PDCD1LG2/CD3E/CD5/CD28/GRAP2/CD80/CD86/CD40LG	24
GO:0031343	positive regulation of cell killing	25/819	63/18862	3.11938e-18	1.27065e-16	1.05074e-16	KLRC4-KLRK1/CD226/SLAMF6/FCER2/KLRK1/NCR3/STAP1/HLA-DRA/IFNG/IL12RB1/ITGAM/KLRC2/KLRD1/LAG3/SH2D1A/NOS2/PRF1/CRTAM/PTPRC/IL21/TYROBP/IL18RAP/CD1B/CD1C/CD1D	25
GO:0042100	B cell proliferation	30/819	96/18862	3.61147e-18	1.45561e-16	1.20369e-16	TNFSF13B/FCRL3/TNFRSF13C/CR2/CTLA4/GPR183/GAPT/FCGR2B/IKZF3/TNFRSF13B/NCKAP1L/IL2/IL7R/IL10/CD180/MNDA/MZB1/SASH3/PTPRC/IL21/BLK/BTK/TLR4/TYROBP/CD19/MS4A1/CD22/CD40LG/CD70/CD79A	30
GO:0031349	positive regulation of defense response	58/819	361/18862	4.10607e-18	1.63772e-16	1.35428e-16	KLRC4-KLRK1/CLEC10A/CD226/SLAMF6/GBP5/SH2D1B/CCR7/PYHIN1/CLEC4C/FCER1G/FCN1/KLRK1/FPR2/NCR3/STAP1/CLEC4E/FFAR3/CD209/CLEC4D/ICAM3/IFNG/LILRA5/IL2/IL16/KLRC2/KLRD1/LAG3/LTA/SH2D1A/MNDA/OSM/CLEC4A/TLR7/TLR8/PIK3CG/TREM2/CRTAM/KLK7/PTGER4/IL21/CCL3/CCL5/BTK/TLR4/TNF/CCR2/TYROBP/PLA2G7/TASL/ZBP1/TLR10/CREB3L3/HAVCR2/IL18RAP/CD1D/CLEC6A/CD28/AIM2	58
GO:0031294	lymphocyte costimulation	24/819	59/18862	7.41206e-18	2.92585e-16	2.41948e-16	KLRC4-KLRK1/LILRB2/TNFSF13B/LILRB4/TNFRSF13C/CCR7/TMIGD2/CTLA4/BTLA/KLRK1/CD274/ICOS/LCK/PDCD1/CCL19/CCL21/PDCD1LG2/CD3E/CD5/CD28/GRAP2/CD80/CD86/CD40LG	24
GO:0050672	negative regulation of lymphocyte proliferation	27/819	81/18862	2.69179e-17	1.05172e-15	8.69699e-16	LILRB2/LILRB1/LILRB4/VSIG4/CR1/CTLA4/FCGR2B/TNFRSF13B/PLA2G2D/CD274/CLEC4G/IL2/IL2RA/IL10/MNDA/FOXP3/CRTAM/BLK/SPN/BTK/TYROBP/SCGB1A1/LST1/PDCD1LG2/HAVCR2/CD80/CD86	27
GO:0070664	negative regulation of leukocyte proliferation	28/819	88/18862	2.79808e-17	1.08221e-15	8.94908e-16	LILRB2/LILRB1/LILRB4/VSIG4/CR1/CTLA4/FCGR2B/TNFRSF13B/PLA2G2D/CD274/CLEC4G/IL2/IL2RA/IL10/MNDA/FOXP3/CRTAM/CCL8/BLK/SPN/BTK/TYROBP/SCGB1A1/LST1/PDCD1LG2/HAVCR2/CD80/CD86	28
GO:0032945	negative regulation of mononuclear cell proliferation	27/819	82/18862	3.85055e-17	1.47438e-15	1.21921e-15	LILRB2/LILRB1/LILRB4/VSIG4/CR1/CTLA4/FCGR2B/TNFRSF13B/PLA2G2D/CD274/CLEC4G/IL2/IL2RA/IL10/MNDA/FOXP3/CRTAM/BLK/SPN/BTK/TYROBP/SCGB1A1/LST1/PDCD1LG2/HAVCR2/CD80/CD86	27
GO:1903706	regulation of hemopoiesis	61/819	415/18862	4.56099e-17	1.72911e-15	1.42985e-15	LILRB2/LILRB1/FGL2/LILRB4/NLRP3/FCRL3/CCR1/OCSTAMP/CR1/CSF2/CTLA4/NFAM1/AGER/EVI2B/FCGR2B/IKZF3/IL27/ZNF683/TBX21/NCKAP1L/HLA-DOA/HLA-DRA/IFNG/IL2/IL2RA/IL7R/IL10/IL12RB1/IL17A/IRF4/LAG3/LTF/FOXP3/CLDN18/TREM2/SASH3/PRKCB/CRTAM/SLAMF8/PTPRC/CCL3/CCL19/SPI1/BTK/TLR4/TNF/C1QC/CCR2/TYROBP/ZAP70/CAMK4/DCSTAMP/RUNX3/CD2/CD4/GPR55/CD27/CD28/CD80/CD86/TESPA1	61
GO:0046632	alpha-beta T cell differentiation	30/819	107/18862	1.06212e-16	3.95017e-15	3.26652e-15	LILRB4/NLRP3/SLAMF6/GPR183/IL27/FUT7/ZNF683/PLA2G2D/TBX21/NCKAP1L/HLA-DRA/IFNG/IL2/IL12RB1/IRF4/ITK/LY9/FOXP3/SASH3/PTGER4/IL21/CCL19/BCL11B/SPN/ZAP70/EOMES/RUNX3/CD80/CD86/TNFSF8	30
GO:0032729	positive regulation of interferon-gamma production	24/819	65/18862	1.0626e-16	3.95017e-15	3.26652e-15	EBI3/CD226/SLAMF6/IL27/PTPN22/HLA-DPA1/HLA-DPB1/IRF8/IL2/IL12RB1/LTA/TLR7/TLR8/CD244/SASH3/CRTAM/IL21/TLR4/TNF/CCR2/HAVCR2/CD2/CD3E/CD14	24
GO:0050727	regulation of inflammatory response	56/819	366/18862	1.50597e-16	5.54459e-15	4.58499e-15	NLRP3/IL22RA2/PIK3AP1/CMA1/CCR7/CNR2/CD200R1/AGER/DNASE1L3/NLRC3/FCGR2B/FPR2/ALOX15/FUT7/STAP1/PLA2G2D/GPR31/FFAR3/AOAH/IFNG/LILRA5/IL2/IL2RA/IL10/IL16/KRT1/LTA/MMP9/OSM/FOXP3/TLR7/PIK3CG/TREM2/SLAMF8/PTGER4/HAMP/PTPRC/IL21/SAA1/CCL3/CCL5/BTK/TLR4/TNF/CCR2/ACOD1/SCGB1A1/PLA2G7/TNFAIP8L2/ZBP1/TLR10/CASP5/CREB3L3/CST7/SIGLEC10/CD28	56
GO:0007204	positive regulation of cytosolic calcium ion concentration	51/819	310/18862	1.66278e-16	6.06362e-15	5.01419e-15	CD52/CXCL13/CXCR6/CCR9/CORO1A/CCR1/CCR4/CCR5/CCR6/CCR7/CCR8/CMKLR1/ADRA1A/FPR1/FPR2/FPR3/MCOLN2/P2RY10/XCR1/CXCR3/GPR18/P2RY8/IL2/FASLG/CXCL10/LCK/CXCL9/P2RX5/P2RX7/TRPV2/PIK3CG/TRPV5/PTGDR/PTGER4/PTPRC/SAA1/CCL3/CCL19/CCL21/CXCL11/CXCR5/C3AR1/CCR2/CXCR4/CASQ2/GPR174/GPR65/CD4/GPR55/CD19/MS4A1	51
GO:0046634	regulation of alpha-beta T cell activation	29/819	101/18862	1.70246e-16	6.14974e-15	5.0854e-15	EBI3/LILRB1/LILRB4/NLRP3/AGER/IL27/ZNF683/PTPN22/CD274/TBX21/NCKAP1L/HLA-DRA/IFNG/IL2/IL12RB1/IRF4/FOXP3/SASH3/CRTAM/PTPRC/CCL19/RASAL3/CCR2/ZAP70/RUNX3/CD3E/CD28/CD80/CD86	29
GO:0001912	positive regulation of leukocyte mediated cytotoxicity	22/819	55/18862	2.71402e-16	9.71212e-15	8.03124e-15	KLRC4-KLRK1/CD226/SLAMF6/KLRK1/NCR3/STAP1/HLA-DRA/IL12RB1/ITGAM/KLRC2/KLRD1/LAG3/SH2D1A/NOS2/CRTAM/PTPRC/IL21/TYROBP/IL18RAP/CD1B/CD1C/CD1D	22
GO:0045088	regulation of innate immune response	51/819	315/18862	3.29265e-16	1.16737e-14	9.65331e-15	KLRC4-KLRK1/CD96/CLEC10A/CD226/LILRB1/VSIG4/SLAMF6/GBP5/SH2D1B/CR1/PYHIN1/CLEC4C/NLRC3/FCER1G/FCGR2B/FCN1/FGR/KLRK1/FPR2/NCR3/PTPN22/CLEC4E/CD209/CLEC4D/ICAM3/IFNG/KLRC1/KLRC2/KLRD1/CLEC12B/LAG3/SH2D1A/MNDA/CLEC4A/TLR8/TREM2/CRTAM/SLAMF8/IL21/CCL5/TLR4/ACOD1/TYROBP/TASL/ZBP1/HAVCR2/IL18RAP/CD1D/CLEC6A/NCR1/AIM2	51
GO:0045580	regulation of T cell differentiation	34/819	146/18862	4.83893e-16	1.69984e-14	1.40565e-14	LILRB2/FGL2/LILRB4/NLRP3/CR1/CTLA4/IL27/ZNF683/TBX21/NCKAP1L/HLA-DOA/HLA-DRA/IFNG/IL2/IL2RA/IL7R/IL12RB1/IRF4/LAG3/FOXP3/SASH3/CRTAM/PTPRC/CCL19/CCR2/ZAP70/CAMK4/RUNX3/CD2/CD27/CD28/CD80/CD86/TESPA1	34
GO:0048247	lymphocyte chemotaxis	23/819	64/18862	9.29618e-16	3.23591e-14	2.67588e-14	KLRC4-KLRK1/CXCL13/GPR183/KLRK1/CXCR3/CXCL10/CCL4L1/PIK3CG/SAA1/CCL3/CCL4/CCL5/CCL8/CCL13/CCL14/CCL17/CCL18/CCL19/CCL21/CCL23/CXCL11/XCL2/CCR2	23
GO:0071346	cellular response to interferon-gamma	37/819	177/18862	1.03364e-15	3.56558e-14	2.94849e-14	GBP4/GBP5/AIF1/FCGR1A/FCGR1B/GBP1/HLA-DPA1/HLA-DPB1/HLA-DQA1/HLA-DQA2/HLA-DRA/HLA-DRB5/IRF8/IFNG/FASLG/IL12RB1/IRF4/CCL4L1/CIITA/MRC1/NOS2/PTAFR/CCL3/CCL4/CCL5/CCL8/CCL13/CCL14/CCL17/CCL18/CCL19/CCL21/CCL23/XCL2/TLR4/ACOD1/WAS	37
GO:0002708	positive regulation of lymphocyte mediated immunity	29/819	108/18862	1.22568e-15	4.19029e-14	3.46507e-14	KLRC4-KLRK1/CD226/NLRP3/SLAMF6/SH2D1B/FCER2/KLRK1/NCR3/TBX21/HLA-DRA/IL2/IL12RB1/KLRC2/KLRD1/LAG3/LTA/SH2D1A/FOXP3/SASH3/CRTAM/PTPRC/IL21/BTK/TNF/IL18RAP/CD1B/CD1C/CD1D/CD28	29
GO:0071219	cellular response to molecule of bacterial origin	40/819	209/18862	1.71624e-15	5.81546e-14	4.80898e-14	LILRB2/CXCL13/LILRB1/IL24/NLRP3/CCR5/CSF2/CTSG/NLRP7/FCGR2B/PTPN22/STAP1/GFI1/CD274/IRF8/IL10/CXCL10/SCIMP/NUGGC/LTF/CD180/CXCL9/MRC1/NOS2/TREM2/PTAFR/HAMP/CCL3/CCL5/CXCL11/TLR4/TNF/ACOD1/PDCD1LG2/HAVCR2/CD6/CD14/CD80/CD86/LY86	40
GO:0050854	regulation of antigen receptor-mediated signaling pathway	23/819	66/18862	2.03321e-15	6.8291e-14	5.64719e-14	CD226/LILRB4/FCRL3/CCR7/NFAM1/FCGR2B/PTPN22/STAP1/GBP1/LCK/SH2D1A/PAX5/TRAT1/UBASH3A/PRKCB/PTPRC/BLK/LAPTM5/SLA2/CD19/CD22/LPXN/TESPA1	23
GO:0006968	cellular defense response	21/819	54/18862	2.56669e-15	8.52746e-14	7.05161e-14	KLRG1/LILRB2/GNLY/CCR9/CD300C/CCR5/CCR6/ITK/KLRC2/KLRC3/SH2D1A/CXCL9/MNDA/TRAT1/PRF1/NCF1/SPN/CCR2/TYROBP/FCMR/NCR1	21
GO:0050868	negative regulation of T cell activation	30/819	119/18862	2.5834e-15	8.52746e-14	7.05161e-14	LILRB2/LILRB1/FGL2/LILRB4/VSIG4/CR1/CTLA4/TIGIT/FCGR2B/PTPN22/PLA2G2D/CD274/TBX21/CLEC4G/IL2/IL2RA/IL10/LAG3/FOXP3/LAX1/CRTAM/SPN/SCGB1A1/LAPTM5/TNFAIP8L2/PDCD1LG2/HAVCR2/RUNX3/CD80/CD86	30
GO:0002286	T cell activation involved in immune response	29/819	111/18862	2.71146e-15	8.87366e-14	7.3379e-14	LILRB1/FGL2/NLRP3/SLAMF6/GPR183/FCER1G/FCGR2B/IL27/TBX21/HLA-DMB/HLA-DRA/IFNG/IL2/IL12RB1/IRF4/ITGAL/LCP1/LY9/FOXP3/APBB1IP/PTGER4/IL21/CCL19/SPN/EOMES/HAVCR2/CD1C/CD80/CD86	29
GO:0051480	regulation of cytosolic calcium ion concentration	52/819	344/18862	3.14711e-15	1.02121e-13	8.4447e-14	CD52/CXCL13/CXCR6/CCR9/CORO1A/CCR1/CCR4/CCR5/CCR6/CCR7/CCR8/CMKLR1/ADRA1A/FPR1/FPR2/FPR3/MCOLN2/P2RY10/XCR1/CXCR3/GPR18/P2RY8/IL2/FASLG/CXCL10/LCK/CXCL9/P2RX1/P2RX5/P2RX7/TRPV2/PIK3CG/TRPV5/PTGDR/PTGER4/PTPRC/SAA1/CCL3/CCL19/CCL21/CXCL11/CXCR5/C3AR1/CCR2/CXCR4/CASQ2/GPR174/GPR65/CD4/GPR55/CD19/MS4A1	52
GO:0097530	granulocyte migration	33/819	148/18862	5.10663e-15	1.64313e-13	1.35876e-13	CXCL13/JAML/CCR7/CMKLR1/CSF1R/FCER1G/FUT7/MCOLN2/NCKAP1L/IL17A/CXCL10/ITGB2/CCL4L1/CXCL9/PIK3CG/SLAMF8/PTGER4/RAC2/SAA1/CCL3/CCL4/CCL5/CCL8/CCL13/CCL14/CCL17/CCL18/CCL19/CCL21/CCL23/CXCL11/XCL2/C3AR1	33
GO:0002833	positive regulation of response to biotic stimulus	44/819	258/18862	5.4247e-15	1.73093e-13	1.43136e-13	KLRC4-KLRK1/CLEC10A/CD226/IL17F/SLAMF6/GBP5/SH2D1B/PYHIN1/CLEC4C/FCER1G/FCN1/KLRK1/FPR2/NCR3/CLEC4E/CD274/CD209/CLEC4D/ICAM3/IL17A/KLRC2/KLRD1/SCIMP/LAG3/CD180/SH2D1A/MNDA/CLEC4A/TLR8/CRTAM/KLK7/IL21/CCL5/TLR4/ACOD1/TYROBP/TASL/ZBP1/HAVCR2/IL18RAP/CD1D/CLEC6A/AIM2/LY86	44
GO:0034341	response to interferon-gamma	38/819	197/18862	6.73458e-15	2.11366e-13	1.74785e-13	UBD/GBP4/GBP5/AIF1/FCGR1A/FCGR1B/GBP1/HLA-DPA1/HLA-DPB1/HLA-DQA1/HLA-DQA2/HLA-DRA/HLA-DRB5/IRF8/IFNG/FASLG/IL12RB1/IRF4/CCL4L1/CIITA/MRC1/NOS2/PTAFR/CCL3/CCL4/CCL5/CCL8/CCL13/CCL14/CCL17/CCL18/CCL19/CCL21/CCL23/XCL2/TLR4/ACOD1/WAS	38
GO:0071222	cellular response to lipopolysaccharide	38/819	197/18862	6.73458e-15	2.11366e-13	1.74785e-13	LILRB2/CXCL13/LILRB1/IL24/NLRP3/CCR5/CSF2/CTSG/NLRP7/PTPN22/STAP1/GFI1/CD274/IRF8/IL10/CXCL10/SCIMP/NUGGC/LTF/CD180/CXCL9/MRC1/NOS2/PTAFR/HAMP/CCL3/CCL5/CXCL11/TLR4/TNF/ACOD1/PDCD1LG2/HAVCR2/CD6/CD14/CD80/CD86/LY86	38
GO:0006874	cellular calcium ion homeostasis	59/819	442/18862	1.30123e-14	4.05073e-13	3.34967e-13	CD52/CXCL13/CXCR6/CCR9/CORO1A/CCR1/CCR4/CCR5/CCR6/CCR7/CCR8/CMKLR1/ADRA1A/FPR1/FPR2/FPR3/MCOLN2/P2RY10/XCR1/CXCR3/GPR18/P2RY8/IL2/FASLG/CXCL10/KEL/LCK/CXCL9/P2RX1/P2RX5/P2RX7/TRPV2/PIK3CG/PRKCB/TRPV5/PTGDR/PTGER4/PTPRC/SAA1/CCL3/CCL5/CCL8/CCL13/CCL14/CCL19/CCL21/CCL23/CXCL11/CXCR5/C3AR1/CCR2/CXCR4/CASQ2/GPR174/GPR65/CD4/GPR55/CD19/MS4A1	59
GO:0071216	cellular response to biotic stimulus	41/819	233/18862	1.55265e-14	4.79444e-13	3.96466e-13	LILRB2/CXCL13/LILRB1/IL24/NLRP3/CCR5/CSF2/CTSG/NLRP7/FCGR2B/PTPN22/STAP1/GFI1/CD274/IRF8/IL10/CXCL10/SCIMP/NUGGC/LTF/CD180/CXCL9/MRC1/NOS2/TREM2/PTAFR/HAMP/CCL3/CCL5/CXCL11/BTK/TLR4/TNF/ACOD1/PDCD1LG2/HAVCR2/CD6/CD14/CD80/CD86/LY86	41
GO:0002237	response to molecule of bacterial origin	51/819	346/18862	1.64819e-14	5.04873e-13	4.17495e-13	CD96/LILRB2/CXCL13/LILRB1/IL24/NLRP3/CCR5/CCR7/CNR2/CSF2/CSF2RB/CTSG/NLRP7/FCGR2B/PTPN22/STAP1/GFI1/GPR31/CD274/IRF8/FASLG/IL10/IL10RA/CXCL10/SCIMP/NUGGC/LTA/LTF/CD180/CXCL9/MRC1/NOS2/FOXP3/TREM2/PTAFR/PTGER4/HAMP/CCL3/CCL5/CXCL11/TLR4/TNF/ACOD1/SCGB1A1/PDCD1LG2/HAVCR2/CD6/CD14/CD80/CD86/LY86	51
GO:1902107	positive regulation of leukocyte differentiation	33/819	154/18862	1.73986e-14	5.24561e-13	4.33776e-13	LILRB2/LILRB4/NLRP3/CCR1/OCSTAMP/CR1/AGER/EVI2B/NCKAP1L/HLA-DRA/IFNG/IL2/IL2RA/IL7R/IL10/IL12RB1/IL17A/FOXP3/TREM2/SASH3/PTPRC/CCL19/BTK/TNF/TYROBP/ZAP70/DCSTAMP/RUNX3/CD4/CD27/CD80/CD86/TESPA1	33
GO:1903708	positive regulation of hemopoiesis	33/819	154/18862	1.73986e-14	5.24561e-13	4.33776e-13	LILRB2/LILRB4/NLRP3/CCR1/OCSTAMP/CR1/AGER/EVI2B/NCKAP1L/HLA-DRA/IFNG/IL2/IL2RA/IL7R/IL10/IL12RB1/IL17A/FOXP3/TREM2/SASH3/PTPRC/CCL19/BTK/TNF/TYROBP/ZAP70/DCSTAMP/RUNX3/CD4/CD27/CD80/CD86/TESPA1	33
GO:0032496	response to lipopolysaccharide	49/819	326/18862	2.53277e-14	7.57654e-13	6.26527e-13	CD96/LILRB2/CXCL13/LILRB1/IL24/NLRP3/CCR5/CCR7/CNR2/CSF2/CSF2RB/CTSG/NLRP7/PTPN22/STAP1/GFI1/CD274/IRF8/FASLG/IL10/IL10RA/CXCL10/SCIMP/NUGGC/LTA/LTF/CD180/CXCL9/MRC1/NOS2/FOXP3/TREM2/PTAFR/PTGER4/HAMP/CCL3/CCL5/CXCL11/TLR4/TNF/ACOD1/SCGB1A1/PDCD1LG2/HAVCR2/CD6/CD14/CD80/CD86/LY86	49
GO:0002685	regulation of leukocyte migration	38/819	205/18862	2.57442e-14	7.64142e-13	6.31892e-13	KLRC4-KLRK1/CXCL13/CCR1/CCR6/CCR7/CMKLR1/CD200R1/CSF1R/AGER/AIF1/VEGFD/KLRK1/FPR2/FUT7/STAP1/CXCR3/NCKAP1L/CXCL10/ITGA4/TREM2/SLAMF8/PTAFR/PTGER4/RAC2/CCL3/CCL4/CCL5/CCL8/CCL19/CCL21/P2RY12/SPN/XCL2/TNF/C3AR1/CCR2/PLA2G7/DOCK8	38
GO:1903038	negative regulation of leukocyte cell-cell adhesion	31/819	138/18862	2.76825e-14	8.15357e-13	6.74243e-13	LILRB2/LILRB1/FGL2/LILRB4/VSIG4/CR1/CTLA4/TIGIT/FCGR2B/PTPN22/PLA2G2D/CD274/TBX21/CLEC4G/IL2/IL2RA/IL10/LAG3/FOXP3/LAX1/CRTAM/CCL21/SPN/SCGB1A1/LAPTM5/TNFAIP8L2/PDCD1LG2/HAVCR2/RUNX3/CD80/CD86	31
GO:0002228	natural killer cell mediated immunity	22/819	67/18862	3.4497e-14	1.00831e-12	8.33804e-13	KLRC4-KLRK1/CD96/CD226/LILRB1/CORO1A/SLAMF6/SH2D1B/KLRK1/NCR3/GZMB/KLRC1/KLRC2/KLRD1/CLEC12B/LAG3/SH2D1A/CRTAM/SLAMF7/IL21/HAVCR2/IL18RAP/NCR1	22
GO:0002715	regulation of natural killer cell mediated immunity	19/819	48/18862	3.74111e-14	1.07705e-12	8.90643e-13	KLRC4-KLRK1/CD96/CD226/LILRB1/SLAMF6/SH2D1B/KLRK1/NCR3/KLRC1/KLRC2/KLRD1/CLEC12B/LAG3/SH2D1A/CRTAM/IL21/HAVCR2/IL18RAP/NCR1	19
GO:0045058	T cell selection	19/819	48/18862	3.74111e-14	1.07705e-12	8.90643e-13	SLAMF6/CCR7/DOCK2/TBX21/IL12RB1/IRF4/THEMIS/LY9/FOXP3/PTPRC/BCL11B/SPN/ZAP70/CD1D/CD3D/CD3E/CD3G/CD4/CD28	19
GO:0055074	calcium ion homeostasis	59/819	454/18862	4.31525e-14	1.23307e-12	1.01966e-12	CD52/CXCL13/CXCR6/CCR9/CORO1A/CCR1/CCR4/CCR5/CCR6/CCR7/CCR8/CMKLR1/ADRA1A/FPR1/FPR2/FPR3/MCOLN2/P2RY10/XCR1/CXCR3/GPR18/P2RY8/IL2/FASLG/CXCL10/KEL/LCK/CXCL9/P2RX1/P2RX5/P2RX7/TRPV2/PIK3CG/PRKCB/TRPV5/PTGDR/PTGER4/PTPRC/SAA1/CCL3/CCL5/CCL8/CCL13/CCL14/CCL19/CCL21/CCL23/CXCL11/CXCR5/C3AR1/CCR2/CXCR4/CASQ2/GPR174/GPR65/CD4/GPR55/CD19/MS4A1	59
GO:0030888	regulation of B cell proliferation	21/819	61/18862	4.50127e-14	1.27669e-12	1.05574e-12	TNFSF13B/FCRL3/TNFRSF13C/CTLA4/GPR183/FCGR2B/IKZF3/TNFRSF13B/NCKAP1L/IL2/IL10/MNDA/MZB1/SASH3/PTPRC/IL21/BLK/BTK/TLR4/TYROBP/CD22	21
GO:1990266	neutrophil migration	29/819	123/18862	4.97012e-14	1.39931e-12	1.15713e-12	CXCL13/JAML/CCR7/FCER1G/FUT7/MCOLN2/NCKAP1L/CXCL10/ITGB2/CCL4L1/CXCL9/PIK3CG/SLAMF8/RAC2/SAA1/CCL3/CCL4/CCL5/CCL8/CCL13/CCL14/CCL17/CCL18/CCL19/CCL21/CCL23/CXCL11/XCL2/C3AR1	29
GO:0002687	positive regulation of leukocyte migration	30/819	133/18862	6.43602e-14	1.7988e-12	1.48748e-12	CXCL13/CCR1/CCR6/CCR7/CMKLR1/CSF1R/AGER/AIF1/VEGFD/FPR2/NCKAP1L/CXCL10/ITGA4/TREM2/PTAFR/RAC2/CCL3/CCL4/CCL5/CCL8/CCL19/CCL21/P2RY12/SPN/XCL2/TNF/C3AR1/CCR2/PLA2G7/DOCK8	30
GO:0002700	regulation of production of molecular mediator of immune response	31/819	146/18862	1.41572e-13	3.9281e-12	3.24827e-12	CD96/CD226/LILRB1/LILRB4/IL17F/NLRP3/FCRL3/CLC/CR1/FCGR2B/PTPN22/FFAR3/TBX21/IL2/IL10/IL17A/SCIMP/FOXP3/MZB1/CD244/SASH3/KLK7/PTPRC/BTK/TLR4/TNF/CCR2/LAPTM5/CD22/CD28/CD40LG	31
GO:0072503	cellular divalent inorganic cation homeostasis	60/819	480/18862	1.48271e-13	4.08437e-12	3.37749e-12	CD52/CXCL13/CXCR6/CCR9/CORO1A/CCR1/CCR4/CCR5/CCR6/CCR7/CCR8/CMKLR1/ADRA1A/FPR1/FPR2/FPR3/MCOLN2/P2RY10/XCR1/CXCR3/GPR18/P2RY8/IL2/FASLG/CXCL10/KEL/LCK/CXCL9/MT1M/P2RX1/P2RX5/P2RX7/TRPV2/PIK3CG/PRKCB/TRPV5/PTGDR/PTGER4/PTPRC/SAA1/CCL3/CCL5/CCL8/CCL13/CCL14/CCL19/CCL21/CCL23/CXCL11/CXCR5/C3AR1/CCR2/CXCR4/CASQ2/GPR174/GPR65/CD4/GPR55/CD19/MS4A1	60
GO:0030593	neutrophil chemotaxis	26/819	103/18862	1.81267e-13	4.95766e-12	4.09964e-12	CXCL13/JAML/CCR7/FCER1G/NCKAP1L/CXCL10/ITGB2/CCL4L1/CXCL9/PIK3CG/RAC2/SAA1/CCL3/CCL4/CCL5/CCL8/CCL13/CCL14/CCL17/CCL18/CCL19/CCL21/CCL23/CXCL11/XCL2/C3AR1	26
GO:0002456	T cell mediated immunity	26/819	104/18862	2.31902e-13	6.29755e-12	5.20763e-12	LILRB1/LILRB4/NLRP3/CLC/AGER/FCGR2B/FUT7/TBX21/GZMM/HLA-DRA/CLEC4G/IL7R/IL12RB1/KLRC1/KLRD1/FOXP3/SASH3/PRF1/PTPRC/CCR2/WAS/CD1B/CD1C/CD1D/CD8A/CD70	26
GO:0072507	divalent inorganic cation homeostasis	61/819	499/18862	2.49637e-13	6.73141e-12	5.56641e-12	CD52/CXCL13/CXCR6/CCR9/CORO1A/CCR1/CCR4/CCR5/CCR6/CCR7/CCR8/CMKLR1/ADRA1A/FPR1/FPR2/FPR3/MCOLN2/P2RY10/XCR1/CXCR3/GPR18/P2RY8/IL2/FASLG/CXCL10/KCNA1/KEL/LCK/CXCL9/MT1M/P2RX1/P2RX5/P2RX7/TRPV2/PIK3CG/PRKCB/TRPV5/PTGDR/PTGER4/PTPRC/SAA1/CCL3/CCL5/CCL8/CCL13/CCL14/CCL19/CCL21/CCL23/CXCL11/CXCR5/C3AR1/CCR2/CXCR4/CASQ2/GPR174/GPR65/CD4/GPR55/CD19/MS4A1	61
GO:0072678	T cell migration	21/819	66/18862	2.67972e-13	7.17527e-12	5.93345e-12	CXCL13/CCR6/CD200R1/GPR183/AIF1/CXCR3/GPR15/CXCL10/ITGA4/ITGAL/ITGB7/PIK3CG/CCL3/CCL5/CCL21/CXCL11/SPN/XCL2/CCR2/ZAP70/DOCK8	21
GO:0043367	CD4-positive, alpha-beta T cell differentiation	23/819	81/18862	2.99656e-13	7.96794e-12	6.58893e-12	NLRP3/SLAMF6/GPR183/IL27/FUT7/PLA2G2D/TBX21/NCKAP1L/HLA-DRA/IFNG/IL2/IL12RB1/IRF4/LY9/FOXP3/SASH3/PTGER4/IL21/CCL19/SPN/RUNX3/CD80/CD86	23
GO:0071621	granulocyte chemotaxis	28/819	124/18862	4.29827e-13	1.13504e-11	9.386e-12	CXCL13/JAML/CCR7/CMKLR1/CSF1R/FCER1G/NCKAP1L/CXCL10/ITGB2/CCL4L1/CXCL9/PIK3CG/RAC2/SAA1/CCL3/CCL4/CCL5/CCL8/CCL13/CCL14/CCL17/CCL18/CCL19/CCL21/CCL23/CXCL11/XCL2/C3AR1	28
GO:0002548	monocyte chemotaxis	21/819	68/18862	5.20049e-13	1.36388e-11	1.12784e-11	CCR1/AIF1/FPR2/CXCL10/CCL4L1/SLAMF8/PTPRO/CCL3/CCL4/CCL5/CCL8/CCL13/CCL14/CCL17/CCL18/CCL19/CCL21/CCL23/XCL2/CCR2/PLA2G7	21
GO:0035710	CD4-positive, alpha-beta T cell activation	25/819	100/18862	6.70773e-13	1.7472e-11	1.44482e-11	NLRP3/SLAMF6/AGER/GPR183/IL27/FUT7/PLA2G2D/CD274/TBX21/NCKAP1L/HLA-DRA/IFNG/IL2/IL12RB1/IRF4/LY9/FOXP3/SASH3/PTGER4/IL21/CCL19/SPN/RUNX3/CD80/CD86	25
GO:0002709	regulation of T cell mediated immunity	22/819	78/18862	1.14505e-12	2.96243e-11	2.44973e-11	LILRB1/LILRB4/NLRP3/CLC/AGER/FCGR2B/FUT7/TBX21/HLA-DRA/CLEC4G/IL7R/IL12RB1/KLRC1/KLRD1/FOXP3/SASH3/PTPRC/CCR2/WAS/CD1B/CD1C/CD1D	22
GO:0071675	regulation of mononuclear cell migration	26/819	111/18862	1.1948e-12	3.0704e-11	2.53901e-11	KLRC4-KLRK1/CXCL13/CCR1/CCR6/CCR7/CMKLR1/CD200R1/CSF1R/AGER/AIF1/KLRK1/FPR2/CXCL10/ITGA4/SLAMF8/CCL3/CCL4/CCL5/CCL21/SPN/XCL2/TNF/C3AR1/CCR2/PLA2G7/DOCK8	26
GO:0042269	regulation of natural killer cell mediated cytotoxicity	17/819	44/18862	1.34093e-12	3.42295e-11	2.83054e-11	KLRC4-KLRK1/CD226/LILRB1/SLAMF6/KLRK1/NCR3/KLRC1/KLRC2/KLRD1/CLEC12B/LAG3/SH2D1A/CRTAM/IL21/HAVCR2/IL18RAP/NCR1	17
GO:0042267	natural killer cell mediated cytotoxicity	20/819	64/18862	1.45396e-12	3.68689e-11	3.0488e-11	KLRC4-KLRK1/CD226/LILRB1/CORO1A/SLAMF6/KLRK1/NCR3/GZMB/KLRC1/KLRC2/KLRD1/CLEC12B/LAG3/SH2D1A/CRTAM/SLAMF7/IL21/HAVCR2/IL18RAP/NCR1	20
GO:0002292	T cell differentiation involved in immune response	21/819	73/18862	2.4463e-12	6.16242e-11	5.09589e-11	FGL2/NLRP3/SLAMF6/GPR183/FCER1G/IL27/TBX21/HLA-DRA/IFNG/IL2/IL12RB1/IRF4/LY9/FOXP3/PTGER4/IL21/CCL19/SPN/EOMES/CD80/CD86	21
GO:0046635	positive regulation of alpha-beta T cell activation	20/819	66/18862	2.77535e-12	6.94564e-11	5.74356e-11	EBI3/LILRB4/NLRP3/PTPN22/NCKAP1L/HLA-DRA/IFNG/IL12RB1/FOXP3/SASH3/PTPRC/CCL19/RASAL3/CCR2/ZAP70/RUNX3/CD3E/CD28/CD80/CD86	20
GO:0032663	regulation of interleukin-2 production	19/819	59/18862	2.88242e-12	7.16676e-11	5.92641e-11	LILRB4/IL17F/VSIG4/CR1/GBP1/TBX21/IRF4/LAG3/FOXP3/SASH3/PTPRC/CCR2/LAPTM5/HAVCR2/CD3E/CD4/CD28/CD80/CD86	19
GO:0032615	interleukin-12 production	19/819	60/18862	4.04848e-12	9.93694e-11	8.21716e-11	LILRB1/CCR7/CMKLR1/AGER/TIGIT/IRF8/IFNG/LILRA5/IL10/IL16/IL17A/SCIMP/LTB/TLR8/CCL19/SLAMF1/TLR4/LAPTM5/CD40LG	19
GO:0032655	regulation of interleukin-12 production	19/819	60/18862	4.04848e-12	9.93694e-11	8.21716e-11	LILRB1/CCR7/CMKLR1/AGER/TIGIT/IRF8/IFNG/LILRA5/IL10/IL16/IL17A/SCIMP/LTB/TLR8/CCL19/SLAMF1/TLR4/LAPTM5/CD40LG	19
GO:0032623	interleukin-2 production	19/819	61/18862	5.6434e-12	1.37634e-10	1.13814e-10	LILRB4/IL17F/VSIG4/CR1/GBP1/TBX21/IRF4/LAG3/FOXP3/SASH3/PTPRC/CCR2/LAPTM5/HAVCR2/CD3E/CD4/CD28/CD80/CD86	19
GO:0019722	calcium-mediated signaling	34/819	198/18862	5.69219e-12	1.37946e-10	1.14071e-10	CXCR6/CCR9/CCR1/CCR4/CCR5/CCR6/CCR7/CCR8/CMKLR1/FPR2/GBP1/XCR1/CXCR3/TBC1D10C/P2RX5/P2RX7/TRAT1/PLEK/TREM2/PTPRC/CCL3/CCL4/CXCR5/P2RY12/BTK/TNF/CCR2/ZAP70/CXCR4/SLA2/CASQ2/CD3E/CD4/CD22	34
GO:0071706	tumor necrosis factor superfamily cytokine production	31/819	167/18862	6.07181e-12	1.4622e-10	1.20914e-10	LILRB1/IL17F/AGER/NLRC3/LILRA4/PTPN22/CD274/IFNG/LILRA5/IL10/IL17A/LTF/CLEC4A/FOXP3/TREM2/SASH3/PTAFR/PTPRC/CCL3/CCL19/SLAMF1/SPN/TLR4/CCR2/TYROBP/HAVCR2/CD2/CD14/CD86/TNFRSF8/CD33	31
GO:0043368	positive T cell selection	15/819	36/18862	7.68694e-12	1.83958e-10	1.5212e-10	SLAMF6/DOCK2/TBX21/IL12RB1/IRF4/THEMIS/LY9/FOXP3/PTPRC/BCL11B/SPN/ZAP70/CD3D/CD3E/CD3G	15
GO:0045089	positive regulation of innate immune response	36/819	223/18862	8.77769e-12	2.08756e-10	1.72627e-10	KLRC4-KLRK1/CLEC10A/CD226/SLAMF6/GBP5/SH2D1B/PYHIN1/CLEC4C/FCER1G/FCN1/KLRK1/FPR2/NCR3/CLEC4E/CD209/CLEC4D/ICAM3/KLRC2/KLRD1/LAG3/SH2D1A/MNDA/CLEC4A/TLR8/CRTAM/IL21/CCL5/TLR4/TYROBP/TASL/ZBP1/HAVCR2/IL18RAP/CD1D/CLEC6A/AIM2	36
GO:0071677	positive regulation of mononuclear cell migration	19/819	63/18862	1.07323e-11	2.53666e-10	2.09764e-10	CXCL13/CCR1/CCR6/CCR7/AGER/AIF1/FPR2/CXCL10/ITGA4/CCL3/CCL4/CCL5/CCL21/SPN/XCL2/TNF/CCR2/PLA2G7/DOCK8	19
GO:1903555	regulation of tumor necrosis factor superfamily cytokine production	30/819	164/18862	1.95943e-11	4.60286e-10	3.80625e-10	LILRB1/AGER/NLRC3/LILRA4/PTPN22/CD274/IFNG/LILRA5/IL10/IL17A/LTF/CLEC4A/FOXP3/TREM2/SASH3/PTAFR/PTPRC/CCL3/CCL19/SLAMF1/SPN/TLR4/CCR2/TYROBP/HAVCR2/CD2/CD14/CD86/TNFRSF8/CD33	30
GO:0042130	negative regulation of T cell proliferation	19/819	66/18862	2.67782e-11	6.25205e-10	5.17001e-10	LILRB2/LILRB1/LILRB4/VSIG4/CR1/CTLA4/PLA2G2D/CD274/CLEC4G/IL2RA/IL10/FOXP3/CRTAM/SPN/SCGB1A1/PDCD1LG2/HAVCR2/CD80/CD86	19
GO:0022408	negative regulation of cell-cell adhesion	32/819	189/18862	3.51915e-11	8.16657e-10	6.75318e-10	LILRB2/LILRB1/FGL2/LILRB4/VSIG4/CR1/CTLA4/TIGIT/FCGR2B/PTPN22/PLA2G2D/CD274/TBX21/CLEC4G/IL2/IL2RA/IL10/LAG3/FOXP3/LAX1/CRTAM/CCL21/SPN/TNR/SCGB1A1/LAPTM5/TNFAIP8L2/PDCD1LG2/HAVCR2/RUNX3/CD80/CD86	32
GO:0002287	alpha-beta T cell activation involved in immune response	19/819	67/18862	3.58749e-11	8.22545e-10	6.80188e-10	NLRP3/SLAMF6/GPR183/IL27/TBX21/HLA-DRA/IFNG/IL2/IL12RB1/IRF4/LY9/FOXP3/PTGER4/IL21/CCL19/SPN/EOMES/CD80/CD86	19
GO:0002293	alpha-beta T cell differentiation involved in immune response	19/819	67/18862	3.58749e-11	8.22545e-10	6.80188e-10	NLRP3/SLAMF6/GPR183/IL27/TBX21/HLA-DRA/IFNG/IL2/IL12RB1/IRF4/LY9/FOXP3/PTGER4/IL21/CCL19/SPN/EOMES/CD80/CD86	19
GO:0002688	regulation of leukocyte chemotaxis	25/819	119/18862	4.17085e-11	9.50607e-10	7.86086e-10	KLRC4-KLRK1/CXCL13/CCR1/CCR6/CCR7/CMKLR1/CSF1R/AIF1/VEGFD/KLRK1/FPR2/STAP1/NCKAP1L/CXCL10/SLAMF8/RAC2/CCL3/CCL4/CCL5/CCL19/CCL21/XCL2/C3AR1/CCR2/PLA2G7	25
GO:0045621	positive regulation of lymphocyte differentiation	23/819	101/18862	4.4325e-11	1.00426e-09	8.30455e-10	LILRB2/LILRB4/NLRP3/CR1/NCKAP1L/HLA-DRA/IFNG/IL2/IL2RA/IL7R/IL10/IL12RB1/FOXP3/SASH3/PTPRC/CCL19/BTK/ZAP70/RUNX3/CD27/CD80/CD86/TESPA1	23
GO:0050921	positive regulation of chemotaxis	27/819	139/18862	4.74174e-11	1.06801e-09	8.83167e-10	CXCL13/CCR1/CCR4/CCR6/CCR7/CMKLR1/CSF1R/AGER/AIF1/VEGFD/FPR2/NCKAP1L/IL16/CXCL10/TREM2/RAC2/CCL3/CCL4/CCL5/CCL19/CCL21/P2RY12/XCL2/C3AR1/CCR2/CXCR4/PLA2G7	27
GO:0042116	macrophage activation	23/819	102/18862	5.49183e-11	1.22972e-09	1.01689e-09	VSIG4/CSF2/AGER/AIF1/FCGR2B/FPR2/STAP1/IFNG/IL10/ITGAM/ITGB2/TLR7/TLR8/TREM2/HAMP/PTPRC/CCL3/TLR4/C1QA/TNF/TYROBP/HAVCR2/CST7	23
GO:0050777	negative regulation of immune response	28/819	150/18862	5.58657e-11	1.24366e-09	1.02842e-09	CD96/LILRB1/FGL2/LILRB4/VSIG4/CR1/CTLA4/NLRC3/FCGR2B/ALOX15/TBX21/CLEC4G/IL2/IL2RA/IL7R/IL10/KLRC1/KLRD1/CLEC12B/FOXP3/PDCD1/SLAMF8/PTPRC/SAMSN1/CCR2/ACOD1/HAVCR2/CD84	28
GO:0001774	microglial cell activation	16/819	47/18862	5.87114e-11	1.29199e-09	1.06838e-09	AGER/AIF1/FPR2/STAP1/IFNG/ITGAM/ITGB2/TLR7/TLR8/TREM2/PTPRC/CCL3/C1QA/TNF/TYROBP/CST7	16
GO:0097028	dendritic cell differentiation	16/819	47/18862	5.87114e-11	1.29199e-09	1.06838e-09	LILRB2/UBD/LILRB1/CCR7/CSF2/AGER/FCGR2B/FLT3/IRF8/IRF4/TREM2/CCL19/BLK/SPI1/CAMK4/DCSTAMP	16
GO:0001773	myeloid dendritic cell activation	13/819	29/18862	6.32029e-11	1.37502e-09	1.13705e-09	TSPAN32/UBD/CSF2/DOCK2/CLEC4D/IL10/IRF4/SLAMF1/SPI1/CAMK4/DCSTAMP/HAVCR2/CD2	13
GO:0036336	dendritic cell migration	13/819	29/18862	6.32029e-11	1.37502e-09	1.13705e-09	CCR1/CCR5/CCR6/CCR7/GPR183/PIK3CG/SLAMF8/CCL5/CCL19/CCL21/CCR2/CXCR4/DOCK8	13
GO:0002407	dendritic cell chemotaxis	12/819	24/18862	6.93181e-11	1.49954e-09	1.24002e-09	CCR1/CCR5/CCR6/CCR7/GPR183/PIK3CG/SLAMF8/CCL5/CCL19/CCL21/CCR2/CXCR4	12
GO:0045582	positive regulation of T cell differentiation	21/819	88/18862	1.21088e-10	2.60476e-09	2.15396e-09	LILRB2/LILRB4/NLRP3/CR1/NCKAP1L/HLA-DRA/IFNG/IL2/IL2RA/IL7R/IL12RB1/FOXP3/SASH3/PTPRC/CCL19/ZAP70/RUNX3/CD27/CD80/CD86/TESPA1	21
GO:0002698	negative regulation of immune effector process	25/819	125/18862	1.28111e-10	2.74043e-09	2.26614e-09	CD96/LILRB1/FGL2/LILRB4/VSIG4/FCRL3/CR1/FCGR2B/TBX21/CLEC4G/IL2/IL2RA/IL7R/IL10/KLRC1/KLRD1/CLEC12B/FOXP3/SLAMF8/PTPRC/TNF/CCR2/HAVCR2/CD84/CD22	25
GO:0070374	positive regulation of ERK1 and ERK2 cascade	33/819	210/18862	1.35511e-10	2.88262e-09	2.38373e-09	CCR1/CCR7/CSF1R/ADRA1A/AGER/GPR183/FPR2/ALOX15/PTPN22/SCIMP/CCL4L1/TREM2/IL26/PTPRC/CCL3/CCL4/CCL5/CCL8/CCL13/CCL14/CCL17/CCL18/CCL19/CCL21/CCL23/SLAMF1/XCL2/TLR4/TNF/HAVCR2/MARCO/CD4/GPR55	33
GO:0032732	positive regulation of interleukin-1 production	18/819	64/18862	1.37118e-10	2.9007e-09	2.39867e-09	NLRP3/PYHIN1/AGER/IFNG/LILRA5/IL16/IL17A/MNDA/P2RX7/TLR8/SAA1/CCL3/CCL19/TLR4/TNF/TYROBP/HAVCR2/AIM2	18
GO:0032612	interleukin-1 production	25/819	126/18862	1.53359e-10	3.22643e-09	2.66803e-09	LILRB4/NLRP3/GBP5/CCR7/PYHIN1/AGER/NLRP7/IFNG/LILRA5/IL10/IL16/IL17A/MNDA/P2RX7/TLR8/TREM2/SAA1/CCL3/CCL19/TLR4/TNF/TYROBP/HAVCR2/AIM2/CD33	25
GO:0002717	positive regulation of natural killer cell mediated immunity	13/819	31/18862	1.77177e-10	3.70717e-09	3.06557e-09	KLRC4-KLRK1/CD226/SLAMF6/SH2D1B/KLRK1/NCR3/KLRC2/KLRD1/LAG3/SH2D1A/CRTAM/IL21/IL18RAP	13
GO:0045954	positive regulation of natural killer cell mediated cytotoxicity	12/819	26/18862	2.28432e-10	4.75363e-09	3.93092e-09	KLRC4-KLRK1/CD226/SLAMF6/KLRK1/NCR3/KLRC2/KLRD1/LAG3/SH2D1A/CRTAM/IL21/IL18RAP	12
GO:0002690	positive regulation of leukocyte chemotaxis	21/819	91/18862	2.37537e-10	4.91638e-09	4.0655e-09	CXCL13/CCR1/CCR6/CCR7/CMKLR1/CSF1R/AIF1/VEGFD/FPR2/NCKAP1L/CXCL10/RAC2/CCL3/CCL4/CCL5/CCL19/CCL21/XCL2/C3AR1/CCR2/PLA2G7	21
GO:0002294	CD4-positive, alpha-beta T cell differentiation involved in immune response	18/819	66/18862	2.40239e-10	4.94557e-09	4.08964e-09	NLRP3/SLAMF6/GPR183/IL27/TBX21/HLA-DRA/IFNG/IL2/IL12RB1/IRF4/LY9/FOXP3/PTGER4/IL21/CCL19/SPN/CD80/CD86	18
GO:0032652	regulation of interleukin-1 production	24/819	119/18862	2.5024e-10	5.1239e-09	4.23711e-09	LILRB4/NLRP3/CCR7/PYHIN1/AGER/NLRP7/IFNG/LILRA5/IL10/IL16/IL17A/MNDA/P2RX7/TLR8/TREM2/SAA1/CCL3/CCL19/TLR4/TNF/TYROBP/HAVCR2/AIM2/CD33	24
GO:0032680	regulation of tumor necrosis factor production	28/819	160/18862	2.6925e-10	5.48383e-09	4.53474e-09	LILRB1/AGER/NLRC3/LILRA4/PTPN22/IFNG/LILRA5/IL10/IL17A/LTF/CLEC4A/FOXP3/TREM2/SASH3/PTAFR/PTPRC/CCL3/CCL19/SLAMF1/SPN/TLR4/CCR2/TYROBP/HAVCR2/CD2/CD14/TNFRSF8/CD33	28
GO:0046637	regulation of alpha-beta T cell differentiation	18/819	67/18862	3.15312e-10	6.38798e-09	5.28241e-09	LILRB4/NLRP3/IL27/ZNF683/TBX21/NCKAP1L/HLA-DRA/IFNG/IL2/IL12RB1/IRF4/FOXP3/SASH3/CCL19/ZAP70/RUNX3/CD80/CD86	18
GO:0032640	tumor necrosis factor production	28/819	162/18862	3.62773e-10	7.31084e-09	6.04555e-09	LILRB1/AGER/NLRC3/LILRA4/PTPN22/IFNG/LILRA5/IL10/IL17A/LTF/CLEC4A/FOXP3/TREM2/SASH3/PTAFR/PTPRC/CCL3/CCL19/SLAMF1/SPN/TLR4/CCR2/TYROBP/HAVCR2/CD2/CD14/TNFRSF8/CD33	28
GO:0002922	positive regulation of humoral immune response	11/819	22/18862	4.40391e-10	8.82856e-09	7.30061e-09	IL17F/CCR7/CR1/FCER2/FCGR2B/IL17A/LTA/KLK7/PTPRC/TNF/ACOD1	11
GO:0002704	negative regulation of leukocyte mediated immunity	16/819	53/18862	4.53942e-10	9.01029e-09	7.45088e-09	CD96/LILRB1/LILRB4/CR1/FCGR2B/TBX21/CLEC4G/IL7R/KLRC1/KLRD1/CLEC12B/FOXP3/PTPRC/CCR2/HAVCR2/CD84	16
GO:0050869	negative regulation of B cell activation	13/819	33/18862	4.54162e-10	9.01029e-09	7.45088e-09	CR1/CTLA4/FCGR2B/TNFRSF13B/IL10/TBC1D10C/MNDA/FOXP3/BLK/SAMSN1/BTK/TYROBP/LAPTM5	13
GO:0002507	tolerance induction	12/819	28/18862	6.63976e-10	1.3105e-08	1.08369e-08	LILRB2/LILRB4/CLC/CCR4/CD274/ICOS/IL2RA/FOXP3/BLK/ACOD1/HAVCR2/CD3E	12
GO:0042119	neutrophil activation	54/819	500/18862	6.73306e-10	1.3221e-08	1.09328e-08	SIGLEC14/LILRB2/SIRPB1/FGL2/CHIT1/OSCAR/CR1/NFAM1/CTSG/CYBB/CLEC12A/CLEC4C/DNASE1L3/DOCK2/FCER1G/FCGR2B/FCN1/FGR/FPR1/FPR2/SIGLEC9/NCKAP1L/HK3/CLEC4D/ITGAL/ITGAM/ITGAX/ITGB2/TBC1D10C/KRT1/LAIR1/IRAG2/LTF/LYZ/MMP9/MNDA/P2RX1/BIN2/CFP/GPR84/PTAFR/PTPRC/CCL5/SELL/ARHGAP9/MMP25/C3AR1/TYROBP/IL18RAP/CD14/MS4A3/CD33/GMFG/CD53	54
GO:0050920	regulation of chemotaxis	33/819	224/18862	7.60621e-10	1.48593e-08	1.22876e-08	KLRC4-KLRK1/CXCL13/CCR1/CCR4/CCR6/CCR7/CMKLR1/CSF1R/AGER/GPR183/AIF1/VEGFD/KLRK1/FPR2/STAP1/NCKAP1L/IL16/CXCL10/TREM2/SLAMF8/PTPRO/RAC2/CCL3/CCL4/CCL5/CCL19/CCL21/P2RY12/XCL2/C3AR1/CCR2/CXCR4/PLA2G7	33
GO:0030183	B cell differentiation	25/819	137/18862	9.82573e-10	1.90978e-08	1.57926e-08	FCRL3/CR1/CR2/NFAM1/GPR183/FCGR2B/IKZF3/FLT3/NCKAP1L/IL2/IL10/ITGA4/POU2AF1/SLAMF8/AICDA/PTPRC/IL21/BTK/CD19/MS4A1/CD27/ITM2A/CD40LG/CD79A/CD79B	25
GO:0001818	negative regulation of cytokine production	44/819	367/18862	1.08035e-09	2.08922e-08	1.72764e-08	CD96/LILRB1/LILRB4/VSIG4/NLRP3/CCR7/CMKLR1/CD200R1/CR1/AGER/NLRC3/NLRP7/TIGIT/FCGR2B/ABCD2/LILRA4/PTPN22/GBP1/CD274/TBX21/NCKAP1L/IFNG/LILRA5/IL10/LAG3/LTF/CLEC4A/FOXP3/TLR8/TREM2/PTGER4/PTPRC/SLAMF1/BTK/TLR4/TNF/ACOD1/TYROBP/SCGB1A1/LAPTM5/PDCD1LG2/HAVCR2/CD84/CD33	44
GO:0002573	myeloid leukocyte differentiation	31/819	204/18862	1.14756e-09	2.20805e-08	1.8259e-08	UBD/LILRB1/LILRB4/CCR1/CCR7/OSCAR/OCSTAMP/GAB3/CSF1R/CSF2/GPR183/EVI2B/IFNG/IL17A/IRF4/NRROS/LTF/MMP9/CLDN18/TREM2/CCL3/CCL19/SPI1/TLR4/TNF/C1QC/TYROBP/CAMK4/DCSTAMP/CD4/GPR55	31
GO:0042093	T-helper cell differentiation	17/819	64/18862	1.18962e-09	2.27754e-08	1.88336e-08	NLRP3/SLAMF6/GPR183/IL27/TBX21/HLA-DRA/IL2/IL12RB1/IRF4/LY9/FOXP3/PTGER4/IL21/CCL19/SPN/CD80/CD86	17
GO:0002824	positive regulation of adaptive immune response based on somatic recombination of immune receptors built from immunoglobulin superfamily domains	21/819	99/18862	1.24824e-09	2.37787e-08	1.96633e-08	CD226/TNFSF13B/NLRP3/FCER2/CD274/TBX21/HLA-DRA/IL2/IL12RB1/LTA/FOXP3/SASH3/PTPRC/BTK/TNF/CCR2/CD1B/CD1C/CD1D/CD4/CD28	21
GO:0045066	regulatory T cell differentiation	13/819	36/18862	1.62218e-09	3.07491e-08	2.54274e-08	LILRB2/LILRB4/CR1/CTLA4/FUT7/PLA2G2D/HLA-DRA/IFNG/IL2/IL2RA/LAG3/FOXP3/CD28	13
GO:0032635	interleukin-6 production	27/819	162/18862	1.72053e-09	3.24528e-08	2.68362e-08	LILRB2/LILRB4/IL17F/CD200R1/AGER/NLRC3/AIF1/PTPN22/NCKAP1L/IFNG/LILRA5/IL10/IL16/IL17A/SCIMP/NOS2/FOXP3/TLR7/TLR8/TREM2/POU2AF1/PTAFR/SLAMF1/TLR4/TNF/TYROBP/HAVCR2	27
GO:0043370	regulation of CD4-positive, alpha-beta T cell differentiation	15/819	51/18862	2.39184e-09	4.4894e-08	3.71242e-08	NLRP3/IL27/TBX21/NCKAP1L/HLA-DRA/IFNG/IL2/IL12RB1/IRF4/FOXP3/SASH3/CCL19/RUNX3/CD80/CD86	15
GO:2000514	regulation of CD4-positive, alpha-beta T cell activation	17/819	67/18862	2.57235e-09	4.80465e-08	3.97311e-08	NLRP3/AGER/IL27/CD274/TBX21/NCKAP1L/HLA-DRA/IFNG/IL2/IL12RB1/IRF4/FOXP3/SASH3/CCL19/RUNX3/CD80/CD86	17
GO:0050729	positive regulation of inflammatory response	24/819	133/18862	2.68176e-09	4.98468e-08	4.12199e-08	CCR7/STAP1/FFAR3/IFNG/LILRA5/IL2/IL16/LTA/OSM/TLR7/PIK3CG/TREM2/PTGER4/IL21/CCL3/BTK/TLR4/TNF/CCR2/PLA2G7/ZBP1/TLR10/CREB3L3/CD28	24
GO:0002577	regulation of antigen processing and presentation	10/819	20/18862	2.80579e-09	5.19003e-08	4.2918e-08	LILRB2/FGL2/CCR7/FCGR2B/HLA-DOA/HLA-DOB/TREM2/CCL19/CCL21/WAS	10
GO:0002821	positive regulation of adaptive immune response	21/819	104/18862	3.21924e-09	5.91332e-08	4.8899e-08	CD226/TNFSF13B/NLRP3/FCER2/CD274/TBX21/HLA-DRA/IL2/IL12RB1/LTA/FOXP3/SASH3/PTPRC/BTK/TNF/CCR2/CD1B/CD1C/CD1D/CD4/CD28	21
GO:0002820	negative regulation of adaptive immune response	15/819	52/18862	3.22769e-09	5.91332e-08	4.8899e-08	LILRB1/LILRB4/CR1/FCGR2B/ALOX15/TBX21/CLEC4G/IL2/IL7R/KLRC1/KLRD1/FOXP3/PTPRC/SAMSN1/HAVCR2	15
GO:0032653	regulation of interleukin-10 production	16/819	60/18862	3.43965e-09	6.27163e-08	5.1862e-08	LILRB1/LILRB4/AGER/TIGIT/FCGR2B/CD274/LILRA5/IRF4/FOXP3/TREM2/SASH3/TLR4/TYROBP/PDCD1LG2/CD28/CD40LG	16
GO:0002707	negative regulation of lymphocyte mediated immunity	14/819	45/18862	3.60784e-09	6.54712e-08	5.41401e-08	CD96/LILRB1/LILRB4/CR1/FCGR2B/TBX21/CLEC4G/IL7R/KLRC1/KLRD1/CLEC12B/FOXP3/PTPRC/HAVCR2	14
GO:0032675	regulation of interleukin-6 production	26/819	158/18862	4.54138e-09	8.20233e-08	6.78275e-08	LILRB2/LILRB4/IL17F/CD200R1/AGER/NLRC3/AIF1/PTPN22/NCKAP1L/IFNG/LILRA5/IL10/IL16/IL17A/SCIMP/FOXP3/TLR7/TLR8/TREM2/POU2AF1/PTAFR/SLAMF1/TLR4/TNF/TYROBP/HAVCR2	26
GO:0002312	B cell activation involved in immune response	18/819	79/18862	5.67249e-09	1.01972e-07	8.43235e-08	CCR6/CR1/GPR183/GAPT/FCGR2B/TBX21/IL2/IL10/CD180/FOXP3/POU2AF1/PTPRC/IL21/TLR4/CD19/CD28/ITM2A/CD40LG	18
GO:0032613	interleukin-10 production	16/819	62/18862	5.79287e-09	1.03649e-07	8.57105e-08	LILRB1/LILRB4/AGER/TIGIT/FCGR2B/CD274/LILRA5/IRF4/FOXP3/TREM2/SASH3/TLR4/TYROBP/PDCD1LG2/CD28/CD40LG	16
GO:0002283	neutrophil activation involved in immune response	51/819	488/18862	6.21244e-09	1.10639e-07	9.1491e-08	SIGLEC14/LILRB2/SIRPB1/FGL2/CHIT1/OSCAR/CR1/NFAM1/CTSG/CYBB/CLEC12A/CLEC4C/DNASE1L3/DOCK2/FCER1G/FCN1/FGR/FPR1/FPR2/SIGLEC9/NCKAP1L/HK3/CLEC4D/ITGAL/ITGAM/ITGAX/ITGB2/TBC1D10C/KRT1/LAIR1/IRAG2/LTF/LYZ/MMP9/MNDA/P2RX1/BIN2/CFP/GPR84/PTAFR/PTPRC/SELL/ARHGAP9/MMP25/C3AR1/TYROBP/CD14/MS4A3/CD33/GMFG/CD53	51
GO:0032633	interleukin-4 production	12/819	33/18862	6.33507e-09	1.12301e-07	9.2865e-08	NLRP3/CLECL1/FCER1G/IRF4/FOXP3/SASH3/SCGB1A1/HAVCR2/CD3E/CD28/CD86/CD40LG	12
GO:0032611	interleukin-1 beta production	21/819	108/18862	6.57607e-09	1.16036e-07	9.59535e-08	LILRB4/NLRP3/GBP5/CCR7/PYHIN1/AGER/NLRP7/IFNG/LILRA5/IL17A/MNDA/P2RX7/TLR8/TREM2/CCL3/CCL19/TLR4/TNF/TYROBP/AIM2/CD33	21
GO:0010818	T cell chemotaxis	11/819	27/18862	6.66555e-09	1.17075e-07	9.6813e-08	CXCL13/GPR183/CXCR3/CXCL10/PIK3CG/CCL3/CCL5/CCL21/CXCL11/XCL2/CCR2	11
GO:0007162	negative regulation of cell adhesion	37/819	295/18862	6.86915e-09	1.201e-07	9.93146e-08	LILRB2/LILRB1/FGL2/LILRB4/VSIG4/CR1/CTLA4/TIGIT/FCGR2B/PTPN22/PLA2G2D/GBP1/ADAMDEC1/CD274/TBX21/CLEC4G/IL2/IL2RA/IL10/LAG3/FOXP3/LAX1/CRTAM/PTPRC/PTPRO/CCL21/SPN/TNR/SCGB1A1/LAPTM5/TNFAIP8L2/PDCD1LG2/HAVCR2/RUNX3/LPXN/CD80/CD86	37
GO:2000401	regulation of lymphocyte migration	16/819	63/18862	7.4551e-09	1.29753e-07	1.07296e-07	KLRC4-KLRK1/CXCL13/CCR6/CD200R1/AIF1/KLRK1/CXCL10/ITGA4/CCL3/CCL4/CCL5/CCL21/SPN/XCL2/CCR2/DOCK8	16
GO:0002710	negative regulation of T cell mediated immunity	10/819	22/18862	9.07131e-09	1.57168e-07	1.29967e-07	LILRB1/LILRB4/FCGR2B/TBX21/CLEC4G/IL7R/KLRC1/KLRD1/FOXP3/PTPRC	10
GO:0001913	T cell mediated cytotoxicity	14/819	48/18862	9.23553e-09	1.59292e-07	1.31723e-07	LILRB1/AGER/FCGR2B/GZMM/HLA-DRA/IL7R/IL12RB1/KLRC1/KLRD1/PRF1/PTPRC/CD1B/CD1C/CD1D	14
GO:0032731	positive regulation of interleukin-1 beta production	15/819	56/18862	9.95121e-09	1.70866e-07	1.41295e-07	NLRP3/PYHIN1/AGER/IFNG/LILRA5/IL17A/MNDA/P2RX7/TLR8/CCL3/CCL19/TLR4/TNF/TYROBP/AIM2	15
GO:0050855	regulation of B cell receptor signaling pathway	11/819	28/18862	1.05489e-08	1.80321e-07	1.49113e-07	FCRL3/NFAM1/FCGR2B/PTPN22/STAP1/PAX5/PRKCB/BLK/CD19/CD22/LPXN	11
GO:0031348	negative regulation of defense response	32/819	236/18862	1.09832e-08	1.86909e-07	1.54561e-07	CD96/LILRB1/FGL2/VSIG4/NLRP3/IL22RA2/CNR2/CD200R1/CR1/NLRC3/FCGR2B/FPR2/GPR31/AOAH/IL2/IL2RA/IL10/KLRC1/KLRD1/KRT1/CLEC12B/FOXP3/SLAMF8/PTGER4/HAMP/PTPRC/SAA1/ACOD1/TNFAIP8L2/HAVCR2/CST7/SIGLEC10	32
GO:0030316	osteoclast differentiation	19/819	92/18862	1.21922e-08	2.06566e-07	1.70815e-07	LILRB1/LILRB4/CCR1/OSCAR/OCSTAMP/CSF1R/GPR183/IFNG/IL17A/LTF/CLDN18/TREM2/CCL3/TLR4/TNF/TYROBP/CAMK4/DCSTAMP/GPR55	19
GO:0071887	leukocyte apoptotic process	20/819	102/18862	1.29362e-08	2.17506e-07	1.79863e-07	LILRB1/CLC/CCR7/GIMAP8/PTCRA/CD274/IL2/IL2RA/FASLG/IL7R/IL10/PDCD1/CCL5/CCL19/CCL21/BLK/BTK/DOCK8/CD3G/CD27	20
GO:0001771	immunological synapse formation	8/819	13/18862	1.29515e-08	2.17506e-07	1.79863e-07	CCR7/DOCK2/PRF1/CCL19/CCL21/DOCK8/HAVCR2/CD6	8
GO:0002446	neutrophil mediated immunity	51/819	499/18862	1.30649e-08	2.18452e-07	1.80645e-07	SIGLEC14/LILRB2/SIRPB1/FGL2/CHIT1/OSCAR/CR1/NFAM1/CTSG/CYBB/CLEC12A/CLEC4C/DNASE1L3/DOCK2/FCER1G/FCN1/FGR/FPR1/FPR2/SIGLEC9/NCKAP1L/HK3/CLEC4D/ITGAL/ITGAM/ITGAX/ITGB2/TBC1D10C/KRT1/LAIR1/IRAG2/LTF/LYZ/MMP9/MNDA/P2RX1/BIN2/CFP/GPR84/PTAFR/PTPRC/SELL/ARHGAP9/MMP25/C3AR1/TYROBP/CD14/MS4A3/CD33/GMFG/CD53	51
GO:0043312	neutrophil degranulation	50/819	485/18862	1.37252e-08	2.28496e-07	1.8895e-07	SIGLEC14/LILRB2/SIRPB1/FGL2/CHIT1/OSCAR/CR1/NFAM1/CTSG/CYBB/CLEC12A/CLEC4C/DOCK2/FCER1G/FCN1/FGR/FPR1/FPR2/SIGLEC9/NCKAP1L/HK3/CLEC4D/ITGAL/ITGAM/ITGAX/ITGB2/TBC1D10C/KRT1/LAIR1/IRAG2/LTF/LYZ/MMP9/MNDA/P2RX1/BIN2/CFP/GPR84/PTAFR/PTPRC/SELL/ARHGAP9/MMP25/C3AR1/TYROBP/CD14/MS4A3/CD33/GMFG/CD53	50
GO:0032651	regulation of interleukin-1 beta production	20/819	103/18862	1.54083e-08	2.55404e-07	2.11201e-07	LILRB4/NLRP3/CCR7/PYHIN1/AGER/NLRP7/IFNG/LILRA5/IL17A/MNDA/P2RX7/TLR8/TREM2/CCL3/CCL19/TLR4/TNF/TYROBP/AIM2/CD33	20
GO:0030101	natural killer cell activation	18/819	84/18862	1.59724e-08	2.63613e-07	2.1799e-07	KLRC4-KLRK1/CORO1A/FGR/KLRK1/ZNF683/NCR3/PTPN22/IL2/ITGB2/KLRC2/IL21R/CD244/SLAMF7/PTPRC/TYROBP/HAVCR2/CD2/NCR1	18
GO:0034612	response to tumor necrosis factor	38/819	320/18862	1.93812e-08	3.18501e-07	2.63378e-07	UBD/TNFSF13B/TNFRSF13C/OCSTAMP/CRHBP/TNFRSF13B/GBP1/TNFRSF9/CCL4L1/LTA/LTB/CLDN18/HAMP/TNFRSF17/CCL3/CCL4/CCL5/CCL8/CCL13/CCL14/CCL17/CCL18/CCL19/CCL21/CCL23/XCL2/TNF/ACOD1/LAPTM5/TCL1A/DCSTAMP/CD14/CD27/TNFRSF8/TNFSF8/AIM2/CD40LG/CD70	38
GO:0019932	second-messenger-mediated signaling	37/819	307/18862	2.01159e-08	3.29161e-07	2.72193e-07	CXCR6/CCR9/CCR1/CCR4/CCR5/CCR6/CCR7/CCR8/CMKLR1/FPR1/FPR2/GBP1/XCR1/CXCR3/GUCY2F/TBC1D10C/NOS2/P2RX5/P2RX7/TRAT1/PLEK/TREM2/PTPRC/CCL3/CCL4/CXCR5/P2RY12/BTK/TNF/CCR2/ZAP70/CXCR4/SLA2/CASQ2/CD3E/CD4/CD22	37
GO:0071356	cellular response to tumor necrosis factor	36/819	296/18862	2.46718e-08	4.01989e-07	3.32417e-07	TNFSF13B/TNFRSF13C/OCSTAMP/CRHBP/TNFRSF13B/GBP1/TNFRSF9/CCL4L1/LTA/LTB/CLDN18/HAMP/TNFRSF17/CCL3/CCL4/CCL5/CCL8/CCL13/CCL14/CCL17/CCL18/CCL19/CCL21/CCL23/XCL2/TNF/ACOD1/LAPTM5/TCL1A/DCSTAMP/CD27/TNFRSF8/TNFSF8/AIM2/CD40LG/CD70	36
GO:0050858	negative regulation of antigen receptor-mediated signaling pathway	11/819	30/18862	2.47766e-08	4.01989e-07	3.32417e-07	LILRB4/FCRL3/FCGR2B/PTPN22/GBP1/SH2D1A/UBASH3A/LAPTM5/SLA2/CD22/LPXN	11
GO:0032753	positive regulation of interleukin-4 production	10/819	24/18862	2.5416e-08	4.10623e-07	3.39557e-07	NLRP3/FCER1G/IRF4/FOXP3/SASH3/HAVCR2/CD3E/CD28/CD86/CD40LG	10
GO:0034113	heterotypic cell-cell adhesion	15/819	60/18862	2.76884e-08	4.45457e-07	3.68362e-07	LILRB2/CD200R1/AGER/ALOX15/IL10/ITGA4/ITGAD/ITGAX/ITGB2/ITGB7/LCK/PTPRC/TNF/CD1D/CD2	15
GO:2000403	positive regulation of lymphocyte migration	12/819	37/18862	2.81705e-08	4.51318e-07	3.73208e-07	CXCL13/AIF1/CXCL10/ITGA4/CCL3/CCL4/CCL5/CCL21/SPN/XCL2/CCR2/DOCK8	12
GO:0019882	antigen processing and presentation	31/819	234/18862	3.22256e-08	5.14132e-07	4.25151e-07	LILRB2/FGL2/CCR7/CYBB/FCER1G/FCGR1A/FCGR1B/FCGR2B/CD209/HLA-DMB/HLA-DOA/HLA-DOB/HLA-DPA1/HLA-DPB1/HLA-DQA1/HLA-DQA2/HLA-DRA/HLA-DRB5/LAG3/CLEC4A/TREM2/MARCHF1/CCL19/CCL21/NCF1/WAS/CD1B/CD1C/CD1D/CD8A/RAB33A	31
GO:0045123	cellular extravasation	16/819	70/18862	3.79541e-08	6.03013e-07	4.9865e-07	JAML/AGER/FUT7/ITGA4/ITGAL/ITGB2/ITGB7/PIK3CG/PTAFR/PTGER4/CCL21/SELL/SELPLG/SPN/TNF/CCR2	16
GO:0001914	regulation of T cell mediated cytotoxicity	12/819	38/18862	3.95539e-08	6.25834e-07	5.17521e-07	LILRB1/AGER/FCGR2B/HLA-DRA/IL7R/IL12RB1/KLRC1/KLRD1/PTPRC/CD1B/CD1C/CD1D	12
GO:0002702	positive regulation of production of molecular mediator of immune response	19/819	99/18862	4.28998e-08	6.75981e-07	5.5899e-07	CD226/LILRB1/IL17F/NLRP3/PTPN22/FFAR3/TBX21/IL2/IL10/IL17A/SCIMP/MZB1/CD244/SASH3/KLK7/PTPRC/TLR4/LAPTM5/CD28	19
GO:2000106	regulation of leukocyte apoptotic process	17/819	80/18862	4.55625e-08	7.14996e-07	5.91252e-07	LILRB1/CCR7/GIMAP8/PTCRA/CD274/IL2/IL7R/IL10/PDCD1/CCL5/CCL19/CCL21/BLK/BTK/DOCK8/CD3G/CD27	17
GO:0070227	lymphocyte apoptotic process	16/819	71/18862	4.70425e-08	7.35207e-07	6.07965e-07	CLC/GIMAP8/PTCRA/CD274/IL2/IL2RA/FASLG/IL7R/IL10/PDCD1/CCL5/BLK/BTK/DOCK8/CD3G/CD27	16
GO:1903557	positive regulation of tumor necrosis factor superfamily cytokine production	18/819	90/18862	4.9811e-08	7.7531e-07	6.41128e-07	AGER/IFNG/LILRA5/IL17A/SASH3/PTAFR/PTPRC/CCL3/CCL19/SPN/TLR4/CCR2/TYROBP/HAVCR2/CD2/CD14/CD86/TNFRSF8	18
GO:0032673	regulation of interleukin-4 production	11/819	32/18862	5.40334e-08	8.37627e-07	6.92659e-07	NLRP3/FCER1G/IRF4/FOXP3/SASH3/SCGB1A1/HAVCR2/CD3E/CD28/CD86/CD40LG	11
GO:0045670	regulation of osteoclast differentiation	15/819	63/18862	5.62879e-08	8.69058e-07	7.1865e-07	LILRB1/LILRB4/CCR1/OCSTAMP/IFNG/IL17A/LTF/CLDN18/TREM2/CCL3/TLR4/TNF/TYROBP/CAMK4/GPR55	15
GO:0002823	negative regulation of adaptive immune response based on somatic recombination of immune receptors built from immunoglobulin superfamily domains	13/819	47/18862	6.33854e-08	9.73969e-07	8.05404e-07	LILRB1/LILRB4/CR1/FCGR2B/TBX21/CLEC4G/IL2/IL7R/KLRC1/KLRD1/FOXP3/PTPRC/HAVCR2	13
GO:1901623	regulation of lymphocyte chemotaxis	10/819	26/18862	6.35916e-08	9.73969e-07	8.05404e-07	KLRC4-KLRK1/CXCL13/KLRK1/CXCL10/CCL3/CCL4/CCL5/CCL21/XCL2/CCR2	10
GO:0032735	positive regulation of interleukin-12 production	12/819	40/18862	7.53307e-08	1.14461e-06	9.46511e-07	CCR7/AGER/IRF8/IFNG/IL16/IL17A/SCIMP/LTB/CCL19/TLR4/LAPTM5/CD40LG	12
GO:0050856	regulation of T cell receptor signaling pathway	12/819	40/18862	7.53307e-08	1.14461e-06	9.46511e-07	CD226/LILRB4/CCR7/PTPN22/GBP1/LCK/SH2D1A/TRAT1/UBASH3A/LAPTM5/SLA2/TESPA1	12
GO:0045589	regulation of regulatory T cell differentiation	11/819	33/18862	7.78826e-08	1.17871e-06	9.74707e-07	LILRB2/LILRB4/CR1/CTLA4/HLA-DRA/IFNG/IL2/IL2RA/LAG3/FOXP3/CD28	11
GO:0032102	negative regulation of response to external stimulus	42/819	394/18862	7.94276e-08	1.19736e-06	9.9013e-07	KLRC4-KLRK1/CD96/CXCL13/LILRB1/FGL2/VSIG4/NLRP3/IL22RA2/GRIN3A/CNR2/CD200R1/CR1/NLRC3/AIF1/FCGR2B/KLRK1/FPR2/STAP1/GPR31/AOAH/IL2/IL2RA/IL10/KLRC1/KLRD1/KRT1/CLEC12B/LTF/FOXP3/SLAMF8/PTGER4/HAMP/PTPRC/PTPRO/SAA1/TNF/TNR/ACOD1/TNFAIP8L2/HAVCR2/CST7/SIGLEC10	42
GO:0036037	CD8-positive, alpha-beta T cell activation	10/819	27/18862	9.70775e-08	1.45746e-06	1.20522e-06	LILRB1/LILRB4/PTPN22/CD274/NCKAP1L/CLEC4A/CRTAM/EOMES/RUNX3/TNFSF8	10
GO:0002718	regulation of cytokine production involved in immune response	17/819	84/18862	9.74431e-08	1.45746e-06	1.20522e-06	CD96/CD226/LILRB1/LILRB4/NLRP3/CLC/FFAR3/TBX21/IL10/SCIMP/FOXP3/SASH3/BTK/TLR4/TNF/CCR2/LAPTM5	17
GO:0032689	negative regulation of interferon-gamma production	12/819	41/18862	1.02318e-07	1.52443e-06	1.26059e-06	CD96/LILRB1/LILRB4/CR1/CD274/IL10/FOXP3/TLR4/SCGB1A1/LAPTM5/PDCD1LG2/HAVCR2	12
GO:0046638	positive regulation of alpha-beta T cell differentiation	13/819	49/18862	1.09166e-07	1.62015e-06	1.33975e-06	LILRB4/NLRP3/NCKAP1L/HLA-DRA/IFNG/IL12RB1/FOXP3/SASH3/CCL19/ZAP70/RUNX3/CD80/CD86	13
GO:0070372	regulation of ERK1 and ERK2 cascade	35/819	301/18862	1.18634e-07	1.75386e-06	1.45032e-06	CCR1/CCR7/CSF1R/ADRA1A/AGER/GPR183/FPR2/ALOX15/PTPN22/GBP1/TBC1D10C/SCIMP/CCL4L1/TREM2/IL26/PTPRC/CCL3/CCL4/CCL5/CCL8/CCL13/CCL14/CCL17/CCL18/CCL19/CCL21/CCL23/SLAMF1/XCL2/TLR4/TNF/HAVCR2/MARCO/CD4/GPR55	35
GO:0050766	positive regulation of phagocytosis	15/819	67/18862	1.35507e-07	1.98796e-06	1.6439e-06	SIRPB1/CD300LF/DOCK2/FCER1G/FCGR2B/FPR2/STAP1/NCKAP1L/IFNG/IL2RB/IL2RG/TREM2/SIRPG/PTPRC/TNF	15
GO:0050848	regulation of calcium-mediated signaling	15/819	67/18862	1.35507e-07	1.98796e-06	1.6439e-06	CMKLR1/GBP1/TBC1D10C/P2RX5/TRAT1/PLEK/TREM2/CCL3/CCL4/TNF/ZAP70/SLA2/CD3E/CD4/CD22	15
GO:0032703	negative regulation of interleukin-2 production	10/819	28/18862	1.45149e-07	2.12128e-06	1.75415e-06	LILRB4/VSIG4/CR1/GBP1/TBX21/LAG3/FOXP3/PTPRC/LAPTM5/HAVCR2	10
GO:0002526	acute inflammatory response	19/819	107/18862	1.56827e-07	2.28323e-06	1.88807e-06	NLRP3/CCR7/DNASE1L3/FCGR2B/FUT7/PLA2G2D/FFAR3/OSM/IL22/PIK3CG/HAMP/SAA1/SAA2/SAA4/BTK/TNF/CREB3L3/CD6/CD163	19
GO:0032760	positive regulation of tumor necrosis factor production	17/819	87/18862	1.66976e-07	2.42178e-06	2.00265e-06	AGER/IFNG/LILRA5/IL17A/SASH3/PTAFR/PTPRC/CCL3/CCL19/SPN/TLR4/CCR2/TYROBP/HAVCR2/CD2/CD14/TNFRSF8	17
GO:0060402	calcium ion transport into cytosol	23/819	152/18862	1.71945e-07	2.48444e-06	2.05446e-06	CORO1A/CCR5/CCR7/ADRA1A/MCOLN2/XCR1/FASLG/CXCL10/LCK/CXCL9/P2RX5/P2RX7/TRPV2/TRPV5/PTPRC/CCL3/CCL19/CCL21/CXCL11/CASQ2/CD4/CD19/MS4A1	23
GO:0070371	ERK1 and ERK2 cascade	36/819	320/18862	1.798e-07	2.58818e-06	2.14024e-06	CCR1/CCR7/CSF1R/ADRA1A/AGER/GPR183/FPR2/ALOX15/PTPN22/GBP1/TBC1D10C/SCIMP/CCL4L1/TREM2/IL26/PTGER4/PTPRC/CCL3/CCL4/CCL5/CCL8/CCL13/CCL14/CCL17/CCL18/CCL19/CCL21/CCL23/SLAMF1/XCL2/TLR4/TNF/HAVCR2/MARCO/CD4/GPR55	36
GO:2000404	regulation of T cell migration	12/819	43/18862	1.83398e-07	2.63007e-06	2.17489e-06	CXCL13/CCR6/CD200R1/AIF1/CXCL10/ITGA4/CCL5/CCL21/SPN/XCL2/CCR2/DOCK8	12
GO:0034154	toll-like receptor 7 signaling pathway	7/819	12/18862	1.85613e-07	2.64205e-06	2.18479e-06	PIK3AP1/LILRA4/PTPN22/SCIMP/TLR7/TASL/HAVCR2	7
GO:0043383	negative T cell selection	7/819	12/18862	1.85613e-07	2.64205e-06	2.18479e-06	CCR7/DOCK2/THEMIS/PTPRC/ZAP70/CD3E/CD28	7
GO:0030889	negative regulation of B cell proliferation	8/819	17/18862	2.09416e-07	2.96983e-06	2.45584e-06	CTLA4/FCGR2B/TNFRSF13B/IL10/MNDA/BLK/BTK/TYROBP	8
GO:0002886	regulation of myeloid leukocyte mediated immunity	13/819	52/18862	2.3397e-07	3.3058e-06	2.73366e-06	DNASE1L3/FCGR2B/FGR/STAP1/ITGAM/ITGB2/PTAFR/RAC2/BLK/BTK/CCR2/TYROBP/CD84	13
GO:0050857	positive regulation of antigen receptor-mediated signaling pathway	9/819	23/18862	2.47786e-07	3.48814e-06	2.88445e-06	CD226/CCR7/NFAM1/STAP1/LCK/TRAT1/PRKCB/PTPRC/TESPA1	9
GO:1905517	macrophage migration	13/819	53/18862	2.97789e-07	4.17669e-06	3.45383e-06	CMKLR1/CD200R1/CSF1R/MCOLN2/STAP1/TREM2/SLAMF8/SAA1/CCL3/CCL5/P2RY12/C3AR1/CCR2	13
GO:0045577	regulation of B cell differentiation	10/819	30/18862	3.07034e-07	4.27503e-06	3.53515e-06	FCRL3/CR1/NFAM1/IKZF3/NCKAP1L/IL2/IL10/SLAMF8/BTK/CD27	10
GO:2000406	positive regulation of T cell migration	10/819	30/18862	3.07034e-07	4.27503e-06	3.53515e-06	CXCL13/AIF1/CXCL10/ITGA4/CCL5/CCL21/SPN/XCL2/CCR2/DOCK8	10
GO:0002643	regulation of tolerance induction	8/819	18/18862	3.62596e-07	5.0122e-06	4.14474e-06	LILRB2/LILRB4/CLC/CD274/IL2RA/FOXP3/HAVCR2/CD3E	8
GO:0032695	negative regulation of interleukin-12 production	8/819	18/18862	3.62596e-07	5.0122e-06	4.14474e-06	LILRB1/CCR7/CMKLR1/TIGIT/LILRA5/IL10/TLR8/SLAMF1	8
GO:0002712	regulation of B cell mediated immunity	13/819	54/18862	3.76752e-07	5.15209e-06	4.26042e-06	CD226/CR1/FCER2/FCGR2B/TBX21/IL2/IL10/LTA/FOXP3/PTPRC/BTK/TNF/CD28	13
GO:0002889	regulation of immunoglobulin mediated immune response	13/819	54/18862	3.76752e-07	5.15209e-06	4.26042e-06	CD226/CR1/FCER2/FCGR2B/TBX21/IL2/IL10/LTA/FOXP3/PTPRC/BTK/TNF/CD28	13
GO:0070228	regulation of lymphocyte apoptotic process	13/819	54/18862	3.76752e-07	5.15209e-06	4.26042e-06	GIMAP8/PTCRA/CD274/IL2/IL7R/IL10/PDCD1/CCL5/BLK/BTK/DOCK8/CD3G/CD27	13
GO:0002430	complement receptor mediated signaling pathway	7/819	13/18862	3.8705e-07	5.27408e-06	4.36129e-06	CMKLR1/CR1/CR2/FPR1/FPR2/FPR3/C3AR1	7
GO:0002335	mature B cell differentiation	10/819	31/18862	4.35668e-07	5.91551e-06	4.89171e-06	CR1/GPR183/FCGR2B/IL2/IL10/POU2AF1/SLAMF8/IL21/CD19/ITM2A	10
GO:0050728	negative regulation of inflammatory response	23/819	160/18862	4.41576e-07	5.97453e-06	4.94052e-06	NLRP3/IL22RA2/CNR2/CD200R1/NLRC3/FCGR2B/FPR2/GPR31/AOAH/IL2/IL2RA/IL10/KRT1/FOXP3/SLAMF8/PTGER4/HAMP/PTPRC/SAA1/ACOD1/TNFAIP8L2/CST7/SIGLEC10	23
GO:0002367	cytokine production involved in immune response	17/819	93/18862	4.56003e-07	6.14801e-06	5.08398e-06	CD96/CD226/LILRB1/LILRB4/NLRP3/CLC/FFAR3/TBX21/IL10/SCIMP/FOXP3/SASH3/BTK/TLR4/TNF/CCR2/LAPTM5	17
GO:0002701	negative regulation of production of molecular mediator of immune response	11/819	39/18862	5.31115e-07	7.11063e-06	5.87999e-06	CD96/LILRB1/LILRB4/FCRL3/CR1/FCGR2B/TBX21/IL10/FOXP3/TNF/CD22	11
GO:0045622	regulation of T-helper cell differentiation	11/819	39/18862	5.31115e-07	7.11063e-06	5.87999e-06	NLRP3/IL27/TBX21/HLA-DRA/IL2/IL12RB1/IRF4/FOXP3/CCL19/CD80/CD86	11
GO:0050764	regulation of phagocytosis	17/819	94/18862	5.34479e-07	7.13074e-06	5.89662e-06	SIRPB1/CD300LF/DOCK2/FCER1G/FCGR2B/FGR/FPR2/ALOX15/STAP1/NCKAP1L/IFNG/IL2RB/IL2RG/TREM2/SIRPG/PTPRC/TNF	17
GO:0043372	positive regulation of CD4-positive, alpha-beta T cell differentiation	10/819	32/18862	6.09138e-07	8.09858e-06	6.69696e-06	NLRP3/NCKAP1L/HLA-DRA/IFNG/IL12RB1/FOXP3/SASH3/CCL19/CD80/CD86	10
GO:0002673	regulation of acute inflammatory response	12/819	48/18862	6.81915e-07	9.03478e-06	7.47113e-06	NLRP3/CCR7/DNASE1L3/FCGR2B/FUT7/PLA2G2D/FFAR3/OSM/PIK3CG/BTK/TNF/CREB3L3	12
GO:0002517	T cell tolerance induction	7/819	14/18862	7.45033e-07	9.83701e-06	8.13452e-06	LILRB2/LILRB4/CLC/ICOS/IL2RA/FOXP3/CD3E	7
GO:0002761	regulation of myeloid leukocyte differentiation	19/819	118/18862	7.59404e-07	9.99229e-06	8.26293e-06	LILRB1/LILRB4/CCR1/OCSTAMP/EVI2B/IFNG/IL17A/LTF/CLDN18/TREM2/CCL3/TLR4/TNF/C1QC/TYROBP/CAMK4/DCSTAMP/CD4/GPR55	19
GO:0032755	positive regulation of interleukin-6 production	16/819	86/18862	7.7224e-07	1.01264e-05	8.37382e-06	LILRB2/IL17F/AGER/AIF1/IFNG/LILRA5/IL16/IL17A/SCIMP/TLR7/TLR8/POU2AF1/PTAFR/TLR4/TNF/TYROBP	16
GO:0002637	regulation of immunoglobulin production	14/819	67/18862	8.69719e-07	1.13657e-05	9.39865e-06	FCRL3/CR1/FCGR2B/TBX21/IL2/IL10/FOXP3/MZB1/SASH3/PTPRC/TNF/CD22/CD28/CD40LG	14
GO:0031663	lipopolysaccharide-mediated signaling pathway	13/819	58/18862	9.13509e-07	1.18974e-05	9.83829e-06	PTPN22/SCIMP/LTF/CD180/PTAFR/CCL3/CCL5/TLR4/TNF/ACOD1/CD6/CD14/LY86	13
GO:0002291	T cell activation via T cell receptor contact with antigen bound to MHC molecule on antigen presenting cell	6/819	10/18862	1.18968e-06	1.53894e-05	1.2726e-05	LILRB1/FGL2/HLA-DMB/ITGAL/APBB1IP/HAVCR2	6
GO:0002765	immune response-inhibiting signal transduction	6/819	10/18862	1.18968e-06	1.53894e-05	1.2726e-05	LILRB2/LILRB1/LILRB4/KLRC1/CLEC12B/CD33	6
GO:0032642	regulation of chemokine production	16/819	89/18862	1.24845e-06	1.60953e-05	1.33097e-05	LILRB4/IL17F/CSF1R/AGER/AIF1/ACKR1/MCOLN2/FFAR3/IFNG/IL10/IL17A/TLR7/TREM2/TLR4/TNF/HAVCR2	16
GO:0002468	dendritic cell antigen processing and presentation	7/819	15/18862	1.34451e-06	1.72757e-05	1.42858e-05	FGL2/CCR7/FCGR2B/HLA-DRA/CLEC4A/CCL19/CCL21	7
GO:0046641	positive regulation of alpha-beta T cell proliferation	8/819	21/18862	1.501e-06	1.92218e-05	1.58951e-05	EBI3/PTPN22/PTPRC/RASAL3/CCR2/ZAP70/CD3E/CD28	8
GO:0006816	calcium ion transport	40/819	409/18862	1.50929e-06	1.92636e-05	1.59297e-05	LILRB2/LILRB1/CORO1A/FCRL3/GRIN3A/CCR1/CCR5/CCR7/ADRA1A/MCOLN2/XCR1/LILRA5/FASLG/IL16/CXCL10/LCK/CXCL9/P2RX1/P2RX5/P2RX7/TRPV2/PIK3CG/PRKCB/TRPV5/PTPRC/CCL3/CCL4/CCL5/CCL8/CCL19/CCL21/CXCL11/P2RY12/CXCR4/CASQ2/CD84/CD4/CD19/MS4A1/CD33	40
GO:1902106	negative regulation of leukocyte differentiation	17/819	101/18862	1.52673e-06	1.94214e-05	1.60601e-05	LILRB1/FGL2/LILRB4/CR1/CTLA4/FCGR2B/TBX21/IL2/LAG3/LTF/FOXP3/CLDN18/CCL3/TLR4/C1QC/RUNX3/GPR55	17
GO:0046006	regulation of activated T cell proliferation	11/819	43/18862	1.55466e-06	1.97112e-05	1.62998e-05	LILRB4/CLC/TMIGD2/AGER/CD274/IL2/IL2RA/IL12RB1/FOXP3/CRTAM/PDCD1LG2	11
GO:0060401	cytosolic calcium ion transport	23/819	173/18862	1.77926e-06	2.24844e-05	1.85931e-05	CORO1A/CCR5/CCR7/ADRA1A/MCOLN2/XCR1/FASLG/CXCL10/LCK/CXCL9/P2RX5/P2RX7/TRPV2/TRPV5/PTPRC/CCL3/CCL19/CCL21/CXCL11/CASQ2/CD4/CD19/MS4A1	23
GO:0045730	respiratory burst	10/819	36/18862	2.04936e-06	2.58125e-05	2.13451e-05	CD52/CYBB/IGHA1/JCHAIN/PIK3CG/SLAMF8/RAC2/NCF1/NCF1B/NCF1C	10
GO:0001911	negative regulation of leukocyte mediated cytotoxicity	8/819	22/18862	2.26908e-06	2.83931e-05	2.34791e-05	LILRB1/FCGR2B/IL7R/KLRC1/KLRD1/CLEC12B/PTPRC/HAVCR2	8
GO:0045061	thymic T cell selection	8/819	22/18862	2.26908e-06	2.83931e-05	2.34791e-05	CCR7/DOCK2/PTPRC/ZAP70/CD3D/CD3E/CD3G/CD28	8
GO:0045591	positive regulation of regulatory T cell differentiation	7/819	16/18862	2.3006e-06	2.86938e-05	2.37278e-05	LILRB2/LILRB4/CR1/HLA-DRA/IFNG/IL2/FOXP3	7
GO:0035747	natural killer cell chemotaxis	6/819	11/18862	2.52085e-06	3.12374e-05	2.58311e-05	KLRC4-KLRK1/KLRK1/PIK3CG/CCL3/CCL4/CCL5	6
GO:0045060	negative thymic T cell selection	6/819	11/18862	2.52085e-06	3.12374e-05	2.58311e-05	CCR7/DOCK2/PTPRC/ZAP70/CD3E/CD28	6
GO:0033077	T cell differentiation in thymus	14/819	73/18862	2.58004e-06	3.17652e-05	2.62676e-05	CCR6/CCR7/DOCK2/IL7R/FOXP3/PTPRC/BCL11B/ZAP70/CAMK4/CD3D/CD3E/CD3G/CD28/TESPA1	14
GO:1903556	negative regulation of tumor necrosis factor superfamily cytokine production	14/819	73/18862	2.58004e-06	3.17652e-05	2.62676e-05	LILRB1/NLRC3/LILRA4/PTPN22/CD274/IL10/LTF/CLEC4A/FOXP3/TREM2/SLAMF1/TLR4/HAVCR2/CD33	14
GO:1903707	negative regulation of hemopoiesis	17/819	105/18862	2.6601e-06	3.2646e-05	2.69959e-05	LILRB1/FGL2/LILRB4/CR1/CTLA4/FCGR2B/TBX21/IL2/LAG3/LTF/FOXP3/CLDN18/CCL3/TLR4/C1QC/RUNX3/GPR55	17
GO:0046633	alpha-beta T cell proliferation	10/819	37/18862	2.69972e-06	3.30263e-05	2.73104e-05	EBI3/DOCK2/PTPN22/CD274/PTPRC/RASAL3/CCR2/ZAP70/CD3E/CD28	10
GO:0032602	chemokine production	16/819	95/18862	3.06065e-06	3.73224e-05	3.0863e-05	LILRB4/IL17F/CSF1R/AGER/AIF1/ACKR1/MCOLN2/FFAR3/IFNG/IL10/IL17A/TLR7/TREM2/TLR4/TNF/HAVCR2	16
GO:0050798	activated T cell proliferation	11/819	46/18862	3.20065e-06	3.89057e-05	3.21723e-05	LILRB4/CLC/TMIGD2/AGER/CD274/IL2/IL2RA/IL12RB1/FOXP3/CRTAM/PDCD1LG2	11
GO:0032743	positive regulation of interleukin-2 production	9/819	30/18862	3.2977e-06	3.97072e-05	3.28351e-05	IRF4/SASH3/PTPRC/CCR2/CD3E/CD4/CD28/CD80/CD86	9
GO:0050850	positive regulation of calcium-mediated signaling	9/819	30/18862	3.2977e-06	3.97072e-05	3.28351e-05	P2RX5/TRAT1/TREM2/CCL3/CCL4/TNF/ZAP70/CD3E/CD4	9
GO:0050901	leukocyte tethering or rolling	9/819	30/18862	3.2977e-06	3.97072e-05	3.28351e-05	FUT7/ITGA4/ITGB7/PTAFR/CCL21/SELL/SELPLG/SPN/TNF	9
GO:0032693	negative regulation of interleukin-10 production	8/819	23/18862	3.3471e-06	4.00501e-05	3.31186e-05	LILRB1/LILRB4/AGER/FCGR2B/CD274/FOXP3/TYROBP/PDCD1LG2	8
GO:0072677	eosinophil migration	8/819	23/18862	3.3471e-06	4.00501e-05	3.31186e-05	CCL4L1/PTGER4/CCL3/CCL4/CCL5/CCL8/CCL13/CCL21	8
GO:1905521	regulation of macrophage migration	10/819	39/18862	4.5536e-06	5.41482e-05	4.47768e-05	CMKLR1/CD200R1/CSF1R/STAP1/TREM2/SLAMF8/CCL3/CCL5/P2RY12/C3AR1	10
GO:2000516	positive regulation of CD4-positive, alpha-beta T cell activation	10/819	39/18862	4.5536e-06	5.41482e-05	4.47768e-05	NLRP3/NCKAP1L/HLA-DRA/IFNG/IL12RB1/FOXP3/SASH3/CCL19/CD80/CD86	10
GO:0001768	establishment of T cell polarity	6/819	12/18862	4.8561e-06	5.73889e-05	4.74566e-05	CCR7/DOCK2/CRTAM/CCL19/CCL21/DOCK8	6
GO:0002664	regulation of T cell tolerance induction	6/819	12/18862	4.8561e-06	5.73889e-05	4.74566e-05	LILRB2/LILRB4/CLC/IL2RA/FOXP3/CD3E	6
GO:0018108	peptidyl-tyrosine phosphorylation	36/819	369/18862	5.29584e-06	6.23932e-05	5.15948e-05	LILRB4/IL24/IL22RA2/CSF1R/CSF2/ADRA1A/EPHB6/FCGR1A/FGR/FLT3/STAP1/GH1/IFNG/LILRA5/IL2/ITGB2/ITK/LCK/MATK/MUSK/NTRK2/OSM/TREM2/CASS4/PTPRC/IL21/CCL5/BLK/SAMSN1/NCF1/BTK/TNF/ZAP70/CD3E/CD4/CD80	36
GO:0030890	positive regulation of B cell proliferation	10/819	40/18862	5.8368e-06	6.85555e-05	5.66907e-05	TNFSF13B/FCRL3/TNFRSF13C/GPR183/NCKAP1L/IL2/SASH3/PTPRC/IL21/TLR4	10
GO:0002861	regulation of inflammatory response to antigenic stimulus	9/819	32/18862	5.97873e-06	6.97944e-05	5.77151e-05	CCR7/FCGR2B/FUT7/PLA2G2D/IL10/LTA/BTK/TNF/CD28	9
GO:0035590	purinergic nucleotide receptor signaling pathway	9/819	32/18862	5.97873e-06	6.97944e-05	5.77151e-05	P2RY10/GPR34/P2RY8/P2RX1/P2RX5/P2RX7/P2RY13/PTAFR/P2RY12	9
GO:0070231	T cell apoptotic process	11/819	49/18862	6.20546e-06	7.2221e-05	5.97218e-05	CLC/GIMAP8/PTCRA/CD274/IL2RA/FASLG/IL7R/PDCD1/CCL5/DOCK8/CD27	11
GO:0018212	peptidyl-tyrosine modification	36/819	372/18862	6.35399e-06	7.37256e-05	6.09659e-05	LILRB4/IL24/IL22RA2/CSF1R/CSF2/ADRA1A/EPHB6/FCGR1A/FGR/FLT3/STAP1/GH1/IFNG/LILRA5/IL2/ITGB2/ITK/LCK/MATK/MUSK/NTRK2/OSM/TREM2/CASS4/PTPRC/IL21/CCL5/BLK/SAMSN1/NCF1/BTK/TNF/ZAP70/CD3E/CD4/CD80	36
GO:0043552	positive regulation of phosphatidylinositol 3-kinase activity	9/819	33/18862	7.90571e-06	9.1453e-05	7.56253e-05	AGAP2/CCR7/FGR/FLT3/FPR2/CCL19/CCL21/P2RY12/CD19	9
GO:0032722	positive regulation of chemokine production	12/819	60/18862	8.48182e-06	9.75281e-05	8.0649e-05	IL17F/CSF1R/AGER/AIF1/MCOLN2/FFAR3/IFNG/IL17A/TLR7/TLR4/TNF/HAVCR2	12
GO:0045576	mast cell activation	12/819	60/18862	8.48182e-06	9.75281e-05	8.0649e-05	CD226/CNR2/CD300LF/FGR/LCP2/PIK3CG/PTGDR/PTGDS/RAC2/BLK/BTK/CD84	12
GO:0001767	establishment of lymphocyte polarity	6/819	13/18862	8.68671e-06	9.92878e-05	8.21041e-05	CCR7/DOCK2/CRTAM/CCL19/CCL21/DOCK8	6
GO:0002923	regulation of humoral immune response mediated by circulating immunoglobulin	6/819	13/18862	8.68671e-06	9.92878e-05	8.21041e-05	CR1/FCER2/FCGR2B/LTA/PTPRC/TNF	6
GO:0046629	gamma-delta T cell activation	7/819	19/18862	9.03652e-06	0.000102369	8.46523e-05	CCR9/LILRB1/JAML/NCKAP1L/ITK/KLRC1/PTPRC	7
GO:0048245	eosinophil chemotaxis	7/819	19/18862	9.03652e-06	0.000102369	8.46523e-05	CCL4L1/CCL3/CCL4/CCL5/CCL8/CCL13/CCL21	7
GO:2001185	regulation of CD8-positive, alpha-beta T cell activation	7/819	19/18862	9.03652e-06	0.000102369	8.46523e-05	LILRB1/LILRB4/PTPN22/CD274/NCKAP1L/CRTAM/RUNX3	7
GO:0002313	mature B cell differentiation involved in immune response	8/819	26/18862	9.49623e-06	0.000106631	8.81762e-05	CR1/GPR183/FCGR2B/IL2/IL10/POU2AF1/IL21/ITM2A	8
GO:0031342	negative regulation of cell killing	8/819	26/18862	9.49623e-06	0.000106631	8.81762e-05	LILRB1/FCGR2B/IL7R/KLRC1/KLRD1/CLEC12B/PTPRC/HAVCR2	8
GO:0060142	regulation of syncytium formation by plasma membrane fusion	8/819	26/18862	9.49623e-06	0.000106631	8.81762e-05	OCSTAMP/CXCL10/CXCL9/TREM2/TYROBP/DCSTAMP/SCGB3A1/CD53	8
GO:0046640	regulation of alpha-beta T cell proliferation	9/819	34/18862	1.03399e-05	0.000115765	9.57292e-05	EBI3/PTPN22/CD274/PTPRC/RASAL3/CCR2/ZAP70/CD3E/CD28	9
GO:0050731	positive regulation of peptidyl-tyrosine phosphorylation	23/819	193/18862	1.1443e-05	0.000127741	0.000105633	IL24/CSF1R/CSF2/ADRA1A/FCGR1A/FLT3/STAP1/GH1/IFNG/LILRA5/IL2/NTRK2/OSM/TREM2/CASS4/PTPRC/IL21/CCL5/NCF1/TNF/CD3E/CD4/CD80	23
GO:0043300	regulation of leukocyte degranulation	10/819	43/18862	1.17309e-05	0.000130575	0.000107976	FCGR2B/FGR/ITGAM/ITGB2/KLRC2/PTAFR/RAC2/BLK/CCR2/CD84	10
GO:0090025	regulation of monocyte chemotaxis	8/819	27/18862	1.29831e-05	0.000144094	0.000119155	CCR1/AIF1/FPR2/CXCL10/SLAMF8/CCL5/CCR2/PLA2G7	8
GO:0043373	CD4-positive, alpha-beta T cell lineage commitment	7/819	20/18862	1.33822e-05	0.000147243	0.00012176	SLAMF6/TBX21/IL12RB1/IRF4/LY9/FOXP3/SPN	7
GO:0090026	positive regulation of monocyte chemotaxis	7/819	20/18862	1.33822e-05	0.000147243	0.00012176	CCR1/AIF1/FPR2/CXCL10/CCL5/CCR2/PLA2G7	7
GO:0140131	positive regulation of lymphocyte chemotaxis	7/819	20/18862	1.33822e-05	0.000147243	0.00012176	CXCL13/CCL3/CCL4/CCL5/CCL21/XCL2/CCR2	7
GO:0035589	G protein-coupled purinergic nucleotide receptor signaling pathway	6/819	14/18862	1.4643e-05	0.000160194	0.000132469	P2RY10/GPR34/P2RY8/P2RY13/PTAFR/P2RY12	6
GO:0045059	positive thymic T cell selection	6/819	14/18862	1.4643e-05	0.000160194	0.000132469	DOCK2/PTPRC/ZAP70/CD3D/CD3E/CD3G	6
GO:0002224	toll-like receptor signaling pathway	20/819	157/18862	1.57749e-05	0.000172086	0.000142303	FCRL3/PIK3AP1/CD300LF/LILRA4/PTPN22/GFI1/IRF4/ITGAM/ITGB2/SCIMP/LTF/TLR7/TLR8/BTK/TLR4/ACOD1/TASL/TLR10/HAVCR2/CD14	20
GO:0002363	alpha-beta T cell lineage commitment	7/819	21/18862	1.93229e-05	0.000210191	0.000173813	SLAMF6/TBX21/IL12RB1/IRF4/LY9/FOXP3/SPN	7
GO:0097553	calcium ion transmembrane import into cytosol	18/819	134/18862	2.00811e-05	0.00021782	0.000180122	CORO1A/CCR5/CCR7/MCOLN2/XCR1/FASLG/CXCL10/LCK/CXCL9/TRPV2/TRPV5/PTPRC/CCL3/CCL19/CCL21/CXCL11/CASQ2/CD19	18
GO:0090218	positive regulation of lipid kinase activity	9/819	37/18862	2.18146e-05	0.000235955	0.000195118	AGAP2/CCR7/FGR/FLT3/FPR2/CCL19/CCL21/P2RY12/CD19	9
GO:2000107	negative regulation of leukocyte apoptotic process	10/819	46/18862	2.21638e-05	0.000239057	0.000197683	LILRB1/CCR7/PTCRA/IL2/IL7R/CCL5/CCL19/CCL21/DOCK8/CD27	10
GO:0002532	production of molecular mediator involved in inflammatory response	14/819	88/18862	2.45526e-05	0.000264078	0.000218374	LILRB4/IL17F/GBP5/NLRC3/NLRP7/ABCD2/IL17A/NOS2/P2RX1/SLAMF8/BTK/TLR4/TNF/CD6	14
GO:0051209	release of sequestered calcium ion into cytosol	16/819	112/18862	2.65268e-05	0.000284513	0.000235272	CORO1A/CCR5/CCR7/MCOLN2/XCR1/FASLG/CXCL10/LCK/CXCL9/PTPRC/CCL3/CCL19/CCL21/CXCL11/CASQ2/CD19	16
GO:0043369	CD4-positive or CD8-positive, alpha-beta T cell lineage commitment	7/819	22/18862	2.72813e-05	0.000290788	0.000240461	SLAMF6/TBX21/IL12RB1/IRF4/LY9/FOXP3/SPN	7
GO:0050860	negative regulation of T cell receptor signaling pathway	7/819	22/18862	2.72813e-05	0.000290788	0.000240461	LILRB4/PTPN22/GBP1/SH2D1A/UBASH3A/LAPTM5/SLA2	7
GO:0002714	positive regulation of B cell mediated immunity	9/819	38/18862	2.74916e-05	0.000290788	0.000240461	CD226/FCER2/TBX21/IL2/LTA/PTPRC/BTK/TNF/CD28	9
GO:0002891	positive regulation of immunoglobulin mediated immune response	9/819	38/18862	2.74916e-05	0.000290788	0.000240461	CD226/FCER2/TBX21/IL2/LTA/PTPRC/BTK/TNF/CD28	9
GO:0032733	positive regulation of interleukin-10 production	9/819	38/18862	2.74916e-05	0.000290788	0.000240461	TIGIT/CD274/LILRA5/IRF4/TREM2/SASH3/TLR4/CD28/CD40LG	9
GO:0002260	lymphocyte homeostasis	11/819	57/18862	2.86224e-05	0.000301086	0.000248977	TNFSF13B/CORO1A/GAPT/TNFRSF13B/SIT1/NCKAP1L/IL2/IL2RA/FOXP3/TNFRSF17/GPR174	11
GO:0043551	regulation of phosphatidylinositol 3-kinase activity	11/819	57/18862	2.86224e-05	0.000301086	0.000248977	AGAP2/CCR7/FGR/FLT3/PIK3R5/FPR2/CCL19/CCL21/P2RY12/SLA2/CD19	11
GO:0051283	negative regulation of sequestering of calcium ion	16/819	113/18862	2.96787e-05	0.000311342	0.000257458	CORO1A/CCR5/CCR7/MCOLN2/XCR1/FASLG/CXCL10/LCK/CXCL9/PTPRC/CCL3/CCL19/CCL21/CXCL11/CASQ2/CD19	16
GO:0050730	regulation of peptidyl-tyrosine phosphorylation	27/819	262/18862	3.00138e-05	0.000313997	0.000259653	LILRB4/IL24/IL22RA2/CSF1R/CSF2/ADRA1A/FCGR1A/FLT3/STAP1/GH1/IFNG/LILRA5/IL2/ITGB2/NTRK2/OSM/TREM2/CASS4/PTPRC/IL21/CCL5/SAMSN1/NCF1/TNF/CD3E/CD4/CD80	27
GO:0001776	leukocyte homeostasis	13/819	79/18862	3.29345e-05	0.000343613	0.000284144	TNFSF13B/CORO1A/GPR183/GAPT/FLT3/TNFRSF13B/SIT1/NCKAP1L/IL2/IL2RA/FOXP3/TNFRSF17/GPR174	13
GO:0032660	regulation of interleukin-17 production	9/819	39/18862	3.4373e-05	0.000357647	0.000295749	SLAMF6/NCKAP1L/IFNG/IL2/LY9/OSM/FOXP3/IL21/TLR4	9
GO:0060333	interferon-gamma-mediated signaling pathway	14/819	91/18862	3.61502e-05	0.000374967	0.000310071	FCGR1A/FCGR1B/GBP1/HLA-DPA1/HLA-DPB1/HLA-DQA1/HLA-DQA2/HLA-DRA/HLA-DRB5/IRF8/IFNG/IRF4/CIITA/PTAFR	14
GO:0010819	regulation of T cell chemotaxis	6/819	16/18862	3.62334e-05	0.000374967	0.000310071	CXCL13/CXCL10/CCL5/CCL21/XCL2/CCR2	6
GO:0046718	viral entry into host cell	18/819	140/18862	3.65307e-05	0.000377024	0.000311773	CCR5/CR1/CR2/FCN1/GPR15/CD209/CLEC4G/ITGB7/CIITA/MRC1/SELPLG/SLAMF1/SIGLEC1/CXCR4/FCN3/CD4/CD80/CD86	18
GO:0051282	regulation of sequestering of calcium ion	16/819	115/18862	3.69916e-05	0.000380755	0.000314858	CORO1A/CCR5/CCR7/MCOLN2/XCR1/FASLG/CXCL10/LCK/CXCL9/PTPRC/CCL3/CCL19/CCL21/CXCL11/CASQ2/CD19	16
GO:0060143	positive regulation of syncytium formation by plasma membrane fusion	7/819	23/18862	3.77525e-05	0.000387545	0.000320473	OCSTAMP/CXCL9/TREM2/TYROBP/DCSTAMP/SCGB3A1/CD53	7
GO:0019835	cytolysis	8/819	31/18862	3.95345e-05	0.000404753	0.000334703	CR1/GZMH/GZMA/GZMB/GZMM/LYZ/PRF1/C7	8
GO:0043030	regulation of macrophage activation	11/819	59/18862	4.01134e-05	0.00040897	0.00033819	VSIG4/FCGR2B/STAP1/IL10/TREM2/HAMP/PTPRC/CCL3/TLR4/HAVCR2/CST7	11
GO:0030001	metal ion transport	41/819	486/18862	4.01601e-05	0.00040897	0.00033819	LILRB2/LILRB1/CORO1A/FCRL3/GRIN3A/CCR1/CCR5/CCR7/ADRA1A/MCOLN2/XCR1/LILRA5/FASLG/IL16/CXCL10/KCNE1/LCK/CXCL9/P2RX1/P2RX5/P2RX7/TRPV2/PIK3CG/PRKCB/TRPV5/PTPRC/CCL3/CCL4/CCL5/CCL8/CCL19/CCL21/CXCL11/P2RY12/CXCR4/CASQ2/CD84/CD4/CD19/MS4A1/CD33	41
GO:0051924	regulation of calcium ion transport	25/819	238/18862	4.26497e-05	0.000433172	0.000358203	LILRB2/LILRB1/CORO1A/FCRL3/CCR1/LILRA5/IL16/CXCL10/CXCL9/P2RX1/P2RX5/P2RX7/TRPV2/PIK3CG/CCL3/CCL4/CCL5/CXCL11/P2RY12/CXCR4/CASQ2/CD84/CD4/CD19/CD33	25
GO:0009615	response to virus	33/819	359/18862	4.32121e-05	0.000437723	0.000361966	TSPAN32/LILRB1/FGL2/FGR/IL27/PTPN22/GBP1/TBX21/IFNG/IL2RA/IL12RB1/CXCL10/CXCL9/FOXP3/TLR7/TLR8/POU2AF1/PRF1/AICDA/PTPRC/IL21/RNASE6/APOBEC3G/CCL4/CCL5/CCL8/CCL19/TNF/ACOD1/CXCR4/ZBP1/FCN3/AIM2	33
GO:0019730	antimicrobial humoral response	18/819	142/18862	4.42173e-05	0.000446723	0.000369409	CXCL13/GNLY/IL17F/CTSG/IGKV3-20/IGHA1/IGHM/JCHAIN/IL17A/CXCL10/LTF/LYZ/CXCL9/KLK7/RNASE6/CCL13/CXCL11/ACOD1	18
GO:0032720	negative regulation of tumor necrosis factor production	12/819	71/18862	5.00811e-05	0.000504633	0.000417297	LILRB1/NLRC3/LILRA4/PTPN22/IL10/CLEC4A/FOXP3/TREM2/SLAMF1/TLR4/HAVCR2/CD33	12
GO:1905523	positive regulation of macrophage migration	7/819	24/18862	5.13088e-05	0.000515647	0.000426404	CMKLR1/CSF1R/TREM2/CCL3/CCL5/P2RY12/C3AR1	7
GO:0042088	T-helper 1 type immune response	9/819	41/18862	5.25679e-05	0.000526917	0.000435724	EBI3/IL27/IL12RB1/CCL19/SPN/TLR4/CCR2/HAVCR2/CD80	9
GO:0002295	T-helper cell lineage commitment	6/819	17/18862	5.39437e-05	0.000537892	0.000444799	SLAMF6/TBX21/IL12RB1/IRF4/LY9/SPN	6
GO:0002888	positive regulation of myeloid leukocyte mediated immunity	6/819	17/18862	5.39437e-05	0.000537892	0.000444799	STAP1/ITGAM/ITGB2/PTAFR/BTK/TYROBP	6
GO:0051208	sequestering of calcium ion	16/819	119/18862	5.65315e-05	0.000555711	0.000459534	CORO1A/CCR5/CCR7/MCOLN2/XCR1/FASLG/CXCL10/LCK/CXCL9/PTPRC/CCL3/CCL19/CCL21/CXCL11/CASQ2/CD19	16
GO:0002604	regulation of dendritic cell antigen processing and presentation	5/819	11/18862	5.66015e-05	0.000555711	0.000459534	FGL2/CCR7/FCGR2B/CCL19/CCL21	5
GO:0002645	positive regulation of tolerance induction	5/819	11/18862	5.66015e-05	0.000555711	0.000459534	LILRB2/LILRB4/CD274/FOXP3/CD3E	5
GO:0097048	dendritic cell apoptotic process	5/819	11/18862	5.66015e-05	0.000555711	0.000459534	LILRB1/CCR7/CCL19/CCL21/BLK	5
GO:0098883	synapse pruning	5/819	11/18862	5.66015e-05	0.000555711	0.000459534	ITGAM/TREM2/C1QA/C1QB/C1QC	5
GO:2000668	regulation of dendritic cell apoptotic process	5/819	11/18862	5.66015e-05	0.000555711	0.000459534	LILRB1/CCR7/CCL19/CCL21/BLK	5
GO:0033627	cell adhesion mediated by integrin	12/819	72/18862	5.77558e-05	0.000565593	0.000467706	CXCL13/NCKAP1L/ITGA4/ITGB2/ITGB7/PIK3CG/CCL5/CCL21/P2RY12/FERMT3/CD3E/LPXN	12
GO:0002437	inflammatory response to antigenic stimulus	11/819	62/18862	6.47041e-05	0.000632021	0.000522637	CCR7/FCGR2B/FUT7/PLA2G2D/IL2RA/IL10/LTA/BTK/TNF/CD6/CD28	11
GO:0051897	positive regulation of protein kinase B signaling	20/819	175/18862	7.60229e-05	0.000740692	0.0006125	PIK3AP1/CCR7/PIK3R5/ICOS/LCK/OSM/TRAT1/PIK3CG/IL26/CASS4/RAC2/CCL3/CCL19/CCL21/P2RY12/TNF/CD19/CD28/CD80/CD86	20
GO:0002218	activation of innate immune response	18/819	148/18862	7.65753e-05	0.00074418	0.000615385	CLEC10A/PYHIN1/CLEC4C/FCER1G/FCN1/CLEC4E/CD209/CLEC4D/ICAM3/KLRC2/KLRD1/MNDA/CLEC4A/TLR4/TYROBP/ZBP1/CLEC6A/AIM2	18
GO:0032620	interleukin-17 production	9/819	43/18862	7.82794e-05	0.000755745	0.000624949	SLAMF6/NCKAP1L/IFNG/IL2/LY9/OSM/FOXP3/IL21/TLR4	9
GO:0034142	toll-like receptor 4 signaling pathway	9/819	43/18862	7.82794e-05	0.000755745	0.000624949	PIK3AP1/PTPN22/ITGAM/ITGB2/SCIMP/LTF/TLR4/ACOD1/CD14	9
GO:0010959	regulation of metal ion transport	25/819	247/18862	7.83575e-05	0.000755745	0.000624949	LILRB2/LILRB1/CORO1A/FCRL3/CCR1/LILRA5/IL16/CXCL10/CXCL9/P2RX1/P2RX5/P2RX7/TRPV2/PIK3CG/CCL3/CCL4/CCL5/CXCL11/P2RY12/CXCR4/CASQ2/CD84/CD4/CD19/CD33	25
GO:0030099	myeloid cell differentiation	36/819	419/18862	8.08292e-05	0.000777626	0.000643042	IKZF1/UBD/LILRB1/LILRB4/CCR1/CCR7/OSCAR/OCSTAMP/GAB3/CSF1R/CSF2/GPR183/EVI2B/FLI1/NCKAP1L/IRF8/IFNG/IL17A/IRF4/NRROS/LTF/MMP9/CLDN18/TREM2/PRKCB/CCL3/CCL19/SPI1/TLR4/TNF/C1QC/TYROBP/CAMK4/DCSTAMP/CD4/GPR55	36
GO:0070232	regulation of T cell apoptotic process	8/819	34/18862	8.10604e-05	0.000777896	0.000643265	GIMAP8/PTCRA/CD274/IL7R/PDCD1/CCL5/DOCK8/CD27	8
GO:0050830	defense response to Gram-positive bacterium	14/819	98/18862	8.33978e-05	0.000798325	0.000660159	IL17F/GBP4/CTSG/MPEG1/FGR/TRAV27/IL7R/IL17A/LTA/LYZ/RNASE6/TNF/HAVCR2/TNFSF8	14
GO:0002719	negative regulation of cytokine production involved in immune response	7/819	26/18862	9.03816e-05	0.000860873	0.000711882	CD96/LILRB1/LILRB4/TBX21/IL10/FOXP3/TNF	7
GO:0034162	toll-like receptor 9 signaling pathway	7/819	26/18862	9.03816e-05	0.000860873	0.000711882	FCRL3/PIK3AP1/LILRA4/PTPN22/TLR7/TLR8/HAVCR2	7
GO:0002863	positive regulation of inflammatory response to antigenic stimulus	5/819	12/18862	9.35625e-05	0.00088896	0.000735108	CCR7/LTA/BTK/TNF/CD28	5
GO:0150076	neuroinflammatory response	9/819	44/18862	9.46553e-05	0.000896351	0.00074122	CD200R1/STAP1/IFNG/MMP9/TREM2/PTPRC/CCL3/TNF/CST7	9
GO:0002381	immunoglobulin production involved in immunoglobulin-mediated immune response	10/819	54/18862	9.50427e-05	0.000896351	0.00074122	CCR6/GAPT/TBX21/IL2/IL10/FOXP3/PTPRC/BTK/CD28/CD40LG	10
GO:0061756	leukocyte adhesion to vascular endothelial cell	10/819	54/18862	9.50427e-05	0.000896351	0.00074122	FUT7/ITGA4/ITGB2/ITGB7/PTAFR/CCL21/SELL/SELPLG/SPN/TNF	10
GO:0045824	negative regulation of innate immune response	11/819	65/18862	0.000101217	0.000952232	0.00078743	CD96/LILRB1/VSIG4/CR1/NLRC3/KLRC1/KLRD1/CLEC12B/SLAMF8/ACOD1/HAVCR2	11
GO:0002832	negative regulation of response to biotic stimulus	14/819	100/18862	0.000104253	0.00097839	0.00080906	CD96/LILRB1/FGL2/VSIG4/CR1/NLRC3/IL2RA/KLRC1/KLRD1/CLEC12B/LTF/SLAMF8/ACOD1/HAVCR2	14
GO:0002221	pattern recognition receptor signaling pathway	22/819	208/18862	0.000108917	0.00101967	0.000843196	FCRL3/PIK3AP1/CD300LF/FCN1/LILRA4/PTPN22/CLEC4E/GFI1/IRF4/ITGAM/ITGB2/SCIMP/LTF/TLR7/TLR8/BTK/TLR4/ACOD1/TASL/TLR10/HAVCR2/CD14	22
GO:0002544	chronic inflammatory response	6/819	19/18862	0.000109758	0.00102005	0.000843513	CXCL13/IL10/LTA/FOXP3/CCL5/TNF	6
GO:0002716	negative regulation of natural killer cell mediated immunity	6/819	19/18862	0.000109758	0.00102005	0.000843513	CD96/LILRB1/KLRC1/KLRD1/CLEC12B/HAVCR2	6
GO:1903975	regulation of glial cell migration	6/819	19/18862	0.000109758	0.00102005	0.000843513	GPR183/STAP1/TREM2/CCL3/P2RY12/CCR2	6
GO:0032715	negative regulation of interleukin-6 production	11/819	66/18862	0.000116761	0.00107865	0.000891968	LILRB4/CD200R1/NLRC3/PTPN22/NCKAP1L/IL10/FOXP3/SLAMF1/TLR4/TNF/HAVCR2	11
GO:0002360	T cell lineage commitment	7/819	27/18862	0.000117471	0.00107865	0.000891968	SLAMF6/TBX21/IL12RB1/IRF4/LY9/FOXP3/SPN	7
GO:0002675	positive regulation of acute inflammatory response	7/819	27/18862	0.000117471	0.00107865	0.000891968	CCR7/FFAR3/OSM/PIK3CG/BTK/TNF/CREB3L3	7
GO:0045671	negative regulation of osteoclast differentiation	7/819	27/18862	0.000117471	0.00107865	0.000891968	LILRB1/LILRB4/LTF/CLDN18/CCL3/TLR4/GPR55	7
GO:0045672	positive regulation of osteoclast differentiation	7/819	27/18862	0.000117471	0.00107865	0.000891968	CCR1/OCSTAMP/IFNG/IL17A/TREM2/TNF/TYROBP	7
GO:0044409	entry into host	18/819	153/18862	0.000117966	0.0010806	0.000893584	CCR5/CR1/CR2/FCN1/GPR15/CD209/CLEC4G/ITGB7/CIITA/MRC1/SELPLG/SLAMF1/SIGLEC1/CXCR4/FCN3/CD4/CD80/CD86	18
GO:0014068	positive regulation of phosphatidylinositol 3-kinase signaling	13/819	90/18862	0.000132202	0.00120812	0.000999032	HCST/PIK3AP1/FGR/FLT3/PIK3R5/GH1/NTRK2/OSM/PIK3CG/CCL5/NCF1/TNF/CD28	13
GO:0031640	killing of cells of other organism	11/819	67/18862	0.000134294	0.0012214	0.00101002	GNLY/CTSG/FCER2/IFNG/LTF/LYZ/NOS2/P2RX7/PRF1/HAMP/CCL13	11
GO:1901224	positive regulation of NIK/NF-kappaB signaling	11/819	67/18862	0.000134294	0.0012214	0.00101002	AGER/TLR7/TREM2/CCL19/TLR4/TNF/LAPTM5/HAVCR2/CD14/CD27/CD86	11
GO:0002495	antigen processing and presentation of peptide antigen via MHC class II	14/819	103/18862	0.000143981	0.00130332	0.00107776	FCER1G/FCGR2B/HLA-DMB/HLA-DOA/HLA-DOB/HLA-DPA1/HLA-DPB1/HLA-DQA1/HLA-DQA2/HLA-DRA/HLA-DRB5/LAG3/TREM2/MARCHF1	14
GO:0032637	interleukin-8 production	14/819	103/18862	0.000143981	0.00130332	0.00107776	IL17F/FCN1/PTPN22/IL10/NOS2/TLR7/TLR8/CD244/PTPRC/TLR4/TNF/CD2/CD14/CD33	14
GO:0048302	regulation of isotype switching to IgG isotypes	5/819	13/18862	0.00014661	0.00132398	0.00109484	TBX21/IL2/FOXP3/PTPRC/CD28	5
GO:0032607	interferon-alpha production	7/819	28/18862	0.000150799	0.0013546	0.00112016	NLRC3/LILRA4/IL10/TLR7/TLR8/TLR4/HAVCR2	7
GO:0032647	regulation of interferon-alpha production	7/819	28/18862	0.000150799	0.0013546	0.00112016	NLRC3/LILRA4/IL10/TLR7/TLR8/TLR4/HAVCR2	7
GO:0043011	myeloid dendritic cell differentiation	6/819	20/18862	0.000151061	0.0013546	0.00112016	UBD/CSF2/IRF4/SPI1/CAMK4/DCSTAMP	6
GO:1900015	regulation of cytokine production involved in inflammatory response	11/819	68/18862	0.000154016	0.00137787	0.0011394	LILRB4/IL17F/GBP5/NLRC3/NLRP7/ABCD2/IL17A/NOS2/TLR4/TNF/CD6	11
GO:0002504	antigen processing and presentation of peptide or polysaccharide antigen via MHC class II	14/819	104/18862	0.000159854	0.00142676	0.00117983	FCER1G/FCGR2B/HLA-DMB/HLA-DOA/HLA-DOB/HLA-DPA1/HLA-DPB1/HLA-DQA1/HLA-DQA2/HLA-DRA/HLA-DRB5/LAG3/TREM2/MARCHF1	14
GO:0030225	macrophage differentiation	9/819	47/18862	0.000161924	0.00144188	0.00119233	GAB3/CSF1R/CSF2/IFNG/NRROS/MMP9/SPI1/C1QC/CD4	9
GO:0019884	antigen processing and presentation of exogenous antigen	20/819	185/18862	0.000163864	0.00145577	0.00120382	CYBB/FCER1G/FCGR1A/FCGR1B/FCGR2B/HLA-DMB/HLA-DOA/HLA-DOB/HLA-DPA1/HLA-DPB1/HLA-DQA1/HLA-DQA2/HLA-DRA/HLA-DRB5/LAG3/CLEC4A/NCF1/CD1B/CD1C/CD1D	20
GO:0009988	cell-cell recognition	12/819	80/18862	0.000164875	0.00146135	0.00120844	CCR7/DOCK2/FOLR2/CATSPERD/CD209/IZUMO1R/PRF1/CCL19/CCL21/DOCK8/HAVCR2/CD6	12
GO:0002534	cytokine production involved in inflammatory response	11/819	69/18862	0.000176145	0.00155048	0.00128214	LILRB4/IL17F/GBP5/NLRC3/NLRP7/ABCD2/IL17A/NOS2/TLR4/TNF/CD6	11
GO:0042531	positive regulation of tyrosine phosphorylation of STAT protein	11/819	69/18862	0.000176145	0.00155048	0.00128214	IL24/CSF1R/CSF2/FLT3/GH1/IFNG/IL2/OSM/IL21/CCL5/TNF	11
GO:0043550	regulation of lipid kinase activity	11/819	69/18862	0.000176145	0.00155048	0.00128214	AGAP2/CCR7/FGR/FLT3/PIK3R5/FPR2/CCL19/CCL21/P2RY12/SLA2/CD19	11
GO:0002763	positive regulation of myeloid leukocyte differentiation	10/819	58/18862	0.000177183	0.00155604	0.00128674	CCR1/OCSTAMP/EVI2B/IFNG/IL17A/TREM2/TNF/TYROBP/DCSTAMP/CD4	10
GO:0048246	macrophage chemotaxis	8/819	38/18862	0.000187214	0.00164038	0.00135648	CMKLR1/CSF1R/STAP1/SLAMF8/SAA1/CCL3/CCL5/C3AR1	8
GO:0043032	positive regulation of macrophage activation	7/819	29/18862	0.000191387	0.00166827	0.00137954	STAP1/IL10/TREM2/HAMP/CCL3/TLR4/HAVCR2	7
GO:0072539	T-helper 17 cell differentiation	7/819	29/18862	0.000191387	0.00166827	0.00137954	SLAMF6/TBX21/IL2/IL12RB1/IRF4/LY9/FOXP3	7
GO:0033628	regulation of cell adhesion mediated by integrin	9/819	48/18862	0.000191705	0.00166827	0.00137954	CXCL13/NCKAP1L/PIK3CG/CCL5/CCL21/P2RY12/FERMT3/CD3E/LPXN	9
GO:1901222	regulation of NIK/NF-kappaB signaling	14/819	106/18862	0.00019618	0.00170334	0.00140855	NLRP3/AGER/NLRC3/PTPN22/TLR7/TREM2/CCL19/TLR4/TNF/LAPTM5/HAVCR2/CD14/CD27/CD86	14
GO:0006801	superoxide metabolic process	11/819	70/18862	0.000200912	0.00174048	0.00143926	CYBB/FPR2/APOA4/ITGAM/ITGB2/NRROS/NOS2/NCF1/NCF1B/NCF1C/TYROBP	11
GO:0033630	positive regulation of cell adhesion mediated by integrin	6/819	21/18862	0.000203757	0.00176114	0.00145634	CXCL13/NCKAP1L/CCL5/CCL21/P2RY12/CD3E	6
GO:0002638	negative regulation of immunoglobulin production	5/819	14/18862	0.000219925	0.00187548	0.00155089	FCRL3/CR1/FCGR2B/FOXP3/CD22	5
GO:0002864	regulation of acute inflammatory response to antigenic stimulus	5/819	14/18862	0.000219925	0.00187548	0.00155089	CCR7/FCGR2B/FUT7/PLA2G2D/BTK	5
GO:0043374	CD8-positive, alpha-beta T cell differentiation	5/819	14/18862	0.000219925	0.00187548	0.00155089	LILRB4/NCKAP1L/EOMES/RUNX3/TNFSF8	5
GO:0048291	isotype switching to IgG isotypes	5/819	14/18862	0.000219925	0.00187548	0.00155089	TBX21/IL2/FOXP3/PTPRC/CD28	5
GO:0050862	positive regulation of T cell receptor signaling pathway	5/819	14/18862	0.000219925	0.00187548	0.00155089	CD226/CCR7/LCK/TRAT1/TESPA1	5
GO:0072540	T-helper 17 cell lineage commitment	5/819	14/18862	0.000219925	0.00187548	0.00155089	SLAMF6/TBX21/IL12RB1/IRF4/LY9	5
GO:0097696	receptor signaling pathway via STAT	19/819	175/18862	0.000223795	0.00190425	0.00157468	IL24/IL22RA2/CSF1R/CSF2/FLT3/GH1/IFNG/IL2/IL7R/IL10/IL10RA/OSM/IL26/HAMP/PTPRC/IL21/CCL5/TNF/CCR2	19
GO:0071622	regulation of granulocyte chemotaxis	9/819	49/18862	0.000225903	0.00191792	0.00158599	CCR7/CMKLR1/CSF1R/NCKAP1L/RAC2/CCL5/CCL19/CCL21/C3AR1	9
GO:0150077	regulation of neuroinflammatory response	8/819	40/18862	0.000272657	0.00230975	0.00191	CD200R1/STAP1/MMP9/TREM2/PTPRC/CCL3/TNF/CST7	8
GO:0032677	regulation of interleukin-8 production	13/819	97/18862	0.000283754	0.00239844	0.00198334	IL17F/FCN1/PTPN22/IL10/TLR7/TLR8/CD244/PTPRC/TLR4/TNF/CD2/CD14/CD33	13
GO:0060193	positive regulation of lipase activity	11/819	73/18862	0.000293598	0.00247618	0.00204763	ADRA1A/APOA4/GPIHBP1/APOC2/ITK/NTRK2/PTAFR/CCL5/P2RY12/GPR55/CD86	11
GO:0042509	regulation of tyrosine phosphorylation of STAT protein	12/819	85/18862	0.000295367	0.00248563	0.00205544	IL24/IL22RA2/CSF1R/CSF2/FLT3/GH1/IFNG/IL2/OSM/IL21/CCL5/TNF	12
GO:0048002	antigen processing and presentation of peptide antigen	20/819	194/18862	0.00030943	0.00259827	0.00214858	CYBB/FCER1G/FCGR1A/FCGR1B/FCGR2B/CD209/HLA-DMB/HLA-DOA/HLA-DOB/HLA-DPA1/HLA-DPB1/HLA-DQA1/HLA-DQA2/HLA-DRA/HLA-DRB5/LAG3/CLEC4A/TREM2/MARCHF1/NCF1	20
GO:0010820	positive regulation of T cell chemotaxis	5/819	15/18862	0.000318133	0.00265388	0.00219457	CXCL13/CCL5/CCL21/XCL2/CCR2	5
GO:0045579	positive regulation of B cell differentiation	5/819	15/18862	0.000318133	0.00265388	0.00219457	NCKAP1L/IL2/IL10/BTK/CD27	5
GO:0046007	negative regulation of activated T cell proliferation	5/819	15/18862	0.000318133	0.00265388	0.00219457	LILRB4/CD274/FOXP3/CRTAM/PDCD1LG2	5
GO:0007259	receptor signaling pathway via JAK-STAT	18/819	166/18862	0.00032928	0.0027409	0.00226653	IL24/IL22RA2/CSF1R/CSF2/FLT3/GH1/IFNG/IL2/IL10/IL10RA/OSM/IL26/HAMP/PTPRC/IL21/CCL5/TNF/CCR2	18
GO:0002438	acute inflammatory response to antigenic stimulus	6/819	23/18862	0.000351882	0.00292268	0.00241685	CCR7/FCGR2B/FUT7/PLA2G2D/BTK/CD6	6
GO:0002711	positive regulation of T cell mediated immunity	9/819	52/18862	0.000360142	0.00298481	0.00246823	NLRP3/HLA-DRA/IL12RB1/FOXP3/SASH3/PTPRC/CD1B/CD1C/CD1D	9
GO:1902622	regulation of neutrophil migration	8/819	42/18862	0.00038758	0.00320528	0.00265054	CCR7/FUT7/NCKAP1L/SLAMF8/RAC2/CCL19/CCL21/C3AR1	8
GO:0014066	regulation of phosphatidylinositol 3-kinase signaling	15/819	127/18862	0.000407359	0.00336159	0.0027798	HCST/PIK3AP1/NLRC3/FGR/FLT3/PIK3R5/PPP1R16B/GH1/NTRK2/OSM/PIK3CG/CCL5/NCF1/TNF/CD28	15
GO:0007260	tyrosine phosphorylation of STAT protein	12/819	88/18862	0.000409467	0.00337172	0.00278818	IL24/IL22RA2/CSF1R/CSF2/FLT3/GH1/IFNG/IL2/OSM/IL21/CCL5/TNF	12
GO:0009620	response to fungus	9/819	53/18862	0.000417333	0.00342912	0.00283564	GNLY/CTSG/IL17A/SCIMP/LTF/HAMP/BTK/TLR4/CLEC6A	9
GO:0034116	positive regulation of heterotypic cell-cell adhesion	5/819	16/18862	0.000446269	0.00364342	0.00301285	AGER/ALOX15/IL10/LCK/TNF	5
GO:0045346	regulation of MHC class II biosynthetic process	5/819	16/18862	0.000446269	0.00364342	0.00301285	IFNG/IL10/CIITA/SPI1/TLR4	5
GO:0051709	regulation of killing of cells of other organism	5/819	16/18862	0.000446269	0.00364342	0.00301285	FCER2/IFNG/NOS2/P2RX7/PRF1	5
GO:0002724	regulation of T cell cytokine production	7/819	33/18862	0.000450279	0.00365187	0.00301984	LILRB4/NLRP3/CLC/TBX21/FOXP3/SASH3/CCR2	7
GO:0051482	positive regulation of cytosolic calcium ion concentration involved in phospholipase C-activating G protein-coupled signaling pathway	7/819	33/18862	0.000450279	0.00365187	0.00301984	P2RY10/GPR18/P2RY8/C3AR1/GPR174/GPR65/GPR55	7
GO:0072538	T-helper 17 type immune response	7/819	33/18862	0.000450279	0.00365187	0.00301984	SLAMF6/TBX21/IL2/IL12RB1/IRF4/LY9/FOXP3	7
GO:0090023	positive regulation of neutrophil chemotaxis	6/819	24/18862	0.000452073	0.00365187	0.00301984	CCR7/NCKAP1L/RAC2/CCL19/CCL21/C3AR1	6
GO:1900017	positive regulation of cytokine production involved in inflammatory response	6/819	24/18862	0.000452073	0.00365187	0.00301984	IL17F/GBP5/IL17A/TLR4/TNF/CD6	6
GO:0034121	regulation of toll-like receptor signaling pathway	11/819	77/18862	0.000471051	0.00379716	0.00313999	FCRL3/CD300LF/LILRA4/PTPN22/GFI1/IRF4/LTF/TLR4/ACOD1/TASL/CD14	11
GO:0051896	regulation of protein kinase B signaling	23/819	247/18862	0.000498991	0.00401394	0.00331925	PIK3AP1/CCR7/PIK3R5/ICOS/LCK/MIR34C/MIR342/NTRK2/OSM/TRAT1/PIK3CG/IL26/CASS4/RAC2/CCL3/CCL19/CCL21/P2RY12/TNF/CD19/CD28/CD80/CD86	23
GO:0007200	phospholipase C-activating G protein-coupled receptor signaling pathway	13/819	103/18862	0.000513404	0.00412122	0.00340796	CMKLR1/ADRA1A/FPR1/FPR2/FPR3/P2RY10/GPR18/P2RY8/P2RY12/C3AR1/GPR174/GPR65/GPR55	13
GO:0061844	antimicrobial humoral immune response mediated by antimicrobial peptide	11/819	78/18862	0.000527263	0.00422362	0.00349264	CXCL13/GNLY/IL17F/IL17A/CXCL10/LTF/CXCL9/KLK7/RNASE6/CCL13/CXCL11	11
GO:0002691	regulation of cellular extravasation	7/819	34/18862	0.000546002	0.00436459	0.00360922	AGER/FUT7/ITGA4/PTAFR/PTGER4/CCL21/CCR2	7
GO:0045620	negative regulation of lymphocyte differentiation	9/819	55/18862	0.000554201	0.0044209	0.00365578	FGL2/LILRB4/CR1/CTLA4/TBX21/IL2/LAG3/FOXP3/RUNX3	9
GO:0033622	integrin activation	6/819	25/18862	0.000573168	0.00455324	0.00376521	CXCL13/MZB1/PLEK/PTGER4/P2RY12/FERMT3	6
GO:0048143	astrocyte activation	6/819	25/18862	0.000573168	0.00455324	0.00376521	AGER/FPR2/IFNG/TREM2/C1QA/TNF	6
GO:0002524	hypersensitivity	4/819	10/18862	0.000600635	0.00473217	0.00391317	CCR7/FCGR2B/FUT7/BTK	4
GO:0002759	regulation of antimicrobial humoral response	4/819	10/18862	0.000600635	0.00473217	0.00391317	IL17F/IL17A/KLK7/ACOD1	4
GO:0051712	positive regulation of killing of cells of other organism	4/819	10/18862	0.000600635	0.00473217	0.00391317	FCER2/IFNG/NOS2/PRF1	4
GO:2000508	regulation of dendritic cell chemotaxis	4/819	10/18862	0.000600635	0.00473217	0.00391317	CCR6/CCR7/SLAMF8/CCL21	4
GO:0033631	cell-cell adhesion mediated by integrin	5/819	17/18862	0.000609738	0.00478419	0.00395619	CXCL13/ITGA4/CCL5/FERMT3/CD3E	5
GO:0045342	MHC class II biosynthetic process	5/819	17/18862	0.000609738	0.00478419	0.00395619	IFNG/IL10/CIITA/SPI1/TLR4	5
GO:0052126	movement in host environment	18/819	175/18862	0.000623144	0.00487939	0.00403491	CCR5/CR1/CR2/FCN1/GPR15/CD209/CLEC4G/ITGB7/CIITA/MRC1/SELPLG/SLAMF1/SIGLEC1/CXCR4/FCN3/CD4/CD80/CD86	18
GO:0007229	integrin-mediated signaling pathway	13/819	106/18862	0.000677594	0.00529491	0.00437852	TSPAN32/FGR/FYB1/ITGA4/ITGAD/ITGAL/ITGAM/ITGAX/ITGB2/ITGB7/PLEK/FERMT3/CD40LG	13
GO:0043303	mast cell degranulation	8/819	46/18862	0.000735229	0.00573359	0.00474128	FGR/PIK3CG/PTGDR/PTGDS/RAC2/BLK/BTK/CD84	8
GO:0002369	T cell cytokine production	7/819	36/18862	0.000785669	0.00610208	0.00504599	LILRB4/NLRP3/CLC/TBX21/FOXP3/SASH3/CCR2	7
GO:0043029	T cell homeostasis	7/819	36/18862	0.000785669	0.00610208	0.00504599	CORO1A/SIT1/NCKAP1L/IL2/IL2RA/FOXP3/GPR174	7
GO:0002523	leukocyte migration involved in inflammatory response	5/819	18/18862	0.000814271	0.00626073	0.00517719	NLRP3/CCR6/FUT7/ITGB2/SLAMF8	5
GO:0006957	complement activation, alternative pathway	5/819	18/18862	0.000814271	0.00626073	0.00517719	VSIG4/CR1/CR2/CFP/C7	5
GO:0032740	positive regulation of interleukin-17 production	5/819	18/18862	0.000814271	0.00626073	0.00517719	SLAMF6/IL2/LY9/OSM/IL21	5
GO:0045953	negative regulation of natural killer cell mediated cytotoxicity	5/819	18/18862	0.000814271	0.00626073	0.00517719	LILRB1/KLRC1/KLRD1/CLEC12B/HAVCR2	5
GO:0070269	pyroptosis	5/819	18/18862	0.000814271	0.00626073	0.00517719	GZMA/GZMB/NAIP/ZBP1/AIM2	5
GO:0002279	mast cell activation involved in immune response	8/819	47/18862	0.00085283	0.00651794	0.00538988	FGR/PIK3CG/PTGDR/PTGDS/RAC2/BLK/BTK/CD84	8
GO:0002448	mast cell mediated immunity	8/819	47/18862	0.00085283	0.00651794	0.00538988	FGR/PIK3CG/PTGDR/PTGDS/RAC2/BLK/BTK/CD84	8
GO:0045581	negative regulation of T cell differentiation	8/819	47/18862	0.00085283	0.00651794	0.00538988	FGL2/LILRB4/CTLA4/TBX21/IL2/LAG3/FOXP3/RUNX3	8
GO:0043491	protein kinase B signaling	24/819	273/18862	0.000865252	0.0065997	0.00545749	PIK3AP1/CCR7/PIK3R5/ICOS/LCK/MIR34C/MIR342/NTRK2/OSM/TRAT1/PIK3CG/IL26/CASS4/RAC2/CCL3/CCL5/CCL19/CCL21/P2RY12/TNF/CD19/CD28/CD80/CD86	24
GO:0071347	cellular response to interleukin-1	18/819	180/18862	0.000868032	0.00660774	0.00546414	NLRP7/GBP1/IL17A/CCL4L1/CCL3/CCL4/CCL5/CCL8/CCL13/CCL14/CCL17/CCL18/CCL19/CCL21/CCL23/XCL2/ACOD1/ZBP1	18
GO:0002825	regulation of T-helper 1 type immune response	6/819	27/18862	0.000889585	0.00673166	0.00556662	IL27/IL12RB1/CCL19/CCR2/HAVCR2/CD80	6
GO:0010758	regulation of macrophage chemotaxis	6/819	27/18862	0.000889585	0.00673166	0.00556662	CMKLR1/CSF1R/STAP1/SLAMF8/CCL5/C3AR1	6
GO:0071624	positive regulation of granulocyte chemotaxis	6/819	27/18862	0.000889585	0.00673166	0.00556662	CCR7/NCKAP1L/RAC2/CCL19/CCL21/C3AR1	6
GO:0035821	modulation of process of other organism	14/819	123/18862	0.000908942	0.00683009	0.00564801	CSF1R/MPEG1/FCER2/CD209/IFNG/LTF/NOS2/P2RX7/PRF1/CCL3/CCL4/CCL5/CCL8/CD4	14
GO:0045637	regulation of myeloid cell differentiation	23/819	258/18862	0.000909842	0.00683009	0.00564801	LILRB1/LILRB4/CCR1/OCSTAMP/CSF2/EVI2B/NCKAP1L/IFNG/IL17A/LTF/CLDN18/TREM2/PRKCB/CCL3/SPI1/TLR4/TNF/C1QC/TYROBP/CAMK4/DCSTAMP/CD4/GPR55	23
GO:0033632	regulation of cell-cell adhesion mediated by integrin	4/819	11/18862	0.000911512	0.00683009	0.00564801	CXCL13/CCL5/FERMT3/CD3E	4
GO:0045348	positive regulation of MHC class II biosynthetic process	4/819	11/18862	0.000911512	0.00683009	0.00564801	IFNG/IL10/CIITA/TLR4	4
GO:1902563	regulation of neutrophil activation	4/819	11/18862	0.000911512	0.00683009	0.00564801	FCGR2B/ITGAM/ITGB2/PTAFR	4
GO:0002204	somatic recombination of immunoglobulin genes involved in immune response	8/819	48/18862	0.000985056	0.00732384	0.00605631	CCR6/TBX21/IL2/IL10/FOXP3/PTPRC/CD28/CD40LG	8
GO:0002208	somatic diversification of immunoglobulins involved in immune response	8/819	48/18862	0.000985056	0.00732384	0.00605631	CCR6/TBX21/IL2/IL10/FOXP3/PTPRC/CD28/CD40LG	8
GO:0002762	negative regulation of myeloid leukocyte differentiation	8/819	48/18862	0.000985056	0.00732384	0.00605631	LILRB1/LILRB4/LTF/CLDN18/CCL3/TLR4/C1QC/GPR55	8
GO:0045190	isotype switching	8/819	48/18862	0.000985056	0.00732384	0.00605631	CCR6/TBX21/IL2/IL10/FOXP3/PTPRC/CD28/CD40LG	8
GO:0060191	regulation of lipase activity	12/819	97/18862	0.000996282	0.00739295	0.00611345	ADRA1A/APOA4/GPIHBP1/APOC1/APOC2/ITK/NTRK2/PTAFR/CCL5/P2RY12/GPR55/CD86	12
GO:0051607	defense response to virus	23/819	260/18862	0.00100981	0.00746442	0.00617255	TSPAN32/LILRB1/FGL2/IL27/PTPN22/GBP1/IFNG/IL2RA/IL12RB1/CXCL10/CXCL9/TLR7/TLR8/PRF1/AICDA/PTPRC/IL21/RNASE6/APOBEC3G/ACOD1/ZBP1/FCN3/AIM2	23
GO:0140546	defense response to symbiont	23/819	260/18862	0.00100981	0.00746442	0.00617255	TSPAN32/LILRB1/FGL2/IL27/PTPN22/GBP1/IFNG/IL2RA/IL12RB1/CXCL10/CXCL9/TLR7/TLR8/PRF1/AICDA/PTPRC/IL21/RNASE6/APOBEC3G/ACOD1/ZBP1/FCN3/AIM2	23
GO:0010518	positive regulation of phospholipase activity	9/819	60/18862	0.00106226	0.00782193	0.00646819	ADRA1A/APOC2/ITK/NTRK2/PTAFR/CCL5/P2RY12/GPR55/CD86	9
GO:0061098	positive regulation of protein tyrosine kinase activity	9/819	60/18862	0.00106226	0.00782193	0.00646819	CSF1R/ADRA1A/FCGR1A/STAP1/LILRA5/NTRK2/CASS4/CCL5/NCF1	9
GO:0043547	positive regulation of GTPase activity	32/819	411/18862	0.00108054	0.00794121	0.00656683	RASGRP2/CXCL13/AGAP2/TAGAP/CCR7/DOCK2/ARHGAP30/NCKAP1L/TBC1D10C/CCL4L1/ARHGAP15/RGS1/CCL3/CCL4/CCL5/CCL8/CCL13/CCL14/CCL17/CCL18/CCL19/CCL21/CCL23/ARHGAP9/RGS18/RASAL3/XCL2/DOCK8/GPR65/ARHGEF6/ACAP1/ARHGAP25	32
GO:0050829	defense response to Gram-negative bacterium	11/819	85/18862	0.00109897	0.00806118	0.00666604	IL17F/CTSG/MPEG1/IGHM/IL17A/LTF/LYZ/NOS2/RNASE6/TLR4/CD4	11
GO:0097242	amyloid-beta clearance	7/819	38/18862	0.00110159	0.008065	0.00666919	IFNG/ITGAM/ITGB2/MSR1/TREM2/TNF/MARCO	7
GO:0019886	antigen processing and presentation of exogenous peptide antigen via MHC class II	12/819	99/18862	0.001194	0.00872483	0.00721482	FCER1G/FCGR2B/HLA-DMB/HLA-DOA/HLA-DOB/HLA-DPA1/HLA-DPB1/HLA-DQA1/HLA-DQA2/HLA-DRA/HLA-DRB5/LAG3	12
GO:0036005	response to macrophage colony-stimulating factor	4/819	12/18862	0.00132049	0.00954207	0.00789063	CSF1R/STAP1/TLR4/DCSTAMP	4
GO:0036006	cellular response to macrophage colony-stimulating factor stimulus	4/819	12/18862	0.00132049	0.00954207	0.00789063	CSF1R/STAP1/TLR4/DCSTAMP	4
GO:0038110	interleukin-2-mediated signaling pathway	4/819	12/18862	0.00132049	0.00954207	0.00789063	IL2/IL2RA/IL2RB/IL2RG	4
GO:0042492	gamma-delta T cell differentiation	4/819	12/18862	0.00132049	0.00954207	0.00789063	CCR9/NCKAP1L/KLRC1/PTPRC	4
GO:2001204	regulation of osteoclast development	4/819	12/18862	0.00132049	0.00954207	0.00789063	LILRB1/LTF/CLDN18/TYROBP	4
GO:0001916	positive regulation of T cell mediated cytotoxicity	6/819	29/18862	0.00132577	0.00954207	0.00789063	HLA-DRA/IL12RB1/PTPRC/CD1B/CD1C/CD1D	6
GO:0050690	regulation of defense response to virus by virus	6/819	29/18862	0.00132577	0.00954207	0.00789063	DOCK2/LCK/CD247/CD4/CD8B/CD28	6
GO:1902624	positive regulation of neutrophil migration	6/819	29/18862	0.00132577	0.00954207	0.00789063	CCR7/NCKAP1L/RAC2/CCL19/CCL21/C3AR1	6
GO:0070233	negative regulation of T cell apoptotic process	5/819	20/18862	0.00137082	0.00980854	0.00811098	PTCRA/IL7R/CCL5/DOCK8/CD27	5
GO:0150146	cell junction disassembly	5/819	20/18862	0.00137082	0.00980854	0.00811098	ITGAM/TREM2/C1QA/C1QB/C1QC	5
GO:1903978	regulation of microglial cell activation	5/819	20/18862	0.00137082	0.00980854	0.00811098	STAP1/TREM2/PTPRC/CCL3/CST7	5
GO:0043087	regulation of GTPase activity	36/819	487/18862	0.00137304	0.00980854	0.00811098	KLRC4-KLRK1/RASGRP2/CXCL13/AGAP2/TAGAP/CCR7/DOCK2/FGD2/KLRK1/ARHGAP30/NCKAP1L/TBC1D10C/CCL4L1/NTRK2/ARHGAP15/RGS1/CCL3/CCL4/CCL5/CCL8/CCL13/CCL14/CCL17/CCL18/CCL19/CCL21/CCL23/ARHGAP9/RGS18/RASAL3/XCL2/DOCK8/GPR65/ARHGEF6/ACAP1/ARHGAP25	36
GO:0002200	somatic diversification of immune receptors	10/819	75/18862	0.00145063	0.0103435	0.00855335	CCR6/TBX21/IL2/IL10/FOXP3/AICDA/PTPRC/BCL11B/CD28/CD40LG	10
GO:0043277	apoptotic cell clearance	8/819	51/18862	0.00148254	0.0105514	0.00872528	CD300LF/FCN1/ALOX15/TREM2/RAC2/TYROBP/FCN3/MARCO	8
GO:0032874	positive regulation of stress-activated MAPK cascade	13/819	116/18862	0.00157673	0.0112009	0.00926238	CCR7/AGER/FCGR2B/SCIMP/IL26/CCL19/CCL21/SLAMF1/NCF1/SPI1/TLR4/TNF/CD27	13
GO:0002562	somatic diversification of immune receptors via germline recombination within a single locus	9/819	64/18862	0.00169634	0.011984	0.00990989	CCR6/TBX21/IL2/IL10/FOXP3/PTPRC/BCL11B/CD28/CD40LG	9
GO:0016444	somatic cell DNA recombination	9/819	64/18862	0.00169634	0.011984	0.00990989	CCR6/TBX21/IL2/IL10/FOXP3/PTPRC/BCL11B/CD28/CD40LG	9
GO:0016445	somatic diversification of immunoglobulins	9/819	64/18862	0.00169634	0.011984	0.00990989	CCR6/TBX21/IL2/IL10/FOXP3/AICDA/PTPRC/CD28/CD40LG	9
GO:0033003	regulation of mast cell activation	7/819	41/18862	0.00175306	0.0123618	0.0102224	CD226/CNR2/CD300LF/FGR/RAC2/BLK/CD84	7
GO:0002220	innate immune response activating cell surface receptor signaling pathway	13/819	118/18862	0.00184191	0.0128251	0.0106055	CLEC10A/CLEC4C/FCER1G/FCN1/CLEC4E/CD209/CLEC4D/ICAM3/KLRC2/KLRD1/CLEC4A/TYROBP/CLEC6A	13
GO:0051928	positive regulation of calcium ion transport	13/819	118/18862	0.00184191	0.0128251	0.0106055	CCR1/LILRA5/CXCL10/CXCL9/P2RX5/P2RX7/TRPV2/CCL3/CCL4/CCL5/CXCL11/CD4/CD19	13
GO:0070304	positive regulation of stress-activated protein kinase signaling cascade	13/819	118/18862	0.00184191	0.0128251	0.0106055	CCR7/AGER/FCGR2B/SCIMP/IL26/CCL19/CCL21/SLAMF1/NCF1/SPI1/TLR4/TNF/CD27	13
GO:0071352	cellular response to interleukin-2	4/819	13/18862	0.00184221	0.0128251	0.0106055	IL2/IL2RA/IL2RB/IL2RG	4
GO:1903236	regulation of leukocyte tethering or rolling	4/819	13/18862	0.00184221	0.0128251	0.0106055	FUT7/ITGA4/PTAFR/CCL21	4
GO:1903977	positive regulation of glial cell migration	4/819	13/18862	0.00184221	0.0128251	0.0106055	TREM2/CCL3/P2RY12/CCR2	4
GO:2001198	regulation of dendritic cell differentiation	4/819	13/18862	0.00184221	0.0128251	0.0106055	LILRB2/LILRB1/AGER/FCGR2B	4
GO:0002478	antigen processing and presentation of exogenous peptide antigen	17/819	177/18862	0.00185091	0.0128623	0.0106362	CYBB/FCER1G/FCGR1A/FCGR1B/FCGR2B/HLA-DMB/HLA-DOA/HLA-DOB/HLA-DPA1/HLA-DPB1/HLA-DQA1/HLA-DQA2/HLA-DRA/HLA-DRB5/LAG3/CLEC4A/NCF1	17
GO:0002230	positive regulation of defense response to virus by host	6/819	31/18862	0.00190869	0.013192	0.0109089	LILRB1/IL27/PTPN22/IL12RB1/APOBEC3G/AIM2	6
GO:0002347	response to tumor cell	6/819	31/18862	0.00190869	0.013192	0.0109089	CD226/CD274/PRF1/CRTAM/LAPTM5/HAVCR2	6
GO:0070229	negative regulation of lymphocyte apoptotic process	6/819	31/18862	0.00190869	0.013192	0.0109089	PTCRA/IL2/IL7R/CCL5/DOCK8/CD27	6
GO:0002720	positive regulation of cytokine production involved in immune response	8/819	53/18862	0.00191227	0.0131929	0.0109096	CD226/LILRB1/NLRP3/FFAR3/SCIMP/SASH3/TLR4/LAPTM5	8
GO:0002758	innate immune response-activating signal transduction	13/819	119/18862	0.0019877	0.0136887	0.0113196	CLEC10A/CLEC4C/FCER1G/FCN1/CLEC4E/CD209/CLEC4D/ICAM3/KLRC2/KLRD1/CLEC4A/TYROBP/CLEC6A	13
GO:0014002	astrocyte development	7/819	42/18862	0.00202615	0.0139285	0.0115179	AGER/FPR2/IFNG/TREM2/TLR4/C1QA/TNF	7
GO:0000768	syncytium formation by plasma membrane fusion	8/819	54/18862	0.00216105	0.0147613	0.0122066	OCSTAMP/CXCL10/CXCL9/TREM2/TYROBP/DCSTAMP/SCGB3A1/CD53	8
GO:0016447	somatic recombination of immunoglobulin gene segments	8/819	54/18862	0.00216105	0.0147613	0.0122066	CCR6/TBX21/IL2/IL10/FOXP3/PTPRC/CD28/CD40LG	8
GO:0140253	cell-cell fusion	8/819	54/18862	0.00216105	0.0147613	0.0122066	OCSTAMP/CXCL10/CXCL9/TREM2/TYROBP/DCSTAMP/SCGB3A1/CD53	8
GO:0045624	positive regulation of T-helper cell differentiation	5/819	22/18862	0.00216659	0.0147613	0.0122066	NLRP3/IL12RB1/CCL19/CD80/CD86	5
GO:1904996	positive regulation of leukocyte adhesion to vascular endothelial cell	5/819	22/18862	0.00216659	0.0147613	0.0122066	FUT7/ITGA4/ITGB2/PTAFR/TNF	5
GO:0045834	positive regulation of lipid metabolic process	15/819	150/18862	0.00226298	0.0153169	0.012666	AGAP2/CCR7/ABCD2/FGR/FLT3/FPR2/APOA4/APOC1/APOC2/IFNG/CCL19/CCL21/P2RY12/TNF/CD19	15
GO:0007202	activation of phospholipase C activity	6/819	32/18862	0.00226414	0.0153169	0.012666	ADRA1A/ITK/NTRK2/P2RY12/GPR55/CD86	6
GO:0071353	cellular response to interleukin-4	6/819	32/18862	0.00226414	0.0153169	0.012666	IL24/CORO1A/CD300LF/IL2RG/MRC1/DCSTAMP	6
GO:0090022	regulation of neutrophil chemotaxis	6/819	32/18862	0.00226414	0.0153169	0.012666	CCR7/NCKAP1L/RAC2/CCL19/CCL21/C3AR1	6
GO:0050918	positive chemotaxis	9/819	67/18862	0.0023467	0.0158475	0.0131048	CORO1A/CCR4/AGER/VEGFD/FPR2/IL16/CXCL10/CCL3/CCL5	9
GO:1903305	regulation of regulated secretory pathway	14/819	136/18862	0.00238876	0.0161031	0.0133162	GRIN3A/ADRA1A/FCGR2B/FGR/ITGAM/ITGB2/KLRC2/P2RX1/PRKCB/PTAFR/RAC2/BLK/CCR2/CD84	14
GO:0070669	response to interleukin-2	4/819	14/18862	0.00249112	0.0167636	0.0138624	IL2/IL2RA/IL2RB/IL2RG	4
GO:0061097	regulation of protein tyrosine kinase activity	11/819	94/18862	0.00250147	0.0168038	0.0138955	LILRB4/CSF1R/ADRA1A/FCGR1A/STAP1/LILRA5/NTRK2/CASS4/PTPRC/CCL5/NCF1	11
GO:0032814	regulation of natural killer cell activation	6/819	33/18862	0.00266722	0.0177227	0.0146555	FGR/ZNF683/PTPN22/KLRC2/TYROBP/HAVCR2	6
GO:0034368	protein-lipid complex remodeling	6/819	33/18862	0.00266722	0.0177227	0.0146555	ALB/APOA4/GPIHBP1/APOC1/APOC2/PLA2G7	6
GO:0034369	plasma lipoprotein particle remodeling	6/819	33/18862	0.00266722	0.0177227	0.0146555	ALB/APOA4/GPIHBP1/APOC1/APOC2/PLA2G7	6
GO:0035025	positive regulation of Rho protein signal transduction	6/819	33/18862	0.00266722	0.0177227	0.0146555	P2RY10/GPR18/P2RY8/GPR174/GPR65/GPR55	6
GO:0002639	positive regulation of immunoglobulin production	7/819	44/18862	0.00267004	0.0177227	0.0146555	TBX21/IL2/IL10/MZB1/SASH3/PTPRC/CD28	7
GO:0010863	positive regulation of phospholipase C activity	7/819	44/18862	0.00267004	0.0177227	0.0146555	ADRA1A/ITK/NTRK2/PTAFR/P2RY12/GPR55/CD86	7
GO:0043302	positive regulation of leukocyte degranulation	5/819	23/18862	0.00267068	0.0177227	0.0146555	FGR/ITGAM/ITGB2/KLRC2/PTAFR	5
GO:0006949	syncytium formation	8/819	56/18862	0.00273443	0.0181144	0.0149794	OCSTAMP/CXCL10/CXCL9/TREM2/TYROBP/DCSTAMP/SCGB3A1/CD53	8
GO:0050688	regulation of defense response to virus	9/819	69/18862	0.00288045	0.0190488	0.015752	TSPAN32/LILRB1/FGL2/IL27/PTPN22/IL2RA/IL12RB1/APOBEC3G/AIM2	9
GO:0014065	phosphatidylinositol 3-kinase signaling	15/819	154/18862	0.0029204	0.0192796	0.0159429	HCST/PIK3AP1/NLRC3/FGR/FLT3/PIK3R5/PPP1R16B/GH1/NTRK2/OSM/PIK3CG/CCL5/NCF1/TNF/CD28	15
GO:0032757	positive regulation of interleukin-8 production	8/819	57/18862	0.00306237	0.0201821	0.0166892	FCN1/TLR7/TLR8/CD244/TLR4/TNF/CD2/CD14	8
GO:0010517	regulation of phospholipase activity	9/819	70/18862	0.00318102	0.0209281	0.0173061	ADRA1A/APOC2/ITK/NTRK2/PTAFR/CCL5/P2RY12/GPR55/CD86	9
GO:0002418	immune response to tumor cell	5/819	24/18862	0.00325452	0.0213749	0.0176755	CD226/CD274/PRF1/CRTAM/HAVCR2	5
GO:0023035	CD40 signaling pathway	4/819	15/18862	0.0032813	0.0214771	0.0177601	TREM2/SLAMF1/CD86/CD40LG	4
GO:0060099	regulation of phagocytosis, engulfment	4/819	15/18862	0.0032813	0.0214771	0.0177601	ALOX15/STAP1/NCKAP1L/TREM2	4
GO:0046330	positive regulation of JNK cascade	10/819	84/18862	0.00340884	0.0222738	0.0184189	CCR7/AGER/FCGR2B/CCL19/CCL21/SLAMF1/NCF1/TLR4/TNF/CD27	10
GO:0002686	negative regulation of leukocyte migration	7/819	46/18862	0.00346033	0.0224951	0.0186019	KLRC4-KLRK1/CD200R1/KLRK1/STAP1/SLAMF8/PTGER4/CCL21	7
GO:0006953	acute-phase response	7/819	46/18862	0.00346033	0.0224951	0.0186019	IL22/HAMP/SAA1/SAA2/SAA4/TNF/CD163	7
GO:1900274	regulation of phospholipase C activity	7/819	46/18862	0.00346033	0.0224951	0.0186019	ADRA1A/ITK/NTRK2/PTAFR/P2RY12/GPR55/CD86	7
GO:0030168	platelet activation	15/819	157/18862	0.00351054	0.0227828	0.0188398	TSPAN32/FCER1G/PIK3R5/LCK/LCP2/P2RX1/PIK3CG/PLEK/PRKCB/SAA1/BLK/P2RY12/TLR4/FERMT3/CD40LG	15
GO:0002755	MyD88-dependent toll-like receptor signaling pathway	6/819	35/18862	0.00363167	0.0233709	0.0193261	CD300LF/TLR8/BTK/TLR4/TLR10/CD14	6
GO:0034367	protein-containing complex remodeling	6/819	35/18862	0.00363167	0.0233709	0.0193261	ALB/APOA4/GPIHBP1/APOC1/APOC2/PLA2G7	6
GO:0042554	superoxide anion generation	6/819	35/18862	0.00363167	0.0233709	0.0193261	CYBB/FPR2/ITGAM/ITGB2/NCF1/TYROBP	6
GO:0045191	regulation of isotype switching	6/819	35/18862	0.00363167	0.0233709	0.0193261	TBX21/IL2/IL10/FOXP3/PTPRC/CD28	6
GO:0070670	response to interleukin-4	6/819	35/18862	0.00363167	0.0233709	0.0193261	IL24/CORO1A/CD300LF/IL2RG/MRC1/DCSTAMP	6
GO:0032479	regulation of type I interferon production	13/819	128/18862	0.00377819	0.024273	0.020072	LILRB1/NLRC3/LILRA4/PTPN22/IRF8/IL10/TLR7/TLR8/TLR4/ACOD1/ZBP1/HAVCR2/CD14	13
GO:0033209	tumor necrosis factor-mediated signaling pathway	16/819	174/18862	0.00383306	0.0245842	0.0203294	TNFSF13B/TNFRSF13C/TNFRSF13B/TNFRSF9/LTA/LTB/CLDN18/TNFRSF17/TNF/LAPTM5/CD27/TNFRSF8/TNFSF8/AIM2/CD40LG/CD70	16
GO:0070555	response to interleukin-1	18/819	206/18862	0.00388095	0.0248497	0.020549	NLRP7/GBP1/IL17A/CCL4L1/CCL3/CCL4/CCL5/CCL8/CCL13/CCL14/CCL17/CCL18/CCL19/CCL21/CCL23/XCL2/ACOD1/ZBP1	18
GO:0001562	response to protozoan	5/819	25/18862	0.00392486	0.0250055	0.0206778	TSPAN32/GBP4/IRF8/IL10/IRF4	5
GO:0031664	regulation of lipopolysaccharide-mediated signaling pathway	5/819	25/18862	0.00392486	0.0250055	0.0206778	SCIMP/LTF/CD180/ACOD1/LY86	5
GO:0042832	defense response to protozoan	5/819	25/18862	0.00392486	0.0250055	0.0206778	TSPAN32/GBP4/IRF8/IL10/IRF4	5
GO:0002223	stimulatory C-type lectin receptor signaling pathway	12/819	114/18862	0.00395794	0.0251743	0.0208174	CLEC10A/CLEC4C/FCER1G/CLEC4E/CD209/CLEC4D/ICAM3/KLRC2/KLRD1/CLEC4A/TYROBP/CLEC6A	12
GO:0032606	type I interferon production	13/819	129/18862	0.00403939	0.0256498	0.0212106	LILRB1/NLRC3/LILRA4/PTPN22/IRF8/IL10/TLR7/TLR8/TLR4/ACOD1/ZBP1/HAVCR2/CD14	13
GO:0036035	osteoclast development	4/819	16/18862	0.00422631	0.0265288	0.0219374	LILRB1/LTF/CLDN18/TYROBP	4
GO:0044546	NLRP3 inflammasome complex assembly	4/819	16/18862	0.00422631	0.0265288	0.0219374	GBP5/NLRC3/TLR4/AIM2	4
GO:0044764	multi-organism cellular process	4/819	16/18862	0.00422631	0.0265288	0.0219374	CCR5/SIGLEC1/CXCR4/CD4	4
GO:0060263	regulation of respiratory burst	4/819	16/18862	0.00422631	0.0265288	0.0219374	IGHA1/JCHAIN/SLAMF8/RAC2	4
GO:0070230	positive regulation of lymphocyte apoptotic process	4/819	16/18862	0.00422631	0.0265288	0.0219374	CD274/IL10/PDCD1/CCL5	4
GO:0071800	podosome assembly	4/819	16/18862	0.00422631	0.0265288	0.0219374	CSF2/LCP1/BIN2/TNF	4
GO:1905153	regulation of membrane invagination	4/819	16/18862	0.00422631	0.0265288	0.0219374	ALOX15/STAP1/NCKAP1L/TREM2	4
GO:0048015	phosphatidylinositol-mediated signaling	17/819	192/18862	0.00431452	0.0270382	0.0223587	HCST/PIK3AP1/CSF1R/NLRC3/FGR/FLT3/PIK3R5/PPP1R16B/GH1/NTRK2/OSM/PIK3CG/PTAFR/CCL5/NCF1/TNF/CD28	17
GO:1904894	positive regulation of receptor signaling pathway via STAT	7/819	48/18862	0.00441716	0.0276361	0.0228531	GH1/IL7R/IL10/IL10RA/IL26/CCL5/TNF	7
GO:0051651	maintenance of location in cell	18/819	209/18862	0.00451499	0.0282021	0.0233212	CORO1A/CCR5/CCR7/ALB/MCOLN2/XCR1/FASLG/CXCL10/LCK/CXCL9/PTPRC/CCL3/CCL19/CCL21/CXCL11/CASQ2/CD4/CD19	18
GO:0034114	regulation of heterotypic cell-cell adhesion	5/819	26/18862	0.00468839	0.0291042	0.0240672	AGER/ALOX15/IL10/LCK/TNF	5
GO:0042104	positive regulation of activated T cell proliferation	5/819	26/18862	0.00468839	0.0291042	0.0240672	TMIGD2/AGER/IL2/IL2RA/IL12RB1	5
GO:2000108	positive regulation of leukocyte apoptotic process	5/819	26/18862	0.00468839	0.0291042	0.0240672	CD274/IL10/PDCD1/CCL5/BLK	5
GO:0019731	antibacterial humoral response	8/819	61/18862	0.00468982	0.0291042	0.0240672	CTSG/IGKV3-20/IGHA1/IGHM/JCHAIN/LTF/KLK7/RNASE6	8
GO:0045639	positive regulation of myeloid cell differentiation	11/819	102/18862	0.00472648	0.0292843	0.0242161	CCR1/OCSTAMP/EVI2B/NCKAP1L/IFNG/IL17A/TREM2/TNF/TYROBP/DCSTAMP/CD4	11
GO:1904994	regulation of leukocyte adhesion to vascular endothelial cell	6/819	37/18862	0.00483333	0.0298979	0.0247235	FUT7/ITGA4/ITGB2/PTAFR/CCL21/TNF	6
GO:0019058	viral life cycle	26/819	348/18862	0.00522649	0.0322778	0.0266915	CXCR6/CCR5/CR1/CR2/FCN1/GPR15/CD209/CLEC4G/ITGB7/LTF/CIITA/MRC1/AICDA/APOBEC3G/CCL5/CCL8/SELPLG/SLAMF1/SIGLEC1/TNF/CXCR4/FCN3/CD4/CD28/CD80/CD86	26
GO:0048017	inositol lipid-mediated signaling	17/819	196/18862	0.00530209	0.032692	0.027034	HCST/PIK3AP1/CSF1R/NLRC3/FGR/FLT3/PIK3R5/PPP1R16B/GH1/NTRK2/OSM/PIK3CG/PTAFR/CCL5/NCF1/TNF/CD28	17
GO:0010759	positive regulation of macrophage chemotaxis	4/819	17/18862	0.0053391	0.0327095	0.0270485	CMKLR1/CSF1R/CCL5/C3AR1	4
GO:0033623	regulation of integrin activation	4/819	17/18862	0.0053391	0.0327095	0.0270485	CXCL13/PLEK/PTGER4/P2RY12	4
GO:0048535	lymph node development	4/819	17/18862	0.0053391	0.0327095	0.0270485	IL7R/LTA/LTB/CXCR5	4
GO:0150078	positive regulation of neuroinflammatory response	4/819	17/18862	0.0053391	0.0327095	0.0270485	STAP1/TREM2/CCL3/TNF	4
GO:0009595	detection of biotic stimulus	6/819	38/18862	0.00553303	0.0338434	0.0279862	NLRP3/NAIP/TREM2/CRTAM/TLR4/CD1D	6
GO:0062207	regulation of pattern recognition receptor signaling pathway	11/819	105/18862	0.00588265	0.0359245	0.0297071	FCRL3/CD300LF/LILRA4/PTPN22/GFI1/IRF4/LTF/TLR4/ACOD1/TASL/CD14	11
GO:1904645	response to amyloid-beta	7/819	51/18862	0.00621015	0.0378301	0.0312828	AGER/FCGR2B/FPR2/ITGA4/MMP9/TREM2/TLR4	7
GO:0048872	homeostasis of number of cells	20/819	249/18862	0.00621445	0.0378301	0.0312828	IKZF1/TNFSF13B/CORO1A/CCR4/CCR7/GPR183/GAPT/FLT3/TNFRSF13B/SIT1/NCKAP1L/IL2/IL2RA/IL7R/FOXP3/SASH3/HAMP/TNFRSF17/SPI1/GPR174	20
GO:0050832	defense response to fungus	6/819	39/18862	0.00630395	0.038314	0.031683	GNLY/CTSG/IL17A/LTF/HAMP/CLEC6A	6
GO:0001782	B cell homeostasis	5/819	28/18862	0.00652148	0.0395733	0.0327243	TNFSF13B/GAPT/TNFRSF13B/NCKAP1L/FOXP3	5
GO:1901216	positive regulation of neuron death	10/819	92/18862	0.0065375	0.0396077	0.0327528	FCGR2B/IFNG/FASLG/ITGAM/ITGB2/CCL3/TLR4/C1QA/TNF/TYROBP	10
GO:0002281	macrophage activation involved in immune response	4/819	18/18862	0.00663191	0.0397396	0.0328619	IFNG/TREM2/TYROBP/HAVCR2	4
GO:0002834	regulation of response to tumor cell	4/819	18/18862	0.00663191	0.0397396	0.0328619	CD226/CD274/CRTAM/HAVCR2	4
GO:0002837	regulation of immune response to tumor cell	4/819	18/18862	0.00663191	0.0397396	0.0328619	CD226/CD274/CRTAM/HAVCR2	4
GO:0032930	positive regulation of superoxide anion generation	4/819	18/18862	0.00663191	0.0397396	0.0328619	FPR2/ITGAM/ITGB2/TYROBP	4
GO:0034375	high-density lipoprotein particle remodeling	4/819	18/18862	0.00663191	0.0397396	0.0328619	ALB/APOA4/APOC1/APOC2	4
GO:0045063	T-helper 1 cell differentiation	4/819	18/18862	0.00663191	0.0397396	0.0328619	IL27/CCL19/SPN/CD80	4
GO:1901739	regulation of myoblast fusion	4/819	18/18862	0.00663191	0.0397396	0.0328619	CXCL10/CXCL9/SCGB3A1/CD53	4
GO:0051701	biological process involved in interaction with host	18/819	219/18862	0.00727119	0.0435022	0.0359732	CCR5/CR1/CR2/FCN1/GPR15/CD209/CLEC4G/ITGB7/CIITA/MRC1/SELPLG/SLAMF1/SIGLEC1/CXCR4/FCN3/CD4/CD80/CD86	18
GO:0061515	myeloid cell development	8/819	66/18862	0.00757231	0.0452331	0.0374046	LILRB1/EVI2B/FLI1/NCKAP1L/NRROS/LTF/CLDN18/TYROBP	8
GO:0010524	positive regulation of calcium ion transport into cytosol	7/819	53/18862	0.00767492	0.0454273	0.0375652	CXCL10/CXCL9/P2RX5/P2RX7/CXCL11/CD4/CD19	7
GO:0001895	retina homeostasis	9/819	80/18862	0.00773829	0.0454273	0.0375652	ALB/IGHA1/IGHG3/JCHAIN/IGKC/KRT1/LTF/LYZ/PCDH15	9
GO:0001820	serotonin secretion	3/819	10/18862	0.0077828	0.0454273	0.0375652	LILRB1/P2RX1/SLC6A4	3
GO:0002725	negative regulation of T cell cytokine production	3/819	10/18862	0.0077828	0.0454273	0.0375652	LILRB4/TBX21/FOXP3	3
GO:0030656	regulation of vitamin metabolic process	3/819	10/18862	0.0077828	0.0454273	0.0375652	GFI1/IFNG/TNF	3
GO:0042368	vitamin D biosynthetic process	3/819	10/18862	0.0077828	0.0454273	0.0375652	GFI1/IFNG/TNF	3
GO:0043301	negative regulation of leukocyte degranulation	3/819	10/18862	0.0077828	0.0454273	0.0375652	FCGR2B/CCR2/CD84	3
GO:0044803	multi-organism membrane organization	3/819	10/18862	0.0077828	0.0454273	0.0375652	CCR5/CXCR4/CD4	3
GO:0045625	regulation of T-helper 1 cell differentiation	3/819	10/18862	0.0077828	0.0454273	0.0375652	IL27/CCL19/CD80	3
GO:0051006	positive regulation of lipoprotein lipase activity	3/819	10/18862	0.0077828	0.0454273	0.0375652	APOA4/GPIHBP1/APOC2	3
GO:0070391	response to lipoteichoic acid	3/819	10/18862	0.0077828	0.0454273	0.0375652	TREM2/TLR4/CD14	3
GO:0071223	cellular response to lipoteichoic acid	3/819	10/18862	0.0077828	0.0454273	0.0375652	TREM2/TLR4/CD14	3
GO:1903980	positive regulation of microglial cell activation	3/819	10/18862	0.0077828	0.0454273	0.0375652	STAP1/TREM2/CCL3	3
GO:1905522	negative regulation of macrophage migration	3/819	10/18862	0.0077828	0.0454273	0.0375652	CD200R1/STAP1/SLAMF8	3
GO:2000343	positive regulation of chemokine (C-X-C motif) ligand 2 production	3/819	10/18862	0.0077828	0.0454273	0.0375652	MCOLN2/TLR4/TNF	3
GO:0046636	negative regulation of alpha-beta T cell activation	6/819	41/18862	0.00807524	0.0468731	0.0387608	LILRB1/CD274/TBX21/IL2/FOXP3/RUNX3	6
GO:0050691	regulation of defense response to virus by host	6/819	41/18862	0.00807524	0.0468731	0.0387608	LILRB1/IL27/PTPN22/IL12RB1/APOBEC3G/AIM2	6
GO:1904646	cellular response to amyloid-beta	6/819	41/18862	0.00807524	0.0468731	0.0387608	AGER/FCGR2B/FPR2/ITGA4/TREM2/TLR4	6
GO:0002689	negative regulation of leukocyte chemotaxis	4/819	19/18862	0.00811619	0.0468731	0.0387608	KLRC4-KLRK1/KLRK1/STAP1/SLAMF8	4
GO:0002902	regulation of B cell apoptotic process	4/819	19/18862	0.00811619	0.0468731	0.0387608	IL2/IL10/BLK/BTK	4
GO:0043031	negative regulation of macrophage activation	4/819	19/18862	0.00811619	0.0468731	0.0387608	VSIG4/FCGR2B/PTPRC/CST7	4
GO:2000319	regulation of T-helper 17 cell differentiation	4/819	19/18862	0.00811619	0.0468731	0.0387608	TBX21/IL2/IL12RB1/FOXP3	4

## Sheet: Down-reglatued BP
Enriched Biological Processes of the down-regulated genes in the IMMUNITY_H cohort
ID	Description	GeneRatio	BgRatio	pvalue	p.adjust	qvalue	geneID	Count
GO:0007218	neuropeptide signaling pathway	14/422	106/18862	1.03288e-07	0.000323601	0.000286597	TENM1/NXPH4/GALR1/PRLHR/NPW/NPY/NTS/OPRK1/PYY/TAC1/TAC3/CALCA/MCHR2/GALR3	14
GO:0003002	regionalization	23/422	326/18862	1.3469e-06	0.00210992	0.00186865	CDX2/DLL3/SIX2/FOXN4/DLX1/DLX2/EMX2/FOXD1/HOXC9/HOXC10/HOXC13/HOXD10/HOXD11/HOXD13/ASCL1/NEUROD1/PAX2/PCDH8/PITX2/HES6/BARX1/CXXC4/TBX18	23
GO:0007586	digestion	14/422	138/18862	2.68967e-06	0.00280891	0.00248771	PPARGC1A/APOA5/AKR1C1/AKR1C2/ARX/GUCA2B/CLPSL2/NEUROD1/OPRK1/PGC/SST/TAC1/TFF1/TFF3	14
GO:0048485	sympathetic nervous system development	6/422	21/18862	4.93913e-06	0.00386857	0.0034262	INSM1/PHOX2A/ASCL1/SOX11/TFAP2B/PHOX2B	6
GO:0048483	autonomic nervous system development	8/422	46/18862	7.27728e-06	0.00444819	0.00393953	ARX/INSM1/PHOX2A/ASCL1/RET/SOX11/TFAP2B/PHOX2B	8
GO:1901661	quinone metabolic process	7/422	34/18862	8.51872e-06	0.00444819	0.00393953	AKR1C4/ADH4/AKR1C1/AKR1C2/CYP4F3/AKR1C3/CBR3	7
GO:0042448	progesterone metabolic process	5/422	15/18862	1.36611e-05	0.0061143	0.00541512	PPARGC1A/AKR1C4/AKR1C1/AKR1C2/AKR1C3	5
GO:0071398	cellular response to fatty acid	7/422	38/18862	1.85004e-05	0.00724523	0.00641672	PPARGC1A/AKR1C4/CPS1/AKR1C1/AKR1C2/AKR1C3/NR1H4	7
GO:0045814	negative regulation of gene expression, epigenetic	12/422	125/18862	2.42715e-05	0.00790785	0.00700358	HOTAIR/H1-5/H2AC21/H2AC16/H2AC4/H3C1/H3C11/H4C1/H4C4/H4C2/H2AC12/H3C7	12
GO:0009914	hormone transport	20/422	312/18862	2.66978e-05	0.00790785	0.00700358	CHGA/SLC30A8/RFX6/FGA/FGG/FOXD1/GALR1/INHA/KCNC2/NEUROD1/BMP6/SOX11/ABCC8/TAC1/TFAP2B/TTR/VGF/CCKAR/STXBP5L/NR1H4	20
GO:0023061	signal release	26/422	475/18862	2.77646e-05	0.00790785	0.00700358	CPLX2/CHGA/CHRNA5/CHRNB2/SLC30A8/RFX6/FGA/FGG/FOXD1/GALR1/GRM4/INHA/KCNC2/NEUROD1/PLA2G4A/BMP6/SOX11/ABCC8/SYT5/TAC1/TFAP2B/VGF/PLA2G10/CCKAR/STXBP5L/NR1H4	26
GO:0007389	pattern specification process	24/422	426/18862	3.57349e-05	0.00811362	0.00718581	CDX2/FST/DLL3/SIX2/FOXN4/DLX1/DLX2/EMX2/FOXD1/HOXC9/HOXC10/HOXC13/HOXD10/HOXD11/HOXD13/ASCL1/NEUROD1/PAX2/PCDH8/PITX2/HES6/BARX1/CXXC4/TBX18	24
GO:0015850	organic hydroxy compound transport	18/422	271/18862	4.22872e-05	0.00811362	0.00718581	AKR1C4/CHGA/CHRNB2/APOA5/SLC5A12/AKR1C1/SLC29A4/GALR1/APOC3/RAB3B/SLC6A2/SLC6A3/BMP6/SLC10A2/SYT5/TAC1/PLA2G10/NR1H4	18
GO:0000353	formation of quadruple SL/U4/U5/U6 snRNP	4/422	10/18862	4.66151e-05	0.00811362	0.00718581	RNU5E-1/RNU5A-1/RNU4-2/RNU4-1	4
GO:0000365	mRNA trans splicing, via spliceosome	4/422	10/18862	4.66151e-05	0.00811362	0.00718581	RNU5E-1/RNU5A-1/RNU4-2/RNU4-1	4
GO:0021892	cerebral cortex GABAergic interneuron differentiation	4/422	10/18862	4.66151e-05	0.00811362	0.00718581	ARX/DLX1/DLX2/ASCL1	4
GO:0030647	aminoglycoside antibiotic metabolic process	4/422	10/18862	4.66151e-05	0.00811362	0.00718581	AKR1C4/AKR1C1/AKR1C2/AKR1C3	4
GO:0045291	mRNA trans splicing, SL addition	4/422	10/18862	4.66151e-05	0.00811362	0.00718581	RNU5E-1/RNU5A-1/RNU4-2/RNU4-1	4
GO:0046879	hormone secretion	19/422	302/18862	5.44419e-05	0.00897718	0.00795063	CHGA/SLC30A8/RFX6/FGA/FGG/FOXD1/GALR1/INHA/KCNC2/NEUROD1/BMP6/SOX11/ABCC8/TAC1/TFAP2B/VGF/CCKAR/STXBP5L/NR1H4	19
GO:0006335	DNA replication-dependent nucleosome assembly	6/422	32/18862	6.69633e-05	0.00999029	0.00884789	H3C1/H3C11/H4C1/H4C4/H4C2/H3C7	6
GO:0034723	DNA replication-dependent nucleosome organization	6/422	32/18862	6.69633e-05	0.00999029	0.00884789	H3C1/H3C11/H4C1/H4C4/H4C2/H3C7	6
GO:0120254	olefinic compound metabolic process	11/422	119/18862	7.46163e-05	0.0103569	0.00917257	PPARGC1A/AKR1C4/CYP2B6/AKR1C1/AKR1C2/CYP4F3/PLA2G4A/BMP6/PLA2G10/AKR1C3/CBR1	11
GO:0046883	regulation of hormone secretion	17/422	260/18862	8.33924e-05	0.0103569	0.00917257	CHGA/SLC30A8/RFX6/FGA/FGG/GALR1/INHA/KCNC2/NEUROD1/BMP6/SOX11/ABCC8/TAC1/TFAP2B/CCKAR/STXBP5L/NR1H4	17
GO:0097549	chromatin organization involved in negative regulation of transcription	12/422	142/18862	8.52698e-05	0.0103569	0.00917257	HOTAIR/H1-5/H2AC21/H2AC16/H2AC4/H3C1/H3C11/H4C1/H4C4/H4C2/H2AC12/H3C7	12
GO:0006692	prostanoid metabolic process	7/422	48/18862	8.90368e-05	0.0103569	0.00917257	AKR1C4/AKR1C1/AKR1C2/ATP6V1B1/PLA2G4A/AKR1C3/CBR1	7
GO:0006693	prostaglandin metabolic process	7/422	48/18862	8.90368e-05	0.0103569	0.00917257	AKR1C4/AKR1C1/AKR1C2/ATP6V1B1/PLA2G4A/AKR1C3/CBR1	7
GO:0002065	columnar/cuboidal epithelial cell differentiation	9/422	82/18862	8.92551e-05	0.0103569	0.00917257	CDX2/RFX6/INSM1/ASCL1/NEUROD1/NPY/PYY/BMP6/SOX11	9
GO:0048736	appendage development	13/422	167/18862	0.000101457	0.0103814	0.00919426	SP9/COL2A1/DLX6/HOXA13/HOXC10/HOXC13/HOXD10/HOXD13/EVX2/PITX2/SMOC1/SOX11/TFAP2B	13
GO:0060173	limb development	13/422	167/18862	0.000101457	0.0103814	0.00919426	SP9/COL2A1/DLX6/HOXA13/HOXC10/HOXC13/HOXD10/HOXD13/EVX2/PITX2/SMOC1/SOX11/TFAP2B	13
GO:0006814	sodium ion transport	16/422	239/18862	0.000101932	0.0103814	0.00919426	SLC38A3/SLC38A8/NKAIN2/SLC5A12/ATP4B/BPIFA1/ATP6V1B1/FXYD4/TESC/SLC38A4/SCN4A/SLC5A5/SLC6A2/SLC6A3/SLC10A2/NKAIN1	16
GO:0006334	nucleosome assembly	12/422	145/18862	0.000104252	0.0103814	0.00919426	H2BC1/H1-5/H2BC3/H2BC13/H2BC14/H2BC10/H3C1/H3C11/H4C1/H4C4/H4C2/H3C7	12
GO:0097154	GABAergic neuron differentiation	4/422	12/18862	0.000106034	0.0103814	0.00919426	ARX/DLX1/DLX2/ASCL1	4
GO:0042445	hormone metabolic process	15/422	218/18862	0.000123219	0.0116983	0.0103606	CGA/PPARGC1A/AKR1C4/ADH4/CRABP1/AKR1C1/AKR1C2/PRLHR/PCSK1/PCSK2/SLC5A5/BMP6/TTR/UGT2B4/AKR1C3	15
GO:0030900	forebrain development	20/422	357/18862	0.000170696	0.0157291	0.0139305	IGF2BP1/PPARGC1A/CHRNB2/ARX/DLX1/DLX2/NR0B1/EMX2/KCNC2/LMX1A/ASCL1/NEFL/NEUROD1/NPY/PITX2/POU4F1/KIF1A/SLC6A3/CCKAR/HAP1	20
GO:0021536	diencephalon development	8/422	71/18862	0.000182285	0.0160535	0.0142178	CHRNB2/ARX/NR0B1/KCNC2/PITX2/POU4F1/SLC6A3/HAP1	8
GO:0034401	chromatin organization involved in regulation of transcription	12/422	154/18862	0.000184465	0.0160535	0.0142178	HOTAIR/H1-5/H2AC21/H2AC16/H2AC4/H3C1/H3C11/H4C1/H4C4/H4C2/H2AC12/H3C7	12
GO:0021953	central nervous system neuron differentiation	13/422	178/18862	0.000192153	0.0162707	0.0144101	CHRNB2/FOXN4/ARX/DLX1/DLX2/HOXC10/HOXD10/LMX1A/PHOX2A/ASCL1/NPY/POU4F1/PHOX2B	13
GO:0009952	anterior/posterior pattern specification	14/422	203/18862	0.000200913	0.0165648	0.0146706	CDX2/DLL3/SIX2/EMX2/HOXC9/HOXC10/HOXC13/HOXD10/HOXD13/NEUROD1/PCDH8/HES6/BARX1/TBX18	14
GO:0000183	rDNA heterochromatin assembly	6/422	39/18862	0.000211245	0.0169044	0.0149714	H3C1/H3C11/H4C1/H4C4/H4C2/H3C7	6
GO:0055123	digestive system development	11/422	134/18862	0.000215824	0.0169044	0.0149714	CDX2/SIX2/CPS1/NKX2-3/HOXD13/ASCL1/NPY/BARX1/PYY/RET/SOX11	11
GO:0070268	cornification	10/422	113/18862	0.000225633	0.0172416	0.01527	KRT40/DSG1/KLK13/KRT13/KRT14/KRT31/KRT83/KLK14/KLK12/KRT38	10
GO:0008207	C21-steroid hormone metabolic process	6/422	40/18862	0.000243883	0.0181925	0.0161122	PPARGC1A/AKR1C4/AKR1C1/AKR1C2/BMP6/AKR1C3	6
GO:0033559	unsaturated fatty acid metabolic process	10/422	115/18862	0.00026039	0.0187657	0.0166198	AKR1C4/CYP2B6/AKR1C1/AKR1C2/CYP4F3/ATP6V1B1/PLA2G4A/PLA2G10/AKR1C3/CBR1	10
GO:0048880	sensory system development	20/422	369/18862	0.000263547	0.0187657	0.0166198	VAX1/FOXN4/CRYBA2/DLX1/DLX2/GNAT1/SLC39A5/NEUROD1/PAX2/PITX2/POU4F1/RET/SMOC1/PRSS56/SLC6A3/BMP6/SOX11/TFAP2B/CALB1/PHOX2B	20
GO:0048484	enteric nervous system development	4/422	15/18862	0.000277214	0.0193002	0.0170932	ARX/PHOX2A/RET/PHOX2B	4
GO:0048265	response to pain	5/422	27/18862	0.000294306	0.0200448	0.0177526	RET/PIRT/SLC6A2/TAC1/CALCA	5
GO:0048663	neuron fate commitment	7/422	59/18862	0.000334057	0.0221902	0.0196527	FOXN4/DLX1/DLX2/HOXC10/HOXD10/ASCL1/POU4F1	7
GO:0001655	urogenital system development	18/422	320/18862	0.000339971	0.0221902	0.0196527	SIX2/DACT2/EMX2/EPHA7/FOXD1/HOXA13/HOXD11/HOXD13/PAX2/RET/BMP6/SOX11/TFAP2B/CALB1/LIN28A/LGR5/TBX18/CRLF1	18
GO:0072044	collecting duct development	4/422	16/18862	0.000363116	0.0232172	0.0205623	DACT2/PAX2/TFAP2B/CALB1	4
GO:0048857	neural nucleus development	7/422	60/18862	0.000371007	0.0232473	0.0205889	CHRNB2/ARX/KCNC2/PHOX2A/ASCL1/PHOX2B/INA	7
GO:0060964	regulation of gene silencing by miRNA	10/422	121/18862	0.000392625	0.0241195	0.0213614	LIN28B/MYCN/LIN28A/H3C1/H3C11/H4C1/H4C4/H4C2/MAEL/H3C7	10
GO:0060968	regulation of gene silencing	11/422	144/18862	0.000402438	0.0242469	0.0214742	H1-5/LIN28B/MYCN/LIN28A/H3C1/H3C11/H4C1/H4C4/H4C2/MAEL/H3C7	11
GO:0070542	response to fatty acid	7/422	61/18862	0.000411155	0.0243047	0.0215254	PPARGC1A/AKR1C4/CPS1/AKR1C1/AKR1C2/AKR1C3/NR1H4	7
GO:0006690	icosanoid metabolic process	10/422	123/18862	0.000447523	0.0259646	0.0229955	AKR1C4/CYP2B6/AKR1C1/AKR1C2/CYP4F3/ATP6V1B1/PLA2G4A/PLA2G10/AKR1C3/CBR1	10
GO:0090494	dopamine uptake	4/422	17/18862	0.000466497	0.0262334	0.0232336	SLC29A4/RAB3B/SLC6A2/SLC6A3	4
GO:0046887	positive regulation of hormone secretion	10/422	124/18862	0.000477276	0.0262334	0.0232336	SLC30A8/RFX6/FGA/FGG/GALR1/INHA/BMP6/SOX11/TAC1/NR1H4	10
GO:0060147	regulation of posttranscriptional gene silencing	10/422	124/18862	0.000477276	0.0262334	0.0232336	LIN28B/MYCN/LIN28A/H3C1/H3C11/H4C1/H4C4/H4C2/MAEL/H3C7	10
GO:0048565	digestive tract development	10/422	125/18862	0.000508652	0.0270103	0.0239216	CDX2/SIX2/CPS1/NKX2-3/HOXD13/ASCL1/NPY/PYY/RET/SOX11	10
GO:0060966	regulation of gene silencing by RNA	10/422	125/18862	0.000508652	0.0270103	0.0239216	LIN28B/MYCN/LIN28A/H3C1/H3C11/H4C1/H4C4/H4C2/MAEL/H3C7	10
GO:0045652	regulation of megakaryocyte differentiation	8/422	83/18862	0.000535477	0.0279608	0.0247635	TESC/THPO/H3C1/H3C11/H4C1/H4C4/H4C2/H3C7	8
GO:0072189	ureter development	4/422	18/18862	0.000589247	0.0297408	0.0263399	EMX2/PAX2/RET/TBX18	4
GO:0090493	catecholamine uptake	4/422	18/18862	0.000589247	0.0297408	0.0263399	SLC29A4/RAB3B/SLC6A2/SLC6A3	4
GO:0015872	dopamine transport	6/422	47/18862	0.000598044	0.0297408	0.0263399	CHRNB2/SLC29A4/RAB3B/SLC6A2/SLC6A3/SYT5	6
GO:0009954	proximal/distal pattern formation	5/422	32/18862	0.00066971	0.0327844	0.0290355	DLX1/DLX2/HOXC9/HOXC10/HOXD10	5
GO:0040029	regulation of gene expression, epigenetic	13/422	205/18862	0.000745093	0.0359135	0.0318067	HOTAIR/CTCFL/H1-5/H2AC21/H2AC16/H2AC4/H3C1/H3C11/H4C1/H4C4/H4C2/H2AC12/H3C7	13
GO:0001708	cell fate specification	8/422	88/18862	0.000792152	0.0371229	0.0328778	SIX2/HOXA13/HOXC10/HOXD10/ASCL1/PAX2/POU4F1/TBX18	8
GO:0051937	catecholamine transport	7/422	68/18862	0.000799224	0.0371229	0.0328778	CHGA/CHRNB2/SLC29A4/RAB3B/SLC6A2/SLC6A3/SYT5	7
GO:0072001	renal system development	16/422	288/18862	0.000816864	0.0371229	0.0328778	SIX2/DACT2/EMX2/EPHA7/FOXD1/HOXD11/PAX2/RET/BMP6/SOX11/TFAP2B/CALB1/LIN28A/LGR5/TBX18/CRLF1	16
GO:0035107	appendage morphogenesis	10/422	134/18862	0.000875873	0.0371229	0.0328778	SP9/COL2A1/DLX6/HOXA13/HOXC10/HOXD10/HOXD13/EVX2/SOX11/TFAP2B	10
GO:0035108	limb morphogenesis	10/422	134/18862	0.000875873	0.0371229	0.0328778	SP9/COL2A1/DLX6/HOXA13/HOXC10/HOXD10/HOXD13/EVX2/SOX11/TFAP2B	10
GO:0034728	nucleosome organization	12/422	183/18862	0.000880522	0.0371229	0.0328778	H2BC1/H1-5/H2BC3/H2BC13/H2BC14/H2BC10/H3C1/H3C11/H4C1/H4C4/H4C2/H3C7	12
GO:0006836	neurotransmitter transport	13/422	209/18862	0.00089097	0.0371229	0.0328778	CPLX2/CHRNA5/DDC/SLC29A4/GABRA2/GRM4/GABRQ/RAB3B/SLC6A2/SLC6A3/SYT5/SLC28A2/STXBP5L	13
GO:0009713	catechol-containing compound biosynthetic process	4/422	20/18862	0.000900523	0.0371229	0.0328778	DDC/INSM1/PAH/SLC6A3	4
GO:0021895	cerebral cortex neuron differentiation	4/422	20/18862	0.000900523	0.0371229	0.0328778	ARX/DLX1/DLX2/ASCL1	4
GO:0042423	catecholamine biosynthetic process	4/422	20/18862	0.000900523	0.0371229	0.0328778	DDC/INSM1/PAH/SLC6A3	4
GO:1902644	tertiary alcohol metabolic process	4/422	20/18862	0.000900523	0.0371229	0.0328778	AKR1C4/AKR1C1/AKR1C2/AKR1C3	4
GO:0034754	cellular hormone metabolic process	10/422	136/18862	0.000981629	0.0399408	0.0353735	PPARGC1A/AKR1C4/ADH4/CRABP1/AKR1C1/AKR1C2/BMP6/TTR/UGT2B4/AKR1C3	10
GO:0006584	catecholamine metabolic process	6/422	52/18862	0.00103233	0.0409402	0.0362586	CHRNB2/DDC/INSM1/PAH/SLC6A3/TACR3	6
GO:0009712	catechol-containing compound metabolic process	6/422	52/18862	0.00103233	0.0409402	0.0362586	CHRNB2/DDC/INSM1/PAH/SLC6A3/TACR3	6
GO:0008090	retrograde axonal transport	4/422	21/18862	0.00109292	0.0422729	0.0374389	NEFL/CALY/KIF1A/HAP1	4
GO:0016137	glycoside metabolic process	4/422	21/18862	0.00109292	0.0422729	0.0374389	AKR1C4/AKR1C1/AKR1C2/AKR1C3	4
GO:0007631	feeding behavior	8/422	93/18862	0.00113952	0.0435381	0.0385594	PRLHR/NPW/NPY/POU4F1/PYY/TACR3/CALCA/GALR3	8
GO:0014014	negative regulation of gliogenesis	5/422	36/18862	0.00116516	0.0439811	0.0389518	DLX1/DLX2/F2/SOX11/LIN28A	5
GO:0022412	cellular process involved in reproduction in multicellular organism	18/422	357/18862	0.00121035	0.0445072	0.0394177	MEI4/TAF1L/CTCFL/FAM9C/ADAM2/H2BC1/CABYR/MEIOC/SOHLH1/PAEP/SOHLH2/TDRD1/DMRTC2/SPINK1/LIN28A/MAEL/LGR5/NEURL1	18
GO:0045666	positive regulation of neuron differentiation	8/422	94/18862	0.00122171	0.0445072	0.0394177	DLX1/DLX2/ASCL1/NEUROD1/BMP6/SOX11/LIN28A/PHOX2B	8
GO:1904035	regulation of epithelial cell apoptotic process	8/422	94/18862	0.00122171	0.0445072	0.0394177	PPARGC1A/FGA/FGG/FGF21/H19/NEUROD1/SCG2/AKR1C3	8
GO:0090596	sensory organ morphogenesis	14/422	244/18862	0.00125243	0.0451019	0.0399444	SIX2/FOXN4/COL2A1/DLX6/GNAT1/HOXC13/PAX2/ATP6V1B1/PITX2/CHRNA9/SOX11/TFAP2B/CALB1/TBX18	14
GO:0001654	eye development	18/422	359/18862	0.0012884	0.0457192	0.0404911	VAX1/FOXN4/CRYBA2/DLX1/DLX2/GNAT1/SLC39A5/NEUROD1/PAX2/PITX2/RET/SMOC1/PRSS56/SLC6A3/BMP6/SOX11/TFAP2B/CALB1	18
GO:0045686	negative regulation of glial cell differentiation	4/422	22/18862	0.00131239	0.0457192	0.0404911	DLX1/DLX2/F2/LIN28A	4
GO:0098742	cell-cell adhesion via plasma-membrane adhesion molecules	15/422	273/18862	0.00131335	0.0457192	0.0404911	CDH7/CDH16/CDH17/CDH18/TENM1/SLITRK1/UNC5D/DSG1/PCDH8/CD177/RET/CLDN10/CLDN8/CLDN6/PCDHGA8	15
GO:0071772	response to BMP	11/422	167/18862	0.00137609	0.046862	0.0415033	FST/COL2A1/DLX1/FOXD1/SLC39A5/HOXA13/GREM2/BMP6/SOX11/TFAP2B/PHOX2B	11
GO:0071773	cellular response to BMP stimulus	11/422	167/18862	0.00137609	0.046862	0.0415033	FST/COL2A1/DLX1/FOXD1/SLC39A5/HOXA13/GREM2/BMP6/SOX11/TFAP2B/PHOX2B	11
GO:0060284	regulation of cell development	22/422	485/18862	0.00144642	0.0485745	0.0430199	DLL3/VAX1/SLITRK1/DLX1/DLX2/EPHA7/F2/FGA/FGG/FSTL4/ASCL1/NEFL/PAEP/PAK3/POU4F1/HES6/PROC/RET/SOX11/LIN28A/HAP1/NEURL1	22
GO:0150063	visual system development	18/422	363/18862	0.00145739	0.0485745	0.0430199	VAX1/FOXN4/CRYBA2/DLX1/DLX2/GNAT1/SLC39A5/NEUROD1/PAX2/PITX2/RET/SMOC1/PRSS56/SLC6A3/BMP6/SOX11/TFAP2B/CALB1	18
GO:0042401	cellular biogenic amine biosynthetic process	5/422	38/18862	0.00149561	0.0493237	0.0436835	DDC/INSM1/ODC1/PAH/SLC6A3	5
GO:0019748	secondary metabolic process	6/422	56/18862	0.00152754	0.0497871	0.0440939	AKR1C4/DDC/AKR1C1/AKR1C2/AKR7A3/AKR1C3	6
GO:0071577	zinc ion transmembrane transport	4/422	23/18862	0.00156089	0.0497871	0.0440939	SLC30A8/SLC39A5/SLC30A10/SLC30A2	4
GO:0031497	chromatin assembly	12/422	196/18862	0.00158837	0.0497871	0.0440939	H2BC1/H1-5/H2BC3/H2BC13/H2BC14/H2BC10/H3C1/H3C11/H4C1/H4C4/H4C2/H3C7	12
GO:0021761	limbic system development	8/422	98/18862	0.00159888	0.0497871	0.0440939	DLX1/DLX2/NR0B1/EMX2/LMX1A/NEFL/NEUROD1/HAP1	8
GO:1902093	positive regulation of flagellated sperm motility	3/422	11/18862	0.00160501	0.0497871	0.0440939	TAC4/RNASE10/TACR3	3
GO:2000155	positive regulation of cilium-dependent cell motility	3/422	11/18862	0.00160501	0.0497871	0.0440939	TAC4/RNASE10/TACR3	3

## Sheet: Up-reglatued KEGG
Enriched KEGGs of the up-regulated genes in the IMMUNITY_H cohort
ID	Description	GeneRatio	BgRatio	pvalue	p.adjust	qvalue	geneID	Count
hsa04060	Cytokine-cytokine receptor interaction	72/356	295/8098	3.4032e-35	8.16769e-33	6.59147e-33	10148/10563/10663/10673/10803/11009/112744/115650/1230/1233/1234/1235/1236/1237/1436/1437/1439/23495/246778/2688/2829/2833/3458/3558/3559/356/3560/3561/3575/3581/3586/3587/3594/3603/3604/3605/3627/388372/4049/4050/4283/5008/50615/50616/55801/59067/608/6348/6351/6352/6355/6357/6358/6361/6362/6363/6366/6368/6373/643/6846/7124/729230/7852/8807/920/939/943/944/9560/959/970	72
hsa04061	Viral protein interaction with cytokine and cytokine receptor	41/356	100/8098	4.70974e-30	5.65169e-28	4.56101e-28	10563/10803/11009/1230/1233/1234/1235/1236/1237/1436/2829/2833/3558/3559/3560/3561/3586/3587/3627/388372/4049/4283/6348/6351/6352/6355/6357/6358/6361/6362/6363/6366/6368/6373/643/6846/7124/729230/7852/8807/9560	41
hsa04640	Hematopoietic cell lineage	39/356	99/8098	7.93385e-28	6.34708e-26	5.12221e-26	1378/1380/1436/1437/2208/2209/2322/3109/3111/3112/3113/3115/3117/3118/3122/3127/3559/3575/3581/3676/3684/7124/910/911/912/914/915/916/917/920/921/925/926/929/930/931/933/945/951	39
hsa04672	Intestinal immune network for IgA production	25/356	49/8098	1.25739e-21	7.54437e-20	6.08844e-20	10673/10803/115650/23495/29851/3109/3111/3112/3113/3115/3117/3118/3122/3127/3558/3586/3676/3695/57379/608/7852/940/941/942/959	25
hsa04514	Cell adhesion molecules	40/356	149/8098	2.68624e-21	1.28939e-19	1.04056e-19	10666/1493/201633/29126/29851/3109/3111/3112/3113/3115/3117/3118/3122/3127/3385/3676/3683/3684/3689/3695/3897/51208/5133/57863/5788/6402/6404/6614/6693/80380/914/920/923/925/926/933/940/941/942/959	40
hsa04659	Th17 cell differentiation	32/356	108/8098	1.23674e-18	4.94697e-17	3.99229e-17	10148/112744/246778/30009/3109/3111/3112/3113/3115/3117/3118/3122/3127/3458/3558/3559/3560/3561/3594/3605/3662/3932/50615/50616/50943/59067/7535/915/916/917/919/920	32
hsa05330	Allograft rejection	20/356	38/8098	7.00688e-18	2.06316e-16	1.665e-16	3002/3109/3111/3112/3113/3115/3117/3118/3122/3127/3458/3558/356/3586/5551/7124/940/941/942/959	20
hsa05340	Primary immunodeficiency	20/356	38/8098	7.00688e-18	2.06316e-16	1.665e-16	115650/23495/29851/3543/3561/3575/3932/4261/57379/5788/695/7535/915/916/920/925/926/930/959/973	20
hsa04062	Chemokine signaling pathway	41/356	192/8098	7.73684e-18	2.06316e-16	1.665e-16	10235/10563/10663/10803/1230/1233/1234/1235/1236/1237/1794/2268/23533/2829/2833/3627/3702/388372/4283/5294/5579/5880/6348/6351/6352/6355/6357/6358/6361/6362/6363/6366/6368/6373/643/653361/6846/729230/7454/7852/9560	41
hsa05332	Graft-versus-host disease	20/356	42/8098	9.12035e-17	2.1102e-15	1.70297e-15	3002/3109/3111/3112/3113/3115/3117/3118/3122/3127/3458/3558/356/3821/3824/5551/7124/940/941/942	20
hsa05321	Inflammatory bowel disease	24/356	65/8098	9.67176e-17	2.1102e-15	1.70297e-15	112744/30009/3109/3111/3112/3113/3115/3117/3118/3122/3127/3458/3558/3561/3586/3594/3605/50615/50616/50943/59067/7099/7124/8807	24
hsa04940	Type I diabetes mellitus	19/356	43/8098	3.14107e-15	6.28213e-14	5.06979e-14	3002/3109/3111/3112/3113/3115/3117/3118/3122/3127/3458/3558/356/4049/5551/7124/940/941/942	19
hsa04650	Natural killer cell mediated cytotoxicity	30/356	131/8098	3.49392e-14	6.45032e-13	5.20552e-13	100528032/10870/117157/1437/2207/2214/22914/259197/3002/3458/356/3683/3689/3821/3822/3823/3824/3932/3937/4068/51744/5551/5579/5880/7124/7305/7535/919/9437/962	30
hsa05140	Leishmaniasis	23/356	77/8098	8.47739e-14	1.45327e-12	1.17281e-12	1378/1536/2209/2214/3109/3111/3112/3113/3115/3117/3118/3122/3127/3458/3586/3676/3684/3689/4843/5579/653361/7099/7124	23
hsa05323	Rheumatoid arthritis	25/356	93/8098	1.01474e-13	1.62358e-12	1.31026e-12	10673/1437/1493/245972/3109/3111/3112/3113/3115/3117/3118/3122/3127/3458/3605/3683/3689/4050/6348/6352/7099/7124/940/941/942	25
hsa05150	Staphylococcus aureus infection	25/356	96/8098	2.24738e-13	3.37107e-12	2.72051e-12	2209/2213/2214/2357/2358/2359/3109/3111/3112/3113/3115/3117/3118/3122/3127/3586/3683/3684/3689/5724/6404/712/713/714/719	25
hsa05320	Autoimmune thyroid disease	19/356	53/8098	3.1171e-13	4.40062e-12	3.55138e-12	1493/3002/3109/3111/3112/3113/3115/3117/3118/3122/3127/3558/356/3586/5551/940/941/942/959	19
hsa04658	Th1 and Th2 cell differentiation	24/356	92/8098	6.61347e-13	8.81796e-12	7.11625e-12	30009/3109/3111/3112/3113/3115/3117/3118/3122/3127/3458/3558/3559/3560/3561/3594/3932/7535/864/915/916/917/919/920	24
hsa04660	T cell receptor signaling pathway	23/356	104/8098	8.03891e-11	9.83467e-10	7.93675e-10	1437/1493/29851/3458/3558/3586/3702/3932/3937/5133/5788/7124/7535/915/916/917/919/920/925/926/940/9402/959	23
hsa04612	Antigen processing and presentation	20/356	78/8098	8.19556e-11	9.83467e-10	7.93675e-10	3109/3111/3112/3113/3115/3117/3118/3122/3127/3458/3821/3822/3823/3824/4261/7124/8302/920/925/926	20
hsa05310	Asthma	13/356	31/8098	1.85493e-10	2.07573e-09	1.67515e-09	2207/3109/3111/3112/3113/3115/3117/3118/3122/3127/3586/7124/959	13
hsa05152	Tuberculosis	30/356	180/8098	1.90275e-10	2.07573e-09	1.67515e-09	11151/1378/2207/2209/2213/2214/245972/26253/30835/3109/3111/3112/3113/3115/3117/3118/3122/3127/3458/3586/3587/3684/3687/3689/4261/4360/4843/7099/7124/929	30
hsa04380	Osteoclast differentiation	25/356	128/8098	2.06047e-10	2.15006e-09	1.73513e-09	10288/10326/10859/10990/11006/11024/126014/1436/2209/2213/2214/23547/3458/353514/3932/3937/54209/55423/653361/6688/695/7124/7305/79168/814	25
hsa05416	Viral myocarditis	17/356	60/8098	4.02083e-10	4.02083e-09	3.24488e-09	3109/3111/3112/3113/3115/3117/3118/3122/3127/3683/3689/5551/5880/940/941/942/959	17
hsa04662	B cell receptor signaling pathway	19/356	82/8098	1.59754e-09	1.53364e-08	1.23767e-08	10288/10859/10990/11006/11024/118788/1380/2213/23547/353514/5579/5880/695/79168/930/933/971/973/974	19
hsa05322	Systemic lupus erythematosus	23/356	136/8098	2.0334e-08	1.87698e-07	1.51476e-07	1511/2209/2214/3109/3111/3112/3113/3115/3117/3118/3122/3127/3458/3586/712/7124/713/714/730/940/941/942/959	23
hsa04145	Phagosome	24/356	152/8098	3.96249e-08	3.52222e-07	2.84249e-07	11151/1536/2209/2213/2214/245972/30835/3109/3111/3112/3113/3115/3117/3118/3122/3127/3684/3689/4360/4481/653361/7099/8685/929	24
hsa05145	Toxoplasmosis	20/356	112/8098	6.82642e-08	5.85122e-07	4.72203e-07	1234/23533/3109/3111/3112/3113/3115/3117/3118/3122/3127/3458/3586/3587/4261/4843/5294/7099/7124/959	20
hsa04064	NF-kappa B signaling pathway	19/356	104/8098	1.00096e-07	8.28381e-07	6.68518e-07	10673/115650/388372/3932/4049/4050/5579/597/6351/6357/6363/6366/695/7099/7124/7535/929/9560/959	19
hsa05144	Malaria	12/356	50/8098	1.15851e-06	9.26807e-06	7.4795e-06	100528032/1378/22914/2532/3458/3586/3683/3689/3820/7099/7124/959	12
hsa05166	Human T-cell leukemia virus 1 infection	26/356	222/8098	4.29916e-06	3.32838e-05	2.68606e-05	115650/1437/3109/3111/3112/3113/3115/3117/3118/3122/3127/3558/3559/3560/3561/3683/3689/3932/4049/6688/7124/84699/915/916/917/920	26
hsa05142	Chagas disease	16/356	102/8098	8.30321e-06	6.22741e-05	5.02563e-05	3458/3558/356/3586/4843/6348/6352/7099/712/7124/713/714/915/916/917/919	16
hsa04620	Toll-like receptor signaling pathway	15/356	104/8098	4.42237e-05	0.000321627	0.000259559	3627/388372/4283/51284/51311/6348/6351/6352/6373/7099/7124/929/941/942/9560	15
hsa05164	Influenza A	20/356	172/8098	6.19914e-05	0.000437586	0.00035314	114548/23430/3109/3111/3112/3113/3115/3117/3118/3122/3127/3458/356/3627/4261/51284/5579/6352/7099/7124	20
hsa04630	JAK-STAT signaling pathway	19/356	162/8098	8.40626e-05	0.000576429	0.000465188	11009/116379/1437/1439/2688/3458/3558/3559/3560/3561/3575/3581/3586/3587/3594/5008/50615/50616/59067	19
hsa05133	Pertussis	12/356	76/8098	0.00010541	0.000702733	0.000567118	114548/3394/3586/3684/3689/4843/7099/712/7124/713/714/929	12
hsa05146	Amoebiasis	14/356	102/8098	0.000137001	0.000888654	0.000717159	1437/1511/3458/3586/3684/3689/4843/5579/7099/7124/910/911/912/929	14
hsa05169	Epstein-Barr virus infection	21/356	202/8098	0.000205591	0.00129847	0.00104789	1380/2208/3109/3111/3112/3113/3115/3117/3118/3122/3127/3627/3683/695/7124/864/915/916/917/919/930	21
hsa04613	Neutrophil extracellular trap formation	20/356	190/8098	0.000245831	0.00151281	0.00122086	1378/1511/1536/177/2209/2214/2357/2358/2359/27180/3683/3684/3689/51284/51311/5579/5880/6404/653361/7099	20
hsa04610	Complement and coagulation cascades	12/356	85/8098	0.000313142	0.00186332	0.00150373	11326/1378/1380/2162/3684/3687/3689/712/713/714/719/730	12
hsa05135	Yersinia infection	16/356	137/8098	0.000318317	0.00186332	0.00150373	114548/2533/3558/3586/3676/3932/3937/5880/7099/7124/7454/7456/7535/920/925/926	16
hsa05235	PD-L1 expression and PD-1 checkpoint pathway in cancer	12/356	89/8098	0.000482426	0.00275672	0.00222472	29126/3458/3932/5133/7099/7535/915/916/917/919/920/940	12
hsa05202	Transcriptional misregulation in cancer	18/356	192/8098	0.00191822	0.0107064	0.00864022	1436/1437/171558/2209/2313/2322/3002/3560/3684/3695/4318/5079/597/64919/6688/7490/929/942	18
hsa04080	Neuroactive ligand-receptor interaction	27/356	343/8098	0.00229232	0.0125036	0.0100906	1142/116443/1269/148/1511/155/2357/2358/2359/257313/2688/27334/286530/3001/3362/5023/5026/5027/5173/53829/57105/5724/5729/5734/6753/719/9340	27
hsa05162	Measles	14/356	139/8098	0.00310484	0.0165592	0.0133635	2213/30835/3558/3559/356/3560/3561/51284/6504/7099/915/916/917/940	14
hsa04670	Leukocyte transendothelial migration	12/356	114/8098	0.00419941	0.02191	0.0176817	1536/3676/3683/3684/3689/3702/4318/51208/5579/5880/653361/7852	12
hsa05221	Acute myeloid leukemia	8/356	67/8098	0.00872258	0.0445408	0.0359452	1436/1437/2209/2322/3684/597/6688/929	8

## Sheet: Down-reglatued KEGG
Enriched KEGGs of the down-regulated genes in the IMMUNITY_H cohort
ID	Description	GeneRatio	BgRatio	pvalue	p.adjust	qvalue	geneID	Count
hsa04060	Cytokine-cytokine receptor interaction	72/356	295/8098	3.4032e-35	8.16769e-33	6.59147e-33	10148/10563/10663/10673/10803/11009/112744/115650/1230/1233/1234/1235/1236/1237/1436/1437/1439/23495/246778/2688/2829/2833/3458/3558/3559/356/3560/3561/3575/3581/3586/3587/3594/3603/3604/3605/3627/388372/4049/4050/4283/5008/50615/50616/55801/59067/608/6348/6351/6352/6355/6357/6358/6361/6362/6363/6366/6368/6373/643/6846/7124/729230/7852/8807/920/939/943/944/9560/959/970	72
hsa04061	Viral protein interaction with cytokine and cytokine receptor	41/356	100/8098	4.70974e-30	5.65169e-28	4.56101e-28	10563/10803/11009/1230/1233/1234/1235/1236/1237/1436/2829/2833/3558/3559/3560/3561/3586/3587/3627/388372/4049/4283/6348/6351/6352/6355/6357/6358/6361/6362/6363/6366/6368/6373/643/6846/7124/729230/7852/8807/9560	41
hsa04640	Hematopoietic cell lineage	39/356	99/8098	7.93385e-28	6.34708e-26	5.12221e-26	1378/1380/1436/1437/2208/2209/2322/3109/3111/3112/3113/3115/3117/3118/3122/3127/3559/3575/3581/3676/3684/7124/910/911/912/914/915/916/917/920/921/925/926/929/930/931/933/945/951	39
hsa04672	Intestinal immune network for IgA production	25/356	49/8098	1.25739e-21	7.54437e-20	6.08844e-20	10673/10803/115650/23495/29851/3109/3111/3112/3113/3115/3117/3118/3122/3127/3558/3586/3676/3695/57379/608/7852/940/941/942/959	25
hsa04514	Cell adhesion molecules	40/356	149/8098	2.68624e-21	1.28939e-19	1.04056e-19	10666/1493/201633/29126/29851/3109/3111/3112/3113/3115/3117/3118/3122/3127/3385/3676/3683/3684/3689/3695/3897/51208/5133/57863/5788/6402/6404/6614/6693/80380/914/920/923/925/926/933/940/941/942/959	40
hsa04659	Th17 cell differentiation	32/356	108/8098	1.23674e-18	4.94697e-17	3.99229e-17	10148/112744/246778/30009/3109/3111/3112/3113/3115/3117/3118/3122/3127/3458/3558/3559/3560/3561/3594/3605/3662/3932/50615/50616/50943/59067/7535/915/916/917/919/920	32
hsa05330	Allograft rejection	20/356	38/8098	7.00688e-18	2.06316e-16	1.665e-16	3002/3109/3111/3112/3113/3115/3117/3118/3122/3127/3458/3558/356/3586/5551/7124/940/941/942/959	20
hsa05340	Primary immunodeficiency	20/356	38/8098	7.00688e-18	2.06316e-16	1.665e-16	115650/23495/29851/3543/3561/3575/3932/4261/57379/5788/695/7535/915/916/920/925/926/930/959/973	20
hsa04062	Chemokine signaling pathway	41/356	192/8098	7.73684e-18	2.06316e-16	1.665e-16	10235/10563/10663/10803/1230/1233/1234/1235/1236/1237/1794/2268/23533/2829/2833/3627/3702/388372/4283/5294/5579/5880/6348/6351/6352/6355/6357/6358/6361/6362/6363/6366/6368/6373/643/653361/6846/729230/7454/7852/9560	41
hsa05332	Graft-versus-host disease	20/356	42/8098	9.12035e-17	2.1102e-15	1.70297e-15	3002/3109/3111/3112/3113/3115/3117/3118/3122/3127/3458/3558/356/3821/3824/5551/7124/940/941/942	20
hsa05321	Inflammatory bowel disease	24/356	65/8098	9.67176e-17	2.1102e-15	1.70297e-15	112744/30009/3109/3111/3112/3113/3115/3117/3118/3122/3127/3458/3558/3561/3586/3594/3605/50615/50616/50943/59067/7099/7124/8807	24
hsa04940	Type I diabetes mellitus	19/356	43/8098	3.14107e-15	6.28213e-14	5.06979e-14	3002/3109/3111/3112/3113/3115/3117/3118/3122/3127/3458/3558/356/4049/5551/7124/940/941/942	19
hsa04650	Natural killer cell mediated cytotoxicity	30/356	131/8098	3.49392e-14	6.45032e-13	5.20552e-13	100528032/10870/117157/1437/2207/2214/22914/259197/3002/3458/356/3683/3689/3821/3822/3823/3824/3932/3937/4068/51744/5551/5579/5880/7124/7305/7535/919/9437/962	30
hsa05140	Leishmaniasis	23/356	77/8098	8.47739e-14	1.45327e-12	1.17281e-12	1378/1536/2209/2214/3109/3111/3112/3113/3115/3117/3118/3122/3127/3458/3586/3676/3684/3689/4843/5579/653361/7099/7124	23
hsa05323	Rheumatoid arthritis	25/356	93/8098	1.01474e-13	1.62358e-12	1.31026e-12	10673/1437/1493/245972/3109/3111/3112/3113/3115/3117/3118/3122/3127/3458/3605/3683/3689/4050/6348/6352/7099/7124/940/941/942	25
hsa05150	Staphylococcus aureus infection	25/356	96/8098	2.24738e-13	3.37107e-12	2.72051e-12	2209/2213/2214/2357/2358/2359/3109/3111/3112/3113/3115/3117/3118/3122/3127/3586/3683/3684/3689/5724/6404/712/713/714/719	25
hsa05320	Autoimmune thyroid disease	19/356	53/8098	3.1171e-13	4.40062e-12	3.55138e-12	1493/3002/3109/3111/3112/3113/3115/3117/3118/3122/3127/3558/356/3586/5551/940/941/942/959	19
hsa04658	Th1 and Th2 cell differentiation	24/356	92/8098	6.61347e-13	8.81796e-12	7.11625e-12	30009/3109/3111/3112/3113/3115/3117/3118/3122/3127/3458/3558/3559/3560/3561/3594/3932/7535/864/915/916/917/919/920	24
hsa04660	T cell receptor signaling pathway	23/356	104/8098	8.03891e-11	9.83467e-10	7.93675e-10	1437/1493/29851/3458/3558/3586/3702/3932/3937/5133/5788/7124/7535/915/916/917/919/920/925/926/940/9402/959	23
hsa04612	Antigen processing and presentation	20/356	78/8098	8.19556e-11	9.83467e-10	7.93675e-10	3109/3111/3112/3113/3115/3117/3118/3122/3127/3458/3821/3822/3823/3824/4261/7124/8302/920/925/926	20
hsa05310	Asthma	13/356	31/8098	1.85493e-10	2.07573e-09	1.67515e-09	2207/3109/3111/3112/3113/3115/3117/3118/3122/3127/3586/7124/959	13
hsa05152	Tuberculosis	30/356	180/8098	1.90275e-10	2.07573e-09	1.67515e-09	11151/1378/2207/2209/2213/2214/245972/26253/30835/3109/3111/3112/3113/3115/3117/3118/3122/3127/3458/3586/3587/3684/3687/3689/4261/4360/4843/7099/7124/929	30
hsa04380	Osteoclast differentiation	25/356	128/8098	2.06047e-10	2.15006e-09	1.73513e-09	10288/10326/10859/10990/11006/11024/126014/1436/2209/2213/2214/23547/3458/353514/3932/3937/54209/55423/653361/6688/695/7124/7305/79168/814	25
hsa05416	Viral myocarditis	17/356	60/8098	4.02083e-10	4.02083e-09	3.24488e-09	3109/3111/3112/3113/3115/3117/3118/3122/3127/3683/3689/5551/5880/940/941/942/959	17
hsa04662	B cell receptor signaling pathway	19/356	82/8098	1.59754e-09	1.53364e-08	1.23767e-08	10288/10859/10990/11006/11024/118788/1380/2213/23547/353514/5579/5880/695/79168/930/933/971/973/974	19
hsa05322	Systemic lupus erythematosus	23/356	136/8098	2.0334e-08	1.87698e-07	1.51476e-07	1511/2209/2214/3109/3111/3112/3113/3115/3117/3118/3122/3127/3458/3586/712/7124/713/714/730/940/941/942/959	23
hsa04145	Phagosome	24/356	152/8098	3.96249e-08	3.52222e-07	2.84249e-07	11151/1536/2209/2213/2214/245972/30835/3109/3111/3112/3113/3115/3117/3118/3122/3127/3684/3689/4360/4481/653361/7099/8685/929	24
hsa05145	Toxoplasmosis	20/356	112/8098	6.82642e-08	5.85122e-07	4.72203e-07	1234/23533/3109/3111/3112/3113/3115/3117/3118/3122/3127/3458/3586/3587/4261/4843/5294/7099/7124/959	20
hsa04064	NF-kappa B signaling pathway	19/356	104/8098	1.00096e-07	8.28381e-07	6.68518e-07	10673/115650/388372/3932/4049/4050/5579/597/6351/6357/6363/6366/695/7099/7124/7535/929/9560/959	19
hsa05144	Malaria	12/356	50/8098	1.15851e-06	9.26807e-06	7.4795e-06	100528032/1378/22914/2532/3458/3586/3683/3689/3820/7099/7124/959	12
hsa05166	Human T-cell leukemia virus 1 infection	26/356	222/8098	4.29916e-06	3.32838e-05	2.68606e-05	115650/1437/3109/3111/3112/3113/3115/3117/3118/3122/3127/3558/3559/3560/3561/3683/3689/3932/4049/6688/7124/84699/915/916/917/920	26
hsa05142	Chagas disease	16/356	102/8098	8.30321e-06	6.22741e-05	5.02563e-05	3458/3558/356/3586/4843/6348/6352/7099/712/7124/713/714/915/916/917/919	16
hsa04620	Toll-like receptor signaling pathway	15/356	104/8098	4.42237e-05	0.000321627	0.000259559	3627/388372/4283/51284/51311/6348/6351/6352/6373/7099/7124/929/941/942/9560	15
hsa05164	Influenza A	20/356	172/8098	6.19914e-05	0.000437586	0.00035314	114548/23430/3109/3111/3112/3113/3115/3117/3118/3122/3127/3458/356/3627/4261/51284/5579/6352/7099/7124	20
hsa04630	JAK-STAT signaling pathway	19/356	162/8098	8.40626e-05	0.000576429	0.000465188	11009/116379/1437/1439/2688/3458/3558/3559/3560/3561/3575/3581/3586/3587/3594/5008/50615/50616/59067	19
hsa05133	Pertussis	12/356	76/8098	0.00010541	0.000702733	0.000567118	114548/3394/3586/3684/3689/4843/7099/712/7124/713/714/929	12
hsa05146	Amoebiasis	14/356	102/8098	0.000137001	0.000888654	0.000717159	1437/1511/3458/3586/3684/3689/4843/5579/7099/7124/910/911/912/929	14
hsa05169	Epstein-Barr virus infection	21/356	202/8098	0.000205591	0.00129847	0.00104789	1380/2208/3109/3111/3112/3113/3115/3117/3118/3122/3127/3627/3683/695/7124/864/915/916/917/919/930	21
hsa04613	Neutrophil extracellular trap formation	20/356	190/8098	0.000245831	0.00151281	0.00122086	1378/1511/1536/177/2209/2214/2357/2358/2359/27180/3683/3684/3689/51284/51311/5579/5880/6404/653361/7099	20
hsa04610	Complement and coagulation cascades	12/356	85/8098	0.000313142	0.00186332	0.00150373	11326/1378/1380/2162/3684/3687/3689/712/713/714/719/730	12
hsa05135	Yersinia infection	16/356	137/8098	0.000318317	0.00186332	0.00150373	114548/2533/3558/3586/3676/3932/3937/5880/7099/7124/7454/7456/7535/920/925/926	16
hsa05235	PD-L1 expression and PD-1 checkpoint pathway in cancer	12/356	89/8098	0.000482426	0.00275672	0.00222472	29126/3458/3932/5133/7099/7535/915/916/917/919/920/940	12
hsa05202	Transcriptional misregulation in cancer	18/356	192/8098	0.00191822	0.0107064	0.00864022	1436/1437/171558/2209/2313/2322/3002/3560/3684/3695/4318/5079/597/64919/6688/7490/929/942	18
hsa04080	Neuroactive ligand-receptor interaction	27/356	343/8098	0.00229232	0.0125036	0.0100906	1142/116443/1269/148/1511/155/2357/2358/2359/257313/2688/27334/286530/3001/3362/5023/5026/5027/5173/53829/57105/5724/5729/5734/6753/719/9340	27
hsa05162	Measles	14/356	139/8098	0.00310484	0.0165592	0.0133635	2213/30835/3558/3559/356/3560/3561/51284/6504/7099/915/916/917/940	14
hsa04670	Leukocyte transendothelial migration	12/356	114/8098	0.00419941	0.02191	0.0176817	1536/3676/3683/3684/3689/3702/4318/51208/5579/5880/653361/7852	12
hsa05221	Acute myeloid leukemia	8/356	67/8098	0.00872258	0.0445408	0.0359452	1436/1437/2209/2322/3684/597/6688/929	8
