# Supplementary material for: Multi-Omics Signatures Identification for LUAD Prognosis Prediction Model Based on the Integrative Analysis of Immune and Hypoxia Signals
Source: Front Cell Dev Biol. 2022 Mar 10;10:840466. doi: 10.3389/fcell.2022.840466 (PMC8960258; doi:10.3389/fcell.2022.840466)
Supplement: Supplementary file 11 [file Table7.XLSX]

## Sheet: Sheet1
ID	Description	setSize	enrichmentScore	NES	pvalue	p.adjust	qvalues	rank	leading_edge	core_enrichment
KEGG_OLFACTORY_TRANSDUCTION	KEGG_OLFACTORY_TRANSDUCTION	290	-0.743373	-5.04034	1e-10	9.1e-09	5.42105e-09	1921	tags=73%, list=12%, signal=65%	OR52H1/OR52B6/OR52K1/OR1N1/OR11G2/OR5K2/OR52E8/OR11A1/OR7A5/OR51G2/OR2B11/OR11H6/OR6C68/OR7C2/OR56B4/OR2S2/OR4D9/OR10S1/OR52L1/OR2V2/OR51E2/OR56A5/OR4F5/OR1M1/OR51F2/OR6C70/OR5AC2/OR5AU1/OR4K1/OR51B5/OR5P3/OR1L6/OR4K2/OR10A3/OR6C1/OR7G2/OR10H2/OR10P1/OR51B4/OR2W1/OR1F1/OR52B4/OR52E4/OR5AS1/OR4A15/OR1C1/GUCA1C/OR52B2/OR4D10/OR52I1/OR10V1/OR11H4/OR6C3/OR2T1/OR4D11/OR4S1/OR51A7/OR8B8/OR6X1/OR8K1/OR5…
KEGG_PATHWAYS_IN_CANCER	KEGG_PATHWAYS_IN_CANCER	290	0.447454	2.23298	1e-10	9.1e-09	5.42105e-09	3662	tags=44%, list=23%, signal=35%	CDC42/RASSF5/SUFU/CASP8/FGF5/RALGDS/TGFB2/STAT5A/RASSF1/WNT3/MECOM/FGFR2/TRAF3/BCL2L1/TCF7/PAX8/APC/RUNX1/TCF7L2/PLCG1/TRAF5/TRAF1/STK4/RARA/STAT3/MAX/APC2/PIK3CD/WNT7B/DAPK2/WNT5A/TGFBR2/FGF8/JAK1/EGFR/CDKN2A/PIK3CG/FOXO1/PRKCB/CTNNB1/SHH/WNT5B/BID/ETS1/PRKCA/CDH1/PIK3R1/RET/PDGFRB/ITGA6/FGF1/E2F1/FZD2/NFKBIA/WNT6/FGF12/FAS/FASLG/SMAD3/CSF3R/AXIN1/STAT5B/COL4A2/COL4A1/LAMA5/GLI2/LAMC1/DCC/FGF17/…
KEGG_REGULATION_OF_ACTIN_CYTOSKELETON	KEGG_REGULATION_OF_ACTIN_CYTOSKELETON	186	0.448789	2.1691	3.0665e-10	1.86034e-08	1.10824e-08	3735	tags=44%, list=23%, signal=34%	CDC42/FGF5/ARHGEF1/ARHGEF4/FGFR2/CSK/IQGAP1/APC/ARPC2/ITGB5/ITGAL/TIAM2/GNG12/LIMK1/MYH10/APC2/PIK3CD/FGF8/EGFR/NCKAP1L/ITGA4/MYL9/PIK3CG/PXN/PIP4K2A/ITGB4/ARHGEF7/PAK1/PIK3R1/PFN3/PDGFRB/ITGA6/ITGB2/DOCK1/PPP1CC/ITGB3/ITGA5/FGF1/FGF12/VAV2/ITGB6/SLC9A1/BAIAP2/CYFIP2/ACTN1/ARPC1B/MYH14/CYFIP1/FGF17/MOS/VAV1/PIK3CA/PIK3R5/ARPC5/MYH9/MYLK/PPP1CA/WASL/FGF19/GNA13/F2R/MAP2K2/FGF3/BCAR1/PIP5K1C/PIK3R2…
KEGG_NATURAL_KILLER_CELL_MEDIATED_CYTOTOXICITY	KEGG_NATURAL_KILLER_CELL_MEDIATED_CYTOTOXICITY	99	0.49668	2.22661	2.47555e-08	1.12638e-06	6.71005e-07	4305	tags=58%, list=27%, signal=42%	NFATC2/HLA-E/PTPN6/PPP3CC/IFNAR1/ITGAL/PLCG1/HLA-B/TNF/CD247/SH3BP2/FYN/LCK/ULBP1/PIK3CD/TNFSF10/PIK3CG/PRKCB/NCR3/BID/PRKCA/HLA-G/PAK1/PIK3R1/NFAT5/ITGB2/VAV2/FAS/FASLG/PTK2B/ZAP70/LAT/NFATC1/VAV1/PIK3CA/PIK3R5/MAP2K2/PRF1/GRB2/CD48/PIK3R2/NFATC3/NFATC4/VAV3/KRAS/HLA-C/CD244/ICAM1/PRKCG/NCR2/FCER1G/SHC3/MICA/RAET1E/PPP3CB/TNFRSF10C/CSF2
KEGG_CELL_ADHESION_MOLECULES_CAMS	KEGG_CELL_ADHESION_MOLECULES_CAMS	113	0.480058	2.18341	5.09617e-08	1.85501e-06	1.10506e-06	4930	tags=59%, list=31%, signal=41%	HLA-DPA1/PTPRF/HLA-DMA/HLA-E/HLA-F/HLA-DMB/ITGAL/CD28/CD8A/HLA-B/CD58/HLA-DOA/ESAM/ICAM3/CD6/ITGA4/SELPLG/SPN/MPZ/CD40/PTPRC/HLA-G/CDH1/VCAM1/NRCAM/CD34/CD226/CNTNAP1/CLDN11/ITGA6/ITGB2/CD4/HLA-DRB1/CLDN16/CD2/PDCD1LG2/CD80/CD276/SDC3/NLGN2/CD86/HLA-DOB/NRXN2/CLDN14/CLDN18/CLDN22/HLA-DQA1/F11R/ITGB7/HLA-C/CDH3/ICAM1/CLDN1/NRXN1/ICOS/CD22/CLDN9/ITGB8/CLDN5/SDC1/ITGA9/ITGB1/ITGA8/CADM1/CLDN6/CLDN19…
KEGG_ENDOCYTOSIS	KEGG_ENDOCYTOSIS	156	0.441856	2.10338	7.85002e-08	2.38117e-06	1.41851e-06	4534	tags=47%, list=28%, signal=34%	CDC42/NEDD4L/ASAP2/HLA-E/PRKCZ/FGFR2/ADRB3/HLA-F/PARD3/ARRB2/HLA-B/EHD1/ACAP1/TFRC/ARAP1/RAB11FIP1/EGFR/EPS15/GRK6/GRK5/EHD4/PSD4/AGAP1/HLA-G/RET/HSPA2/CLTCL1/IL2RA/CLTC/GRK7/RAB31/ARAP2/DNAJC6/PARD6G/ACAP2/VPS37C/PSD3/IL2RB/CCR5/SRC/EPN1/F2R/AP2A2/NTRK1/PIP5K1C/LDLRAP1/SMURF1/IGF1R/IQSEC1/RAB22A/CSF1R/PDGFRA/GRK4/STAM2/DNM3/IQSEC3/HLA-C/PLD1/CXCR2/VPS45/ARAP3/EPN2/SH3GLB1/KDR/PSD/VPS37D/PARD6A/A…
KEGG_WNT_SIGNALING_PATHWAY	KEGG_WNT_SIGNALING_PATHWAY	132	0.442145	2.05315	3.50985e-07	9.1256e-06	5.4363e-06	3565	tags=40%, list=22%, signal=31%	PPP2R5C/NFATC2/WNT3/PPP3CC/TCF7/APC/TCF7L2/CCND3/SFRP5/WIF1/CCND2/APC2/WNT7B/WNT5A/CUL1/NLK/PRKCB/CTNNB1/WNT5B/LRP5/PRKCA/PPP2R5A/NFAT5/FZD2/WNT6/SMAD3/AXIN1/SOX17/NFATC1/SFRP2/TBL1XR1/CTBP2/FZD10/WNT1/WNT3A/EP300/FBXW11/WNT10A/FZD4/SFRP1/FZD5/TCF7L1/CAMK2G/CCND1/WNT16/DKK2/NFATC3/AXIN2/NFATC4/WNT2/CTBP1/LEF1/PLCB4
KEGG_MAPK_SIGNALING_PATHWAY	KEGG_MAPK_SIGNALING_PATHWAY	233	0.380123	1.86729	4.51159e-07	1.02639e-05	6.1144e-06	4571	tags=42%, list=29%, signal=31%	CDC42/MAP3K1/NFATC2/FGF5/TGFB2/DUSP16/PPP3CC/MECOM/FGFR2/RPS6KA2/MAP3K5/MAP4K1/NTF3/ARRB2/TNF/GNG12/STK4/MAP3K6/MAX/MAP3K14/TGFBR2/FGF8/EGFR/CACNA1I/NF1/CACNA1A/NLK/MAP4K4/PRKCB/MEF2C/MAPK8IP2/PTPN7/PRKCA/RPS6KA1/PAK1/RPS6KA4/MAPT/HSPA2/PDGFRB/DAXX/FGF1/FGF12/DUSP5/FAS/FASLG/MAPKAPK2/DUSP10/FLNB/FGF17/MOS/DUSP7/DUSP2/BDNF/RASGRP2/FGF19/TAOK3/MAP2K2/CACNA1C/FGF3/CACNB4/RASGRF1/TGFBR1/NTRK1/GRB2/MA…
KEGG_TYPE_I_DIABETES_MELLITUS	KEGG_TYPE_I_DIABETES_MELLITUS	38	0.625673	2.34982	5.38857e-07	1.08969e-05	6.49149e-06	2885	tags=61%, list=18%, signal=50%	HLA-DPA1/HLA-DMA/HLA-E/HLA-F/HLA-DMB/CD28/GAD1/HLA-B/TNF/HLA-DOA/PTPRN2/LTA/HLA-G/FAS/FASLG/HLA-DRB1/GAD2/CD80/IL2/CPE/CD86/PRF1/HLA-DOB
KEGG_AXON_GUIDANCE	KEGG_AXON_GUIDANCE	118	0.448818	2.06047	9.97955e-07	1.81628e-05	1.08199e-05	3756	tags=45%, list=24%, signal=35%	CDC42/NFATC2/NCK2/PPP3CC/GNAI2/EFNB2/SLIT2/SEMA4A/LIMK1/FYN/SEMA4D/SRGAP1/PLXNA2/EPHB3/PLXNA1/ABLIM2/NTN1/PAK1/EPHA2/NFAT5/NGEF/SEMA3F/NRP1/CXCL12/SEMA3C/EPHB2/PLXNB1/SEMA7A/NTN4/RHOD/NFATC1/PLXNB2/DCC/SEMA5B/SEMA3A/ABLIM1/SEMA3B/EPHA4/EFNA5/EPHB6/LIMK2/NFATC3/ARHGEF12/ROBO3/ROBO1/SEMA4G/DPYSL5/NFATC4/RGS3/KRAS/SLIT1/PLXNC1/NTNG1
KEGG_LEUKOCYTE_TRANSENDOTHELIAL_MIGRATION	KEGG_LEUKOCYTE_TRANSENDOTHELIAL_MIGRATION	101	0.463135	2.07677	1.35652e-06	2.24443e-05	1.33705e-05	6043	tags=68%, list=38%, signal=43%	CDC42/RASSF5/GNAI2/NCF4/ITGAL/PLCG1/SIPA1/RAPGEF3/ESAM/PIK3CD/ITGA4/MYL9/PIK3CG/NOX3/PRKCB/CTNNB1/PXN/PRKCA/VCAM1/PIK3R1/CLDN11/ITGB2/CXCL12/VAV2/PTK2B/CLDN16/NCF2/TXK/ACTN1/CYBA/VAV1/PIK3CA/PIK3R5/BCAR1/PIK3R2/CLDN14/CLDN18/CLDN22/ITK/RHOH/VAV3/F11R/MYL12A/ICAM1/RAP1A/CLDN1/PRKCG/CTNNA2/CLDN9/MMP9/CLDN5/PTK2/ITGB1/EZR/CLDN6/CLDN19/CDH5/CTNNA1/CLDN15/PIK3R3/PLCG2/RAC2/CXCR4/PIK3CB/PECAM1/MAPK12/C…
KEGG_PHOSPHATIDYLINOSITOL_SIGNALING_SYSTEM	KEGG_PHOSPHATIDYLINOSITOL_SIGNALING_SYSTEM	68	0.515431	2.17071	1.64187e-06	2.49016e-05	1.48344e-05	4063	tags=51%, list=26%, signal=38%	ITPK1/PLCG1/DGKA/ITPKB/ITPKA/DGKG/PIK3CD/PIK3CG/PRKCB/DGKZ/PIP4K2A/PRKCA/PIK3R1/ITPR1/SYNJ2/INPP4A/INPP1/INPP5D/ITPR3/PIK3CA/PIK3R5/INPP5B/INPP5A/CALM1/PLCD3/PIP5K1C/PIK3R2/PIK3C2B/ITPR2/DGKI/PLCB4/INPP5K/PRKCG/DGKE/PIK3C2G
KEGG_T_CELL_RECEPTOR_SIGNALING_PATHWAY	KEGG_T_CELL_RECEPTOR_SIGNALING_PATHWAY	97	0.46021	2.0582	2.09204e-06	2.92886e-05	1.74478e-05	4545	tags=54%, list=29%, signal=39%	CDC42/NFATC2/NCK2/PTPN6/PPP3CC/CD28/NFKBIE/PLCG1/CD8A/TNF/CD247/FYN/LCK/PIK3CD/MAP3K14/PIK3CG/PTPRC/PAK1/PIK3R1/NFAT5/CD4/NFKBIA/VAV2/ZAP70/CD3G/LAT/NFATC1/VAV1/PIK3CA/PIK3R5/CD3E/IL2/MAP2K2/GRB2/PIK3R2/NFATC3/AKT2/MAP3K8/ITK/IKBKB/NFATC4/VAV3/KRAS/GRAP2/IL5/ICOS/CD3D/PPP3CB/CSF2/CBL/NFKB1/MAP2K1
KEGG_ALLOGRAFT_REJECTION	KEGG_ALLOGRAFT_REJECTION	31	0.625661	2.24781	3.11542e-06	4.05005e-05	2.4127e-05	3579	tags=68%, list=22%, signal=53%	HLA-DPA1/HLA-DMA/HLA-E/HLA-F/HLA-DMB/CD28/HLA-B/TNF/HLA-DOA/CD40/HLA-G/FAS/FASLG/HLA-DRB1/CD80/IL2/CD86/PRF1/HLA-DOB/HLA-DQA1/HLA-C
KEGG_FOCAL_ADHESION	KEGG_FOCAL_ADHESION	180	0.392404	1.88862	5.40025e-06	6.5523e-05	3.90334e-05	4881	tags=49%, list=31%, signal=35%	CDC42/CAPN2/ITGB5/CCND3/FYN/CCND2/VWF/PIK3CD/EGFR/ITGA4/MYL9/CHAD/RAPGEF1/PIK3CG/PRKCB/CTNNB1/PXN/COL2A1/ITGB4/PRKCA/PAK1/PIK3R1/PDGFRB/ITGA6/DOCK1/PPP1CC/ITGB3/ITGA5/VAV2/PARVA/ITGB6/COL4A2/COL4A1/FLNB/ACTN1/LAMA5/TLN2/LAMC1/IGF1/VAV1/PIK3CA/PIK3R5/MYLK/BIRC2/PPP1CA/SRC/LAMA2/BCAR1/RASGRF1/CCND1/GRB2/PIP5K1C/PIK3R2/DIAPH1/IGF1R/TNR/THBS1/IBSP/AKT2/VEGFC/PDGFRA/FLT4/VAV3/PPP1R12A/LAMC2/ITGB7/PGF/…
KEGG_BASAL_CELL_CARCINOMA	KEGG_BASAL_CELL_CARCINOMA	53	0.535656	2.13723	9.89671e-06	0.000112575	6.70632e-05	3547	tags=55%, list=22%, signal=43%	SUFU/WNT3/TCF7/APC/TCF7L2/APC2/WNT7B/WNT5A/CTNNB1/SHH/WNT5B/FZD2/WNT6/AXIN1/GLI2/GLI3/FZD10/WNT1/WNT3A/WNT10A/FZD4/FZD5/TCF7L1/HHIP/WNT16/BMP4/AXIN2/WNT2/LEF1
KEGG_VIRAL_MYOCARDITIS	KEGG_VIRAL_MYOCARDITIS	62	0.500446	2.07175	1.12883e-05	0.000120851	7.19936e-05	2885	tags=40%, list=18%, signal=33%	HLA-DPA1/CASP8/HLA-DMA/HLA-E/HLA-F/HLA-DMB/ITGAL/CD28/HLA-B/HLA-DOA/FYN/MYH10/CD40/BID/HLA-G/ITGB2/HLA-DRB1/CD80/MYH14/MYH9/LAMA2/CCND1/CD86/PRF1/HLA-DOB
KEGG_ADHERENS_JUNCTION	KEGG_ADHERENS_JUNCTION	62	0.49816	2.06228	1.215e-05	0.00012285	7.31842e-05	2997	tags=44%, list=19%, signal=35%	CDC42/PTPRF/PTPN6/IQGAP1/TCF7/PARD3/TCF7L2/FYN/PTPRJ/TGFBR2/EGFR/NLK/CTNNB1/CDH1/FARP2/TJP1/SMAD3/BAIAP2/ACTN1/EP300/SRC/WASL/TCF7L1/SORBS1/TGFBR1/LMO7/IGF1R
KEGG_GRAFT_VERSUS_HOST_DISEASE	KEGG_GRAFT_VERSUS_HOST_DISEASE	30	0.623237	2.22228	1.36116e-05	0.000130384	7.76726e-05	3579	tags=67%, list=22%, signal=52%	HLA-DPA1/HLA-DMA/HLA-E/HLA-F/HLA-DMB/CD28/HLA-B/TNF/HLA-DOA/HLA-G/FAS/FASLG/HLA-DRB1/CD80/IL2/CD86/PRF1/HLA-DOB/HLA-DQA1/HLA-C
KEGG_CHEMOKINE_SIGNALING_PATHWAY	KEGG_CHEMOKINE_SIGNALING_PATHWAY	156	0.400101	1.90461	1.84625e-05	0.000168009	0.000100086	4744	tags=53%, list=30%, signal=37%	CDC42/CCR4/PRKCZ/CSK/ADCY4/GNAI2/PARD3/ARRB2/CXCR6/TIAM2/GNG12/ADCY9/STAT3/CXCL10/PIK3CD/GRK6/PIK3CG/CCR7/GRK5/PRKCB/CCR8/PXN/PAK1/PIK3R1/JAK3/ADCY6/LYN/CXCL12/NFKBIA/VAV2/CXCR5/GNG4/PTK2B/DOCK2/HCK/STAT5B/GRK7/CCL25/FGR/CX3CL1/VAV1/PIK3CA/CCR1/PIK3R5/CCR5/CCL5/RASGRP2/WASL/ADCY8/BCAR1/ADCY1/PPBP/GRB2/GNG7/PIK3R2/AKT2/ITK/IKBKB/GNB2/GRK4/VAV3/CCL24/CXCL5/KRAS/GNB5/PLCB4/CXCR2/RAP1A/SHC3/PRKCD/CX3…
KEGG_NEUROTROPHIN_SIGNALING_PATHWAY	KEGG_NEUROTROPHIN_SIGNALING_PATHWAY	111	0.429334	1.94859	2.79207e-05	0.00024198	0.000144152	3159	tags=34%, list=20%, signal=28%	CDC42/MAP3K1/ARHGDIB/CSK/RPS6KA2/MAP3K5/NTF3/NFKBIE/PLCG1/PIK3CD/GAB1/RAPGEF1/PIK3CG/SH2B3/RPS6KA1/IRAK2/PIK3R1/RPS6KA4/TP73/NFKBIA/SH2B2/FASLG/MAPKAPK2/ZNF274/PIK3CA/PIK3R5/BDNF/NTRK3/MAP2K2/CALM1/CAMK2G/NTRK1/GRB2/PIK3R2/FRS2/MAP3K3/AKT2/IKBKB
KEGG_ACUTE_MYELOID_LEUKEMIA	KEGG_ACUTE_MYELOID_LEUKEMIA	51	0.519677	2.06419	3.30608e-05	0.000273503	0.000162931	3547	tags=55%, list=22%, signal=43%	STAT5A/TCF7/RUNX1/TCF7L2/RARA/STAT3/PIK3CD/PIK3CG/PIK3R1/RPS6KB2/STAT5B/PIK3CA/PIK3R5/ZBTB16/PML/MAP2K2/FLT3/TCF7L1/CCND1/GRB2/PIK3R2/JUP/CCNA1/AKT2/IKBKB/KRAS/SPI1/LEF1
KEGG_ANTIGEN_PROCESSING_AND_PRESENTATION	KEGG_ANTIGEN_PROCESSING_AND_PRESENTATION	51	0.517067	2.05382	3.76192e-05	0.000291168	0.000173454	1723	tags=35%, list=11%, signal=32%	HLA-DPA1/HLA-DMA/HLA-E/B2M/NFYC/HLA-F/TAP1/CD74/HLA-DMB/RFX5/CD8A/HLA-B/HLA-DOA/LTA/HLA-G/HSPA2/CD4/HLA-DRB1
KEGG_MELANOGENESIS	KEGG_MELANOGENESIS	95	0.432085	1.92148	3.83957e-05	0.000291168	0.000173454	3773	tags=44%, list=24%, signal=34%	WNT3/ADCY4/GNAI2/TCF7/TCF7L2/ADCY9/GNAQ/CREB3L2/WNT7B/WNT5A/PRKCB/CTNNB1/WNT5B/PRKCA/ASIP/ADCY6/FZD2/WNT6/FZD10/WNT1/WNT3A/EP300/WNT10A/POMC/ADCY8/FZD4/MAP2K2/GNAS/FZD5/CALM1/TCF7L1/CAMK2G/ADCY1/WNT16/CREB3L1/EDNRB/WNT2/KRAS/LEF1/PLCB4/KITLG/PRKCG
KEGG_INTESTINAL_IMMUNE_NETWORK_FOR_IGA_PRODUCTION	KEGG_INTESTINAL_IMMUNE_NETWORK_FOR_IGA_PRODUCTION	41	0.541898	2.06002	5.46812e-05	0.000398079	0.000237144	4161	tags=61%, list=26%, signal=45%	HLA-DPA1/HLA-DMA/HLA-DMB/CD28/HLA-DOA/PIGR/MAP3K14/ITGA4/CD40/CXCL12/HLA-DRB1/CCL25/CD80/IL2/CD86/HLA-DOB/TNFRSF17/HLA-DQA1/TNFSF13B/TGFB1/ITGB7/TNFRSF13C/IL5/ICOS/TNFRSF13B
KEGG_CALCIUM_SIGNALING_PATHWAY	KEGG_CALCIUM_SIGNALING_PATHWAY	155	0.382048	1.80815	7.80695e-05	0.000546486	0.000325553	4571	tags=46%, list=29%, signal=33%	BST1/GNA11/PPP3CC/ADCY4/ADRB3/PLCG1/GRIN2D/SLC8A3/ADCY9/GNAQ/ITPKB/ITPKA/P2RX1/EGFR/CACNA1I/SPHK2/CACNA1A/PRKCB/PRKCA/PDGFRB/ITPR1/PTK2B/PLN/NOS3/ITPR3/HTR6/TACR3/MYLK/ATP2B4/ADRA1A/RYR2/LTB4R2/ADCY8/F2R/CACNA1C/GNAS/CALM1/PTGER1/CAMK2G/CD38/AGTR1/PLCD3/ADCY1/P2RX4/GRM1/ITPR2/HTR7/CACNA1E/HRH2/PDGFRA/EDNRB/SLC8A2/GRIN2A/P2RX7/RYR1/PLCB4/ADRA1B/ADORA2A/PRKCG/EDNRA/PTAFR/PDE1A/DRD1/PPP3CB/CACNA1D/C…
KEGG_FC_GAMMA_R_MEDIATED_PHAGOCYTOSIS	KEGG_FC_GAMMA_R_MEDIATED_PHAGOCYTOSIS	81	0.445035	1.92813	9.16467e-05	0.000617767	0.000368016	3773	tags=47%, list=24%, signal=36%	CDC42/ASAP2/ARPC2/PLCG1/MYO10/LIMK1/PIK3CD/SPHK2/PRKCE/PIK3CG/PRKCB/PTPRC/PRKCA/PAK1/PIK3R1/RPS6KB2/LYN/VAV2/DOCK2/HCK/LAT/ARPC1B/INPP5D/VAV1/PIK3CA/PIK3R5/ARPC5/WASL/PIP5K1C/PIK3R2/LIMK2/AKT2/MARCKS/VAV3/DNM3/PLD1/GSN/PRKCG
KEGG_AUTOIMMUNE_THYROID_DISEASE	KEGG_AUTOIMMUNE_THYROID_DISEASE	35	0.550334	2.03474	0.000114097	0.000741631	0.000441804	3946	tags=63%, list=25%, signal=47%	HLA-DPA1/HLA-DMA/HLA-E/HLA-F/HLA-DMB/CD28/HLA-B/HLA-DOA/CD40/HLA-G/FAS/FASLG/HLA-DRB1/CD80/IL2/CD86/PRF1/HLA-DOB/HLA-DQA1/HLA-C/TG/IL5
KEGG_COLORECTAL_CANCER	KEGG_COLORECTAL_CANCER	56	0.48753	1.97327	0.000123815	0.000777045	0.000462901	3547	tags=45%, list=22%, signal=35%	RALGDS/TGFB2/TCF7/APC/TCF7L2/APC2/PIK3CD/TGFBR2/PIK3CG/CTNNB1/PIK3R1/SMAD3/AXIN1/DCC/PIK3CA/PIK3R5/TCF7L1/CCND1/TGFBR1/PIK3R2/AKT2/AXIN2/TGFB1/KRAS/LEF1
KEGG_PANCREATIC_CANCER	KEGG_PANCREATIC_CANCER	63	0.466285	1.93508	0.000156084	0.000946912	0.000564095	3614	tags=48%, list=23%, signal=37%	CDC42/RALGDS/TGFB2/BCL2L1/STAT3/PIK3CD/TGFBR2/JAK1/EGFR/CDKN2A/PIK3CG/PIK3R1/E2F1/SMAD3/PIK3CA/E2F3/PIK3R5/E2F2/CDK6/CCND1/TGFBR1/PIK3R2/BRCA2/AKT2/IKBKB/VEGFC/TGFB1/KRAS/PLD1/PGF
KEGG_APOPTOSIS	KEGG_APOPTOSIS	70	0.464366	1.96316	0.00016428	0.000964482	0.000574562	3448	tags=41%, list=22%, signal=33%	CASP8/CFLAR/PPP3CC/BCL2L1/CAPN2/CASP7/PRKAR1B/TNF/PIK3CD/MAP3K14/TNFSF10/PIK3CG/BID/IRAK2/PIK3R1/NFKBIA/FAS/FASLG/PIK3CA/PIK3R5/BIRC2/NTRK1/EXOG/PIK3R2/PRKAR2A/AKT2/IKBKB/ATM/TRAF2
KEGG_CHRONIC_MYELOID_LEUKEMIA	KEGG_CHRONIC_MYELOID_LEUKEMIA	67	0.461264	1.93962	0.000209219	0.00118993	0.000708866	3511	tags=45%, list=22%, signal=35%	TGFB2/STAT5A/MECOM/BCL2L1/RUNX1/PIK3CD/TGFBR2/CDKN2A/PIK3CG/PIK3R1/E2F1/NFKBIA/SMAD3/STAT5B/PIK3CA/CTBP2/E2F3/PIK3R5/E2F2/MAP2K2/CDK6/CCND1/TGFBR1/GRB2/PIK3R2/AKT2/IKBKB/CTBP1/TGFB1/KRAS
KEGG_SMALL_CELL_LUNG_CANCER	KEGG_SMALL_CELL_LUNG_CANCER	73	0.429475	1.82664	0.000241587	0.00133239	0.00079373	5488	tags=59%, list=34%, signal=39%	TRAF3/BCL2L1/TRAF5/TRAF1/MAX/PIK3CD/PIK3CG/PIK3R1/ITGA6/E2F1/NFKBIA/COL4A2/COL4A1/LAMA5/LAMC1/PIK3CA/E2F3/PIK3R5/E2F2/BIRC2/RXRG/LAMA2/CDK6/CCND1/PIK3R2/AKT2/IKBKB/TRAF2/LAMC2/FHIT/RXRB/CDKN1B/NFKB1/PTK2/ITGB1/RB1/PIAS1/LAMB1/RXRA/PIAS3/CDK2/PIK3R3/BCL2
KEGG_B_CELL_RECEPTOR_SIGNALING_PATHWAY	KEGG_B_CELL_RECEPTOR_SIGNALING_PATHWAY	67	0.454314	1.9104	0.000325822	0.00174411	0.001039	3511	tags=48%, list=22%, signal=37%	NFATC2/PTPN6/PPP3CC/NFKBIE/IFITM1/PIK3CD/DAPP1/PIK3CG/PRKCB/CD81/PIK3R1/NFAT5/LYN/NFKBIA/VAV2/CD72/NFATC1/INPP5D/VAV1/PIK3CA/PIK3R5/CD79B/MAP2K2/GRB2/PIK3R2/NFATC3/AKT2/CD19/IKBKB/NFATC4/VAV3/KRAS
KEGG_NON_SMALL_CELL_LUNG_CANCER	KEGG_NON_SMALL_CELL_LUNG_CANCER	53	0.460778	1.83847	0.000848679	0.00441313	0.00262899	4938	tags=58%, list=31%, signal=40%	RASSF5/RASSF1/PLCG1/STK4/PIK3CD/EGFR/CDKN2A/PIK3CG/PRKCB/PRKCA/PIK3R1/E2F1/PIK3CA/E2F3/PIK3R5/E2F2/RXRG/MAP2K2/CDK6/CCND1/GRB2/PIK3R2/AKT2/KRAS/PRKCG/FHIT/RXRB/EGF/MAP2K1/RB1/RXRA
KEGG_ECM_RECEPTOR_INTERACTION	KEGG_ECM_RECEPTOR_INTERACTION	79	0.402933	1.74563	0.000976124	0.00493485	0.00293979	5017	tags=56%, list=32%, signal=38%	CD44/ITGB5/AGRN/VWF/ITGA4/CHAD/GP5/COL2A1/ITGB4/HSPG2/ITGA6/ITGB3/ITGA5/ITGB6/COL4A2/COL4A1/LAMA5/LAMC1/SDC3/LAMA2/TNR/THBS1/IBSP/CD36/GP1BA/LAMC2/ITGB7/COL11A2/COL3A1/SV2C/COL1A2/TNXB/ITGB8/COL11A1/SDC1/GP9/ITGA1/ITGA9/CD47/ITGB1/ITGA8/THBS4/LAMB1/COMP
KEGG_MATURITY_ONSET_DIABETES_OF_THE_YOUNG	KEGG_MATURITY_ONSET_DIABETES_OF_THE_YOUNG	23	0.571558	1.91849	0.0010447	0.00513879	0.00306128	2120	tags=48%, list=13%, signal=42%	NKX6-1/NR5A2/FOXA2/HHEX/ONECUT1/PAX6/PDX1/PKLR/MNX1/NEUROD1/GCK
KEGG_PRIMARY_IMMUNODEFICIENCY	KEGG_PRIMARY_IMMUNODEFICIENCY	29	0.535452	1.88728	0.00122199	0.00585268	0.00348656	4274	tags=62%, list=27%, signal=45%	TAP1/RFX5/CD8A/LCK/CD40/PTPRC/JAK3/CD4/ZAP70/CD3E/RFXAP/CD19/TNFRSF13C/ICOS/TAP2/CD3D/TNFRSF13B/CD79A
KEGG_RIBOSOME	KEGG_RIBOSOME	54	-0.361517	-1.82531	0.0013017	0.00599626	0.0035721	5728	tags=54%, list=36%, signal=34%	RPL17/RPL4/RPL23A/RPS5/RPL8/RPL41/RPL27A/RPS2/RPL10L/RPL31/RPL12/RPS18/RPS8/RPL9/RPS3/RPL36/RPL11/RPS10/RPL27/RPL18A/RPL18/RPS24/RPS9/RPS16/RPL14/RPL24/RPL30/RPS26/RPL26
KEGG_ENDOMETRIAL_CANCER	KEGG_ENDOMETRIAL_CANCER	48	0.472315	1.85359	0.00131786	0.00599626	0.0035721	3837	tags=48%, list=24%, signal=36%	TCF7/APC/TCF7L2/APC2/PIK3CD/EGFR/PIK3CG/CTNNB1/CDH1/PIK3R1/AXIN1/PIK3CA/PIK3R5/MAP2K2/TCF7L1/CCND1/GRB2/PIK3R2/AKT2/AXIN2/KRAS/LEF1/CTNNA2
KEGG_ERBB_SIGNALING_PATHWAY	KEGG_ERBB_SIGNALING_PATHWAY	79	0.396699	1.71862	0.00146329	0.00641643	0.00382239	4896	tags=48%, list=31%, signal=33%	NCK2/STAT5A/PLCG1/PIK3CD/GAB1/EGFR/PIK3CG/PRKCB/PRKCA/PAK1/PIK3R1/RPS6KB2/STAT5B/HBEGF/PIK3CA/NRG3/PIK3R5/EREG/SRC/MAP2K2/CAMK2G/GRB2/PIK3R2/AKT2/NRG1/KRAS/PRKCG/SHC3/CDKN1B/EGF/CBL/BTC/NRG2/MAP2K1/MTOR/PTK2/ERBB4/CDKN1A
KEGG_PROSTATE_CANCER	KEGG_PROSTATE_CANCER	79	0.395326	1.71267	0.00148497	0.00641643	0.00382239	5490	tags=56%, list=34%, signal=37%	FGFR2/TCF7/TCF7L2/CREB3L2/PIK3CD/EGFR/PIK3CG/FOXO1/CTNNB1/PIK3R1/PDGFRB/E2F1/NFKBIA/IGF1/PIK3CA/E2F3/PIK3R5/E2F2/EP300/MAP2K2/TCF7L1/CCND1/GRB2/PIK3R2/CREB3L1/IGF1R/AKT2/IKBKB/PDGFRA/KRAS/LEF1/CDKN1B/EGF/NFKB1/MAP2K1/MTOR/RB1/CDKN1A/CREB5/CREBBP/CDK2/PIK3R3/BCL2/PDGFB
KEGG_TYPE_II_DIABETES_MELLITUS	KEGG_TYPE_II_DIABETES_MELLITUS	45	0.470638	1.81979	0.00151597	0.00641643	0.00382239	4658	tags=56%, list=29%, signal=39%	PRKCZ/TNF/PIK3CD/PRKCE/PIK3CG/PDX1/CACNA1A/PIK3R1/PKLR/HK1/GCK/PIK3CA/PIK3R5/CACNA1C/PIK3R2/IKBKB/CACNA1E/HK3/SLC2A2/PRKCD/CACNA1D/SOCS1/CACNA1B/MTOR/HK2
KEGG_INOSITOL_PHOSPHATE_METABOLISM	KEGG_INOSITOL_PHOSPHATE_METABOLISM	45	0.46799	1.80955	0.00165699	0.0068539	0.00408301	4063	tags=42%, list=26%, signal=32%	ITPK1/PLCG1/ITPKB/ITPKA/PIK3CD/PIK3CG/PIP4K2A/SYNJ2/INPP4A/INPP1/PIK3CA/INPP5B/INPP5A/PLCD3/PIP5K1C/PIK3C2B/PLCB4/INPP5K/PIK3C2G
KEGG_VASCULAR_SMOOTH_MUSCLE_CONTRACTION	KEGG_VASCULAR_SMOOTH_MUSCLE_CONTRACTION	99	0.371758	1.66658	0.00181925	0.00735787	0.00438323	4912	tags=53%, list=31%, signal=37%	ARHGEF1/GNA11/ADCY4/ADCY9/GNAQ/MYL9/PRKCE/PRKCB/PRKCA/ARHGEF11/RAMP1/ADCY6/PPP1CC/ITPR1/KCNMA1/ITPR3/RAMP3/MYLK/PPP1CA/ADRA1A/ADCY8/GNA13/MAP2K2/CACNA1C/GNAS/CALM1/CALCRL/AGTR1/ADCY1/MYL6/ARHGEF12/ITPR2/PLA2G3/GNA12/PPP1R12A/PLCB4/ADRA1B/ADORA2A/PRKCG/EDNRA/ACTA2/MYH11/PRKCD/CACNA1D/CALML3/ADCY2/AVPR1A/MAP2K1/KCNMB3/PRKCH/KCNMB2/JMJD7-PLA2G4B
KEGG_GLIOMA	KEGG_GLIOMA	63	0.422675	1.7541	0.00204359	0.00808551	0.0048167	6123	tags=67%, list=38%, signal=41%	PLCG1/PIK3CD/EGFR/CDKN2A/PIK3CG/PRKCB/PRKCA/PIK3R1/PDGFRB/E2F1/IGF1/PIK3CA/E2F3/PIK3R5/E2F2/MAP2K2/CDK6/CALM1/CAMK2G/CCND1/GRB2/PIK3R2/IGF1R/AKT2/PDGFRA/KRAS/PRKCG/SHC3/CALML3/EGF/MAP2K1/MTOR/RB1/CDKN1A/PIK3R3/PLCG2/PDGFB/PIK3CB/AKT1/PTEN/CAMK2A/CALML6
KEGG_ALDOSTERONE_REGULATED_SODIUM_REABSORPTION	KEGG_ALDOSTERONE_REGULATED_SODIUM_REABSORPTION	39	0.466403	1.74965	0.00384688	0.0148964	0.0088741	3773	tags=46%, list=24%, signal=35%	NEDD4L/ATP1A1/PIK3CD/PIK3CG/PRKCB/PRKCA/SCNN1B/PIK3R1/IGF1/PIK3CA/PIK3R5/SGK1/PIK3R2/ATP1B2/SLC9A3R2/KRAS/FXYD2/PRKCG
KEGG_MELANOMA	KEGG_MELANOMA	67	0.405854	1.70662	0.00400197	0.0151741	0.00903953	3613	tags=45%, list=23%, signal=35%	FGF5/PIK3CD/FGF8/EGFR/CDKN2A/PIK3CG/CDH1/PIK3R1/PDGFRB/FGF1/E2F1/FGF12/FGF17/IGF1/PIK3CA/E2F3/PIK3R5/E2F2/FGF19/MAP2K2/FGF3/CDK6/CCND1/PIK3R2/IGF1R/AKT2/FGF14/PDGFRA/KRAS/FGF2
KEGG_RENAL_CELL_CARCINOMA	KEGG_RENAL_CELL_CARCINOMA	58	0.412512	1.68093	0.00411757	0.0152938	0.00911084	5490	tags=59%, list=34%, signal=39%	CDC42/TGFB2/PIK3CD/GAB1/RAPGEF1/PIK3CG/ETS1/PAK1/PIK3R1/PIK3CA/PIK3R5/EPAS1/EGLN2/EP300/MAP2K2/GRB2/PIK3R2/AKT2/VEGFC/TGFB1/KRAS/PGF/ARNT/RAP1A/SLC2A1/VHL/MAP2K1/EGLN1/MET/PAK6/CREBBP/ARNT2/PIK3R3/PDGFB
KEGG_OOCYTE_MEIOSIS	KEGG_OOCYTE_MEIOSIS	87	0.373769	1.63938	0.00507121	0.0183721	0.0109446	3065	tags=31%, list=19%, signal=25%	PPP2R5C/PPP3CC/ADCY4/RPS6KA2/REC8/ADCY9/CPEB1/CUL1/STAG3/RPS6KA1/ADCY6/PPP2R5A/PPP1CC/ITPR1/BUB1/MOS/IGF1/ITPR3/FBXO5/FBXW11/PPP1CA/ADCY8/CALM1/CAMK2G/ADCY1/IGF1R/ITPR2
KEGG_PATHOGENIC_ESCHERICHIA_COLI_INFECTION	KEGG_PATHOGENIC_ESCHERICHIA_COLI_INFECTION	44	0.450003	1.73253	0.00514822	0.0183721	0.0109446	2470	tags=32%, list=16%, signal=27%	CDC42/NCK2/ARPC2/ARHGEF2/FYN/CTNNB1/PRKCA/CDH1/TUBB6/HCLS1/ARPC1B/ARPC5/CTTN/WASL
KEGG_THYROID_CANCER	KEGG_THYROID_CANCER	28	0.497296	1.74017	0.00552698	0.0193444	0.0115239	4545	tags=64%, list=29%, signal=46%	TCF7/PAX8/TCF7L2/CTNNB1/CDH1/RET/RXRG/MAP2K2/TCF7L1/CCND1/NTRK1/NCOA4/KRAS/LEF1/PPARG/CCDC6/RXRB/MAP2K1
KEGG_EPITHELIAL_CELL_SIGNALING_IN_HELICOBACTER_PYLORI_INFECTION	KEGG_EPITHELIAL_CELL_SIGNALING_IN_HELICOBACTER_PYLORI_INFECTION	59	0.414842	1.70018	0.00626399	0.0215103	0.0128141	3642	tags=37%, list=23%, signal=29%	CDC42/CSK/ATP6V0A2/PLCG1/NOD1/MAP3K14/EGFR/ATP6V1B1/PAK1/LYN/TJP1/NFKBIA/HBEGF/ATP6V1H/PTPRZ1/CCL5/SRC/ATP6V0D1/ATP6V0A1/IKBKB/F11R/CXCR2
KEGG_JAK_STAT_SIGNALING_PATHWAY	KEGG_JAK_STAT_SIGNALING_PATHWAY	118	0.348066	1.59793	0.00711521	0.0239809	0.0142859	4739	tags=43%, list=30%, signal=31%	STAT5A/PTPN6/BCL2L1/IFNAR1/IL6R/CCND3/STAT3/CCND2/PIK3CD/JAK1/OSM/PIK3CG/IL13/IL23A/LIF/PIK3R1/JAK3/SPRY2/CISH/SPRED2/IL2RA/IL19/CSF3R/IL12RB2/STAT5B/SPRY4/PIK3CA/PIK3R5/IL2RB/IL2/EP300/CCND1/GRB2/PIK3R2/AKT2/LIFR/IL12RB1/STAM2/CNTF/GHR/IL5/CSF2/IL23R/CBL/CNTFR/EPO/SOCS1/IL24/SOCS7/IFNG/LEP
KEGG_LONG_TERM_POTENTIATION	KEGG_LONG_TERM_POTENTIATION	60	0.401606	1.65459	0.00765445	0.0253293	0.0150892	3773	tags=47%, list=24%, signal=36%	PPP3CC/RPS6KA2/GRIN2D/GNAQ/RAPGEF3/PRKCB/PRKCA/RPS6KA1/PPP1CC/ITPR1/GRIN2B/ITPR3/EP300/PPP1CA/ADCY8/MAP2K2/CACNA1C/CALM1/CAMK2G/ADCY1/GRM1/ITPR2/GRIN2A/PPP1R12A/KRAS/PLCB4/RAP1A/PRKCG
KEGG_GLYCOSPHINGOLIPID_BIOSYNTHESIS_GANGLIO_SERIES	KEGG_GLYCOSPHINGOLIPID_BIOSYNTHESIS_GANGLIO_SERIES	15	0.593149	1.75753	0.0078038	0.0253401	0.0150956	4494	tags=67%, list=28%, signal=48%	B4GALNT1/ST3GAL5/ST3GAL1/ST8SIA5/HEXA/ST8SIA1/GLB1/ST6GALNAC5/ST3GAL2/B3GALT4
KEGG_CYTOKINE_CYTOKINE_RECEPTOR_INTERACTION	KEGG_CYTOKINE_CYTOKINE_RECEPTOR_INTERACTION	213	0.30049	1.46944	0.00793619	0.0253401	0.0150956	4978	tags=45%, list=31%, signal=31%	CCR4/TGFB2/IFNAR1/PLEKHO2/IL6R/TNFSF12/CXCR6/TNF/CD27/TNFSF8/TNFRSF25/CXCL10/TNFSF10/TGFBR2/EGFR/TNFSF4/OSM/IL13/CCR7/CCR8/IL23A/CD40/LTA/ACVRL1/LIF/PDGFRB/IL2RA/CXCL12/IL19/FAS/FASLG/CXCR5/CSF3R/IL12RB2/LTB/CCL25/IL17RA/CX3CL1/ACVR1B/CCR1/IL2RB/CCR5/IL2/CCL5/FLT3/TNFRSF1B/TGFBR1/PPBP/TNFRSF17/TNFRSF8/VEGFC/LIFR/ACVR2B/CSF1R/PDGFRA/IL12RB1/FLT4/TNFRSF4/CCL24/CXCL5/TNFSF13B/TGFB1/TNFRSF13C/CXCR2/C…
KEGG_TIGHT_JUNCTION	KEGG_TIGHT_JUNCTION	121	0.335915	1.547	0.0084529	0.0262846	0.0156583	4322	tags=38%, list=27%, signal=28%	CDC42/PRKCZ/GNAI2/PARD3/MYH10/TJP2/MYL9/PRKCE/PRKCB/CTNNB1/CGN/MAGI1/MAGI2/PRKCA/CLDN11/SYMPK/TJP1/CLDN16/HCLS1/ACTN1/PPP2R2C/EXOC4/MYH14/PARD6G/MPP5/RAB3B/MYH9/SRC/CTTN/CLDN14/CLDN18/CLDN22/AKT2/PPP2R2A/F11R/KRAS/MRAS/MYL12A/CLDN1/PRKCG/CTNNA2/CLDN9/MYH11/PRKCD/CLDN5/PARD6A
KEGG_HEMATOPOIETIC_CELL_LINEAGE	KEGG_HEMATOPOIETIC_CELL_LINEAGE	78	0.372768	1.60661	0.00852085	0.0262846	0.0156583	4915	tags=56%, list=31%, signal=39%	CD44/IL6R/CD8A/TNF/TFRC/CD37/ITGA4/GP5/CD34/ITGA6/ITGB3/IL2RA/ITGA5/CD4/CSF3R/HLA-DRB1/CD2/CD3G/ANPEP/CD9/CD3E/MME/CD1D/FLT3/CD7/CD38/CD36/CD19/CSF1R/GP1BA/KITLG/CD59/IL5/CD5/CD22/CD3D/CSF2/MS4A1/GP9/ITGA1/EPO/CSF1/IL1R1/IL1R2
KEGG_DILATED_CARDIOMYOPATHY	KEGG_DILATED_CARDIOMYOPATHY	82	0.362539	1.57115	0.00937286	0.028431	0.0169369	5081	tags=49%, list=32%, signal=33%	TGFB2/ADCY4/ITGB5/TNF/ADCY9/ITGA4/ITGB4/ADCY6/ITGA6/ITGB3/ITGA5/ITGB6/PLN/IGF1/ACTC1/LAMA2/RYR2/ADCY8/CACNA1C/GNAS/CACNB4/ADCY1/CACNG8/TPM1/DES/TGFB1/ITGB7/TPM4/CACNB1/CACNA2D2/ITGB8/CACNA1D/ADCY2/ITGA1/ITGA9/ITGB1/ITGA8/TTN/CACNA2D4/CACNA2D3
KEGG_HEDGEHOG_SIGNALING_PATHWAY	KEGG_HEDGEHOG_SIGNALING_PATHWAY	51	0.40533	1.60999	0.0107666	0.0321232	0.0191364	3985	tags=43%, list=25%, signal=32%	SUFU/WNT3/WNT7B/WNT5A/SHH/WNT5B/WNT6/CSNK1G3/GLI2/CSNK1G2/GLI3/WNT1/WNT3A/FBXW11/WNT10A/HHIP/WNT16/BMP4/WNT2/GAS1/ZIC2/WNT2B
KEGG_GAP_JUNCTION	KEGG_GAP_JUNCTION	74	0.35863	1.53504	0.0126771	0.0372134	0.0221688	4583	tags=45%, list=29%, signal=32%	GNA11/ADCY4/GNAI2/ADCY9/GNAQ/EGFR/PRKCB/PRKCA/PDGFRB/ADCY6/ITPR1/TJP1/TUBB6/DRD2/ITPR3/SRC/ADCY8/MAP2K2/GNAS/ADCY1/LPAR1/GRB2/GRM1/ITPR2/PDGFRA/KRAS/PLCB4/PRKCG/DRD1/EGF/ADCY2/MAP2K1/TUBB3
KEGG_LEISHMANIA_INFECTION	KEGG_LEISHMANIA_INFECTION	56	0.397285	1.608	0.0132172	0.0381831	0.0227464	2124	tags=29%, list=13%, signal=25%	HLA-DPA1/HLA-DMA/TGFB2/PTPN6/HLA-DMB/NCF4/TNF/HLA-DOA/JAK1/ITGA4/PRKCB/ITGB2/NFKBIA/HLA-DRB1/NCF2/CYBA
KEGG_INSULIN_SIGNALING_PATHWAY	KEGG_INSULIN_SIGNALING_PATHWAY	122	0.325113	1.49965	0.0143563	0.0408256	0.0243206	4658	tags=35%, list=29%, signal=25%	PTPRF/FLOT2/FLOT1/PRKCZ/RPTOR/PRKAR1B/PIK3CD/RAPGEF1/PIK3CG/FOXO1/PIK3R1/RPS6KB2/PKLR/PPP1CC/HK1/SH2B2/INPP5D/GCK/PIK3CA/PIK3R5/PPP1CA/MAP2K2/CALM1/SORBS1/LIPE/GRB2/PIK3R2/ACACA/PRKAR2A/AKT2/IKBKB/HK3/KRAS/INPP5K/SHC3/FBP1/CALML3/PTPN1/CBL/MAP2K1/SOCS1/MTOR/HK2
KEGG_VEGF_SIGNALING_PATHWAY	KEGG_VEGF_SIGNALING_PATHWAY	73	0.349473	1.48638	0.0164714	0.0461198	0.0274745	5938	tags=56%, list=37%, signal=35%	CDC42/NFATC2/PPP3CC/PLCG1/PIK3CD/SPHK2/PIK3CG/PRKCB/PXN/PRKCA/PIK3R1/NFAT5/MAPKAPK2/NFATC1/NOS3/PIK3CA/PIK3R5/SRC/MAP2K2/PIK3R2/NFATC3/AKT2/PLA2G3/NFATC4/KRAS/PRKCG/KDR/PPP3CB/MAP2K1/PTK2/JMJD7-PLA2G4B/PLA2G4A/PIK3R3/PLCG2/RAC2/MAPKAPK3/PIK3CB/PLA2G5/PLA2G4E/AKT1/MAPK12
KEGG_UBIQUITIN_MEDIATED_PROTEOLYSIS	KEGG_UBIQUITIN_MEDIATED_PROTEOLYSIS	96	0.342889	1.52771	0.0218274	0.0601906	0.0358567	4923	tags=41%, list=31%, signal=28%	MAP3K1/NEDD4L/UBE2D2/UBA7/HERC3/UBE2L6/CUL3/CUL1/RHOBTB2/UBE2Z/UBA3/UBE2N/UBE2L3/MGRN1/UBE2H/BIRC2/FBXW11/PML/UBE2D3/SMURF1/UBE2Q2/WWP2/HERC1/UBE2S/UBE3C/NHLRC1/STUB1/UBA2/NEDD4/VHL/CBL/FBXW7/UBE2I/SOCS1/UBE4A/UBE2J2/TRIP12/PIAS1/UBE2O
KEGG_RIBOFLAVIN_METABOLISM	KEGG_RIBOFLAVIN_METABOLISM	13	-0.55841	-1.80688	0.0236102	0.064135	0.0382065	1960	tags=46%, list=12%, signal=41%	ENPP1/MTMR2/ACP6/ENPP3/TYR/RFK
KEGG_GLYCOSAMINOGLYCAN_BIOSYNTHESIS_CHONDROITIN_SULFATE	KEGG_GLYCOSAMINOGLYCAN_BIOSYNTHESIS_CHONDROITIN_SULFATE	19	0.513376	1.62745	0.0277068	0.0741563	0.0441764	3600	tags=47%, list=23%, signal=37%	CHST11/CHST12/UST/CHSY1/DSE/CHST15/CSGALNACT1/CHST13/CSGALNACT2
KEGG_P53_SIGNALING_PATHWAY	KEGG_P53_SIGNALING_PATHWAY	51	0.381344	1.51472	0.0337922	0.0891332	0.0530984	3272	tags=31%, list=21%, signal=25%	CASP8/CCND3/CCND2/CDKN2A/BID/TP73/FAS/RRM2B/SESN1/IGF1/CD82/CDK6/CCND1/THBS1/SESN2/ATM
KEGG_ADIPOCYTOKINE_SIGNALING_PATHWAY	KEGG_ADIPOCYTOKINE_SIGNALING_PATHWAY	61	0.35827	1.47651	0.0347826	0.0904348	0.0538738	5218	tags=46%, list=33%, signal=31%	CAMKK2/NFKBIE/TNF/STAT3/ACSL5/NPY/NFKBIA/ADIPOR1/RXRG/POMC/TNFRSF1B/AKT2/CD36/IKBKB/TRAF2/SLC2A1/RXRB/NFKB1/AGRP/PPARA/MTOR/LEP/CPT1A/PRKAG2/ACSL1/RXRA/ACSL6/CPT1B
KEGG_AMYOTROPHIC_LATERAL_SCLEROSIS_ALS	KEGG_AMYOTROPHIC_LATERAL_SCLEROSIS_ALS	49	0.372975	1.46811	0.0366162	0.0938611	0.055915	4457	tags=37%, list=28%, signal=27%	CASP1/PPP3CC/BCL2L1/MAP3K5/GRIN2D/TNF/BID/DERL1/DAXX/GRIN2B/PRPH2/TNFRSF1B/GRIN2A/NEFH/MAP2K3/PPP3CB/CCS/NEFM
KEGG_GNRH_SIGNALING_PATHWAY	KEGG_GNRH_SIGNALING_PATHWAY	91	0.322919	1.42945	0.0375587	0.09494	0.0565577	4545	tags=38%, list=29%, signal=28%	CDC42/MAP3K1/GNA11/ADCY4/ADCY9/GNAQ/EGFR/PRKCB/PRKCA/ADCY6/ITPR1/PTK2B/HBEGF/ITPR3/SRC/ADCY8/MAP2K2/CACNA1C/GNAS/CALM1/CAMK2G/ADCY1/GRB2/MAP3K3/ITPR2/PLA2G3/KRAS/PLCB4/PLD1/MAP2K3/PRKCD/CACNA1D/CALML3/ADCY2/MAP2K1
KEGG_SYSTEMIC_LUPUS_ERYTHEMATOSUS	KEGG_SYSTEMIC_LUPUS_ERYTHEMATOSUS	45	0.383211	1.48174	0.0382653	0.0954012	0.0568324	3373	tags=36%, list=21%, signal=28%	HLA-DPA1/HLA-DMA/HLA-DMB/CD28/TNF/HLA-DOA/CD40/C1S/HLA-DRB1/GRIN2B/CD80/ACTN1/CD86/HLA-DOB/HLA-DQA1/GRIN2A
KEGG_PROGESTERONE_MEDIATED_OOCYTE_MATURATION	KEGG_PROGESTERONE_MEDIATED_OOCYTE_MATURATION	70	0.336967	1.42457	0.0437956	0.10646	0.0634205	3114	tags=30%, list=20%, signal=24%	ADCY4/GNAI2/RPS6KA2/ADCY9/PIK3CD/CPEB1/PIK3CG/RPS6KA1/PIK3R1/ADCY6/BUB1/MOS/IGF1/PIK3CA/PIK3R5/ADCY8/ADCY1/PIK3R2/IGF1R/CCNA1/AKT2
KEGG_NOTCH_SIGNALING_PATHWAY	KEGG_NOTCH_SIGNALING_PATHWAY	39	0.402237	1.50894	0.043871	0.10646	0.0634205	6122	tags=62%, list=38%, signal=38%	PSEN2/MAML2/NCOR2/MAML3/NOTCH1/MFNG/NUMB/CTBP2/KAT2B/EP300/DTX1/NOTCH3/CTBP1/JAG1/NUMBL/JAG2/RBPJL/KAT2A/CREBBP/PTCRA/DTX4/RBPJ/ADAM17/APH1A
KEGG_LINOLEIC_ACID_METABOLISM	KEGG_LINOLEIC_ACID_METABOLISM	26	-0.369644	-1.53431	0.0459703	0.110087	0.0655808	4593	tags=62%, list=29%, signal=44%	PLA2G2C/PLA2G12B/CYP2C9/CYP3A7/PLA2G2A/CYP2C19/CYP3A43/PLA2G2F/PLA2G2E/CYP3A4/PLA2G1B/PLA2G2D/PLA2G10/AKR1B10/CYP2C18/PLA2G6
KEGG_VIBRIO_CHOLERAE_INFECTION	KEGG_VIBRIO_CHOLERAE_INFECTION	42	0.382187	1.46004	0.0479798	0.113407	0.0675587	2827	tags=31%, list=18%, signal=26%	ATP6V0A2/PLCG1/ADCY9/TJP2/ATP6V1B1/PRKCB/PRKCA/TJP1/CFTR/ATP6V1H/GNAS/ATP6V0D1/ATP6V0A1
KEGG_RIG_I_LIKE_RECEPTOR_SIGNALING_PATHWAY	KEGG_RIG_I_LIKE_RECEPTOR_SIGNALING_PATHWAY	41	0.388172	1.47563	0.0496183	0.114749	0.068358	4466	tags=39%, list=28%, signal=28%	MAP3K1/CASP8/TRAF3/TNF/TBKBP1/TANK/CXCL10/NFKBIA/ATG5/DHX58/IKBKE/IKBKB/TRAF2/RIPK1/CYLD/NFKB1
KEGG_BLADDER_CANCER	KEGG_BLADDER_CANCER	38	0.400448	1.50395	0.0498084	0.114749	0.068358	4896	tags=53%, list=31%, signal=37%	RASSF1/DAPK2/EGFR/CDKN2A/CDH1/E2F1/E2F3/E2F2/MAP2K2/CCND1/THBS1/VEGFC/KRAS/PGF/MMP9/DAPK1/EGF/MAP2K1/RB1/CDKN1A
